# Supplementary material for: Protonated deca­fluoro­benzo­phenone and the deca­fluoro­benzo­phenone–arsenic penta­fluoride adduct
Source: Acta Crystallogr C Struct Chem. 2025 Sep 23;81(Pt 10):577–83. doi: 10.1107/S2053229625007697 (PMC12497096; doi:10.1107/S2053229625007697)
Supplement: Supplementary file 1 [file c-81-00577-sup1.cif]

##############################################################################
#                                                                            #
# This CIF contains the data in a paper accepted for publication in          #
# Acta Crystallographica Section C. It conforms to the requirements of       #
# Notes for Authors for Acta Crystallographica Section C, and has been       #
# peer reviewed under the auspices of the IUCr Commission on Journals.       #
#                                                                            #
# Full details of the Crystallographic Information File format               #
# are given in the paper "The Crystallographic Information File (CIF):       #
# a New Standard Archive File for Crystallography" by S. R. Hall, F. H.      #
# Allen and I. D. Brown [Acta Cryst. (1991), A47, 655-685].                  #
#                                                                            #
# The current version of the core CIF dictionary is obtainable from          #
# ftp://ftp.iucr.org/pub/cif_core.dic.                                       #
#                                                                            #
# Software is freely available for graphical display of the structure(s)     #
# in this CIF. For information consult the CIF software page                 #
# http://www.iucr.org/resources/cif/software.                                #
#                                                                            #
# This file may be used for bona fide research purposes within the           #
# scientific community so long as proper attribution is given to the journal # 
# article from which it was obtained.                                        #
#                                                                            #
##############################################################################
data_pfbp_1
_audit_creation_method
;
Olex2 1.5
(compiled 2025.07.13 svn.rb7424aed for OlexSys, GUI svn.r7314)
;
_chemical_name_systematic
;
Bis(2,3,4,5,6-pentafluorophenyl)methanone
;
_chemical_name_common     ?
_chemical_formula_moiety     'C13 F10 O'
_chemical_formula_sum     'C13 F10 O'
_chemical_formula_iupac     'C13 F10 O'
_chemical_formula_weight     362.13
_chemical_melting_point     ?
_chemical_absolute_configuration     ?
_space_group_crystal_system     monoclinic
_space_group_name_H-M_alt     'C 1 2 1'
_space_group_name_Hall     'C 2y'
loop_
    _space_group_symop_operation_xyz
    'x, y, z'
    '-x, y, -z'
    'x+1/2, y+1/2, z'
    '-x+1/2, y+1/2, -z'
_cell_length_a     20.1460(4)
_cell_length_b     5.39987(10)
_cell_length_c     5.47058(14)
_cell_angle_alpha     90
_cell_angle_beta     95.912(2)
_cell_angle_gamma     90
_cell_volume     591.96(2)
_cell_formula_units_Z     2
_cell_measurement_reflns_used     8190
_cell_measurement_theta_min     4.3990
_cell_measurement_theta_max     75.6830
_cell_measurement_temperature     100.00(10)
_exptl_crystal_description     plank
_exptl_crystal_colour     'clear colourless'
_exptl_crystal_size_max     0.43
_exptl_crystal_size_mid     0.1
_exptl_crystal_size_min     0.07
_exptl_crystal_density_diffrn     2.032
_exptl_crystal_density_meas     ?
_exptl_crystal_density_method     ?
_exptl_crystal_F_000     352
loop_
    _exptl_crystal_face_index_h
    _exptl_crystal_face_index_k
    _exptl_crystal_face_index_l
    _exptl_crystal_face_perp_dist
    -1 0 1 0.0394
    8 -3 0 0.0720
    4 0 -3 0.0564
    -8 3 0 0.2325
    13 0 -1 0.0558
    12 0 1 0.0433
    -1 -1 3 0.0585
    -13 0 0 0.0195
    3 1 -3 0.1118
    -10 0 -2 0.0551
    -1 0 -3 0.0506
    -7 -3 0 0.0683
    10 0 -2 0.0566
    13 -1 0 0.0411
    -13 0 1 0.0326
    -13 0 0 0.0530
    -2 1 -3 0.1136
    2 0 3 0.0447
    0 1 -3 0.0860
_exptl_absorpt_coefficient_mu     2.180
_exptl_absorpt_correction_type     gaussian
_exptl_absorpt_process_details
;
(CrysAlis PRO; Rigaku OD, 2025)
;
_exptl_absorpt_correction_T_min     0.491
_exptl_absorpt_correction_T_max     1.000
_diffrn_ambient_temperature     100.00(10)
_diffrn_source     'micro-focus sealed X-ray tube'
_diffrn_radiation_type     'Cu K\a'
_diffrn_radiation_wavelength     1.54184
_diffrn_radiation_monochromator     mirror
_diffrn_measurement_device_type
;
Rigaku OD XtaLAB Synergy-S Dualflex diffractometer
with an Eiger2 R CdTe 1M detector
;
_diffrn_measurement_device     'four-circle diffractometer'
_diffrn_measurement_method     '\w scans'
_diffrn_detector     'Hybrid Pixel Array Detector'
_diffrn_detector_area_resol_mean     13.3333
_diffrn_reflns_number     10783
_diffrn_reflns_av_R_equivalents     0.0558
_diffrn_reflns_av_unetI/netI     0.0186
_diffrn_reflns_theta_min     4.413
_diffrn_reflns_theta_max     75.773
_diffrn_reflns_theta_full     67.684
_diffrn_measured_fraction_theta_max     0.996
_diffrn_measured_fraction_theta_full     1.000
_diffrn_reflns_limit_h_min     -24
_diffrn_reflns_limit_h_max     25
_diffrn_reflns_limit_k_min     -6
_diffrn_reflns_limit_k_max     6
_diffrn_reflns_limit_l_min     -6
_diffrn_reflns_limit_l_max     6
_diffrn_radiation_probe     x-ray
_refine_special_details     ?
_reflns_number_total     1212
_reflns_number_gt     1193
_reflns_threshold_expression     'I > 2\s(I)'
_refine_ls_structure_factor_coef     Fsqd
_refine_ls_matrix_type     full
_refine_ls_R_factor_all     0.0339
_refine_ls_R_factor_gt     0.0337
_refine_ls_wR_factor_gt     0.0944
_refine_ls_wR_factor_ref     0.0946
_refine_ls_goodness_of_fit_ref     1.107
_refine_ls_restrained_S_all     1.106
_refine_ls_number_reflns     1212
_refine_ls_number_parameters     110
_refine_ls_number_restraints     1
_refine_ls_hydrogen_treatment     undef
_refine_ls_weighting_scheme     calc
_refine_ls_weighting_details
              'w=1/[\s^2^(Fo^2^)+(0.0725P)^2^+0.0709P] where P=(Fo^2^+2Fc^2^)/3'
_atom_sites_solution_hydrogens     .
_atom_sites_solution_primary     iterative
_atom_sites_solution_secondary     ?
_refine_ls_shift/su_max     0.000
_refine_ls_shift/su_mean     0.000
_refine_diff_density_max     0.283
_refine_diff_density_min     -0.242
_refine_ls_extinction_method     none
_refine_ls_extinction_coef     .
_refine_ls_abs_structure_details
;
Flack <i>x</i> determined using 514 quotients [(I+)-(I-)]/[(I+)+(I-)]
(Parsons <i>et al.</i>,  2013)
;
_refine_ls_abs_structure_Flack     0.05(10)
loop_
    _atom_type_symbol
    _atom_type_description
    _atom_type_scat_dispersion_real
    _atom_type_scat_dispersion_imag
    _atom_type_scat_source
    'C' 'C' 0.0181 0.0091
                         'International Tables Vol C Tables 4.2.6.8 and 6.1.1.4'
    'F' 'F' 0.0727 0.0534
                         'International Tables Vol C Tables 4.2.6.8 and 6.1.1.4'
    'O' 'O' 0.0492 0.0322
                         'International Tables Vol C Tables 4.2.6.8 and 6.1.1.4'
_computing_data_collection
;
CrysAlis PRO (Rigaku OD, 2025)
;
_computing_cell_refinement
;
CrysAlis PRO (Rigaku OD, 2025)
;
_computing_data_reduction
;
CrysAlis PRO (Rigaku OD, 2025)
;
_computing_structure_solution
;
olex2.solve (Bourhis <i>et al.</i>, 2015)
;
_computing_structure_refinement
;
SHELXL2019 (Sheldrick, 2015)
;
_computing_molecular_graphics
;
OLEX2 (Dolomanov <i>et al.</i>, 2009) amd
DIAMOND (Brandenburg, 2022))
;
_computing_publication_material
;
OLEX2 (Dolomanov <i>et al.</i>, 2009)
;
loop_
    _atom_site_type_symbol
    _atom_site_label
    _atom_site_fract_x
    _atom_site_fract_y
    _atom_site_fract_z
    _atom_site_U_iso_or_equiv
    _atom_site_adp_type
    _atom_site_calc_flag
    _atom_site_occupancy
    _atom_site_disorder_assembly
    _atom_site_disorder_group
    C C1 0.500000 0.5279(6) 0.000000 0.0254(6) Uani d 1 . .
    F F1 0.55011(6) 0.9228(3) 0.3092(2) 0.0297(3) Uani d 1 . .
    O O1 0.500000 0.3063(5) 0.000000 0.0363(6) Uani d 1 . .
    C C2 0.56145(10) 0.6731(4) -0.0384(4) 0.0248(5) Uani d 1 . .
    F F2 0.65871(7) 1.1917(3) 0.2293(3) 0.0386(4) Uani d 1 . .
    C C3 0.58311(10) 0.8685(4) 0.1153(4) 0.0245(5) Uani d 1 . .
    F F3 0.72843(7) 1.0815(4) -0.1543(3) 0.0393(4) Uani d 1 . .
    C C4 0.63891(11) 1.0062(4) 0.0784(4) 0.0287(5) Uani d 1 . .
    F F4 0.69032(7) 0.6982(3) -0.4572(3) 0.0399(4) Uani d 1 . .
    C C5 0.67484(11) 0.9486(4) -0.1160(4) 0.0288(5) Uani d 1 . .
    F F5 0.58043(7) 0.4335(3) -0.3865(3) 0.0379(4) Uani d 1 . .
    C C6 0.65533(11) 0.7512(5) -0.2692(4) 0.0294(5) Uani d 1 . .
    C C7 0.59954(11) 0.6169(4) -0.2295(4) 0.0279(5) Uani d 1 . .
loop_
    _atom_site_aniso_label
    _atom_site_aniso_U_11
    _atom_site_aniso_U_22
    _atom_site_aniso_U_33
    _atom_site_aniso_U_12
    _atom_site_aniso_U_13
    _atom_site_aniso_U_23
    C1 0.0312(15) 0.0190(14) 0.0261(15) 0.000 0.0031(11) 0.000
    F1 0.0328(6) 0.0324(7) 0.0249(6) 0.0001(6) 0.0080(5) -0.0056(6)
    O1 0.0367(12) 0.0214(11) 0.0519(15) 0.000 0.0095(10) 0.000
    C2 0.0275(10) 0.0215(10) 0.0252(10) 0.0037(8) 0.0017(8) 0.0011(8)
    F2 0.0376(7) 0.0349(8) 0.0433(9) -0.0090(6) 0.0052(6) -0.0128(7)
    C3 0.0267(9) 0.0247(11) 0.0225(10) 0.0031(8) 0.0043(8) 0.0017(7)
    F3 0.0287(7) 0.0438(8) 0.0466(9) -0.0078(6) 0.0097(6) 0.0009(7)
    C4 0.0305(11) 0.0263(11) 0.0288(12) 0.0003(9) 0.0005(9) -0.0021(10)
    F4 0.0345(7) 0.0559(10) 0.0311(8) 0.0034(7) 0.0130(6) -0.0047(8)
    C5 0.0240(10) 0.0308(12) 0.0317(11) -0.0003(9) 0.0035(8) 0.0043(10)
    F5 0.0401(7) 0.0378(8) 0.0368(8) -0.0026(7) 0.0089(6) -0.0160(7)
    C6 0.0280(10) 0.0360(13) 0.0244(10) 0.0069(9) 0.0048(8) 0.0009(9)
    C7 0.0295(10) 0.0260(10) 0.0281(11) 0.0033(9) 0.0018(8) -0.0037(9)
_geom_special_details
;
 All esds (except the esd in the dihedral angle between two l.s. planes)
 are estimated using the full covariance matrix.  The cell esds are taken
 into account individually in the estimation of esds in distances, angles
 and torsion angles; correlations between esds in cell parameters are only
 used when they are defined by crystal symmetry.  An approximate (isotropic)
 treatment of cell esds is used for estimating esds involving l.s. planes.
;
loop_
    _geom_bond_atom_site_label_1
    _geom_bond_atom_site_label_2
    _geom_bond_site_symmetry_2
    _geom_bond_distance
    _geom_bond_publ_flag
    C1 O1 . 1.197(4) ?
    C1 C2 2_655 1.498(3) ?
    C1 C2 . 1.498(3) ?
    F1 C3 . 1.341(2) ?
    C2 C3 . 1.391(3) ?
    C2 C7 . 1.392(3) ?
    F2 C4 . 1.332(3) ?
    C3 C4 . 1.380(3) ?
    F3 C5 . 1.331(3) ?
    C4 C5 . 1.382(3) ?
    F4 C6 . 1.336(3) ?
    C5 C6 . 1.388(3) ?
    F5 C7 . 1.341(3) ?
    C6 C7 . 1.373(3) ?
loop_
    _geom_angle_atom_site_label_1
    _geom_angle_atom_site_label_2
    _geom_angle_atom_site_label_3
    _geom_angle_site_symmetry_1
    _geom_angle_site_symmetry_3
    _geom_angle
    _geom_angle_publ_flag
    O1 C1 C2 . 2_655 121.54(13) ?
    O1 C1 C2 . . 121.54(13) ?
    C2 C1 C2 2_655 . 116.9(3) ?
    C3 C2 C1 . . 121.61(18) ?
    C3 C2 C7 . . 117.1(2) ?
    C7 C2 C1 . . 121.2(2) ?
    F1 C3 C2 . . 119.60(18) ?
    F1 C3 C4 . . 118.4(2) ?
    C4 C3 C2 . . 122.0(2) ?
    F2 C4 C3 . . 120.7(2) ?
    F2 C4 C5 . . 119.9(2) ?
    C3 C4 C5 . . 119.4(2) ?
    F3 C5 C4 . . 119.8(2) ?
    F3 C5 C6 . . 120.2(2) ?
    C4 C5 C6 . . 119.96(19) ?
    F4 C6 C5 . . 119.4(2) ?
    F4 C6 C7 . . 120.9(2) ?
    C7 C6 C5 . . 119.7(2) ?
    F5 C7 C2 . . 119.8(2) ?
    F5 C7 C6 . . 118.3(2) ?
    C6 C7 C2 . . 121.8(2) ?
loop_
    _geom_torsion_atom_site_label_1
    _geom_torsion_atom_site_label_2
    _geom_torsion_atom_site_label_3
    _geom_torsion_atom_site_label_4
    _geom_torsion_site_symmetry_1
    _geom_torsion_site_symmetry_2
    _geom_torsion_site_symmetry_3
    _geom_torsion_site_symmetry_4
    _geom_torsion
    _geom_torsion_publ_flag
    C1 C2 C3 F1 . . . . 2.9(3) ?
    C1 C2 C3 C4 . . . . -178.70(18) ?
    C1 C2 C7 F5 . . . . 1.6(3) ?
    C1 C2 C7 C6 . . . . 178.88(19) ?
    F1 C3 C4 F2 . . . . -1.2(3) ?
    F1 C3 C4 C5 . . . . 178.09(18) ?
    O1 C1 C2 C3 . . . . -131.84(16) ?
    O1 C1 C2 C7 . . . . 47.8(2) ?
    C2 C1 C2 C3 2_655 . . . 48.16(16) ?
    C2 C1 C2 C7 2_655 . . . -132.2(2) ?
    C2 C3 C4 F2 . . . . -179.69(19) ?
    C2 C3 C4 C5 . . . . -0.4(3) ?
    F2 C4 C5 F3 . . . . -1.2(3) ?
    F2 C4 C5 C6 . . . . 178.2(2) ?
    C3 C2 C7 F5 . . . . -178.74(19) ?
    C3 C2 C7 C6 . . . . -1.4(3) ?
    C3 C4 C5 F3 . . . . 179.50(19) ?
    C3 C4 C5 C6 . . . . -1.1(3) ?
    F3 C5 C6 F4 . . . . -0.9(3) ?
    F3 C5 C6 C7 . . . . -179.3(2) ?
    C4 C5 C6 F4 . . . . 179.7(2) ?
    C4 C5 C6 C7 . . . . 1.3(3) ?
    F4 C6 C7 C2 . . . . -178.4(2) ?
    F4 C6 C7 F5 . . . . -1.0(3) ?
    C5 C6 C7 C2 . . . . 0.0(3) ?
    C5 C6 C7 F5 . . . . 177.4(2) ?
    C7 C2 C3 F1 . . . . -176.83(17) ?
    C7 C2 C3 C4 . . . . 1.6(3) ?
_shelx_space_group_comment
;
The symmetry employed for this shelxl refinement is uniquely defined
by the following loop, which should always be used as a source of
symmetry information in preference to the above space-group names.
They are only intended as comments.
;
_shelx_estimated_absorpt_T_min     0.454
_shelx_estimated_absorpt_T_max     0.862
_shelx_hkl_file
;
   0  -6   0 569.655 84.3644  55
   0  -6   0 459.367 84.9373   5
   0  -6  -1 6716.85 278.713  55
   0  -6  -1 5780.76 243.487 133
   0  -6   1 4556.23 225.066  41
   0  -6  -1 6430.87 292.708  41
   0  -6   1 5087.41 251.298   5
   0  -6  -2 9666.74 309.303 133
   0  -6  -2 9593.14 336.821  41
   0  -6  -3 550.649 70.7259  55
   0  -6   3 321.455 50.4486  64
   0  -6  -3 479.646 63.7929 133
   0  -6  -3 371.157 55.4870  41
   0  -4   0 61429.6 1245.18  46
   0  -4   0 58777.5 1829.59   8
   0  -4   0 67074.3 1331.78   6
   0  -4   0 65340.3 1278.22 133
   0  -4   0 61635.8 1245.31  23
   0  -4  -1 25304.2 675.125  23
   0  -4   1 30377.1 759.495  41
   0  -4  -1 25064.9 671.341  40
   0  -4   1 27792.2 737.076   6
   0  -4   1 24696.0 1168.39   8
   0  -4   1 24043.0 656.328  22
   0  -4  -1 24945.9 644.107   6
   0  -4  -1 26718.2 702.220 133
   0  -4   1 25623.2 645.821 133
   0  -4  -1 24295.2 620.195 130
   0  -4   1 26897.4 663.766  55
   0  -4   1 24501.0 645.408  46
   0  -4  -1 31629.5 775.648  56
   0  -4   1 27893.7 688.585  56
   0  -4   1 24313.6 645.270  61
   0  -4  -1 23868.4 629.939  46
   0  -4  -1 27692.1 1290.83 109
   0  -4  -1 25402.2 1203.90 115
   0  -4  -1 27247.6 688.669  99
   0  -4  -1 26548.8 681.812 106
   0  -4  -1 25407.2 675.469  84
   0  -4  -2 8361.42 363.820  40
   0  -4   2 8334.86 352.606  41
   0  -4   2 8118.84 366.758   6
   0  -4  -2 8443.03 353.175 130
   0  -4  -2 8113.58 722.834 125
   0  -4   2 7901.93 351.123  61
   0  -4  -2 9402.68 396.693  56
   0  -4  -2 8843.52 754.693 109
   0  -4  -2 7023.81 595.679 114
   0  -4  -2 7685.34 704.391 115
   0  -4  -2 7285.79 611.612  95
   0  -4  -2 8443.65 363.659 106
   0  -4  -2 7485.80 302.430  85
   0  -4  -2 9255.89 392.360  86
   0  -4  -2 8684.17 379.487  84
   0  -4  -3 2899.36 221.570  40
   0  -4   3 2874.06 226.804   5
   0  -4  -3 2696.27 215.871 130
   0  -4  -3 2397.91 428.710 125
   0  -4   3 2829.32 220.726  63
   0  -4   3 2307.56 203.805  61
   0  -4  -3 2937.84 222.857  56
   0  -4  -3 2460.05 448.216 115
   0  -4  -3 2057.87 375.018 114
   0  -4  -3 1951.72 390.905 109
   0  -4  -3 2237.12 396.109  95
   0  -4  -3 2657.96 222.238 106
   0  -4  -3 2919.75 232.842  99
   0  -4  -3 2954.64 231.397  86
   0  -4  -3 2520.47 191.140  85
   0  -4  -3 2850.70 232.179  84
   0  -4  -4 2696.06 192.462  40
   0  -4   4 1883.18 147.052   5
   0  -4   4 2054.10 158.399  64
   0  -4  -4 2154.72 186.012 130
   0  -4  -4 2581.33 192.601 106
   0  -4  -4 2236.25 184.250  99
   0  -4   4 1532.81 130.913  65
   0  -4  -4 1997.94 166.802  85
   0  -4   5 510.276 76.2292  63
   0  -4  -5 380.004 56.0663  40
   0  -4  -5 571.319 92.2906  23
   0  -4  -5 612.692 86.9872 133
   0  -2   0 11690.6 426.511 114
   0  -2   0 12425.0 512.449 115
   0  -2   0 11602.4 516.339 109
   0  -2   0 11723.6 517.657 125
   0  -2   0 10969.2 383.777  77
   0  -2   0 11290.9 488.286   8
   0  -2  -1 21200.4 721.010  76
   0  -2  -1 21098.8 724.170 114
   0  -2  -1 22137.5 774.526 109
   0  -2  -1 21450.9 782.803 125
   0  -2  -1 19420.9 672.033 122
   0  -2  -1 20411.9 461.783  86
   0  -2   1 23279.9 814.965   8
   0  -2  -1 22710.2 786.909  12
   0  -2  -2 976.475 206.403  75
   0  -2  -2 912.218 196.990  76
   0  -2  -2 703.336 190.808 125
   0  -2  -2 776.624 150.428 122
   0  -2  -2 934.648 199.020 109
   0  -2  -2 1089.78 223.251 115
   0  -2  -2 1084.31 220.660 114
   0  -2  -2 917.687 94.7648  86
   0  -2  -2 1183.25 233.880  97
   0  -2  -2 730.312 198.179  12
   0  -2  -2 770.557 196.215  18
   0  -2   2 848.157 94.6612   6
   0  -2  -3 47172.0 1557.73  75
   0  -2  -3 50095.5 1674.18 125
   0  -2   3 44578.9 988.378  59
   0  -2   3 49700.9 1034.62  63
   0  -2   3 48123.5 1022.37  61
   0  -2  -3 53417.4 1824.67 114
   0  -2  -3 53295.5 1830.39 115
   0  -2  -3 50300.4 1582.89 109
   0  -2  -3 49115.0 1012.51  86
   0  -2  -3 53164.5 1823.98  97
   0  -2  -3 53162.2 1813.07  12
   0  -2   3 50727.4 999.906   5
   0  -2  -3 51423.1 1698.64  18
   0  -2   3 51529.3 1668.67   7
   0  -2   4 69129.8 1422.16  66
   0  -2   4 66188.8 1377.86  65
   0  -2  -4 73801.3 2420.06  76
   0  -2  -4 73478.6 2315.47 125
   0  -2  -4 82259.0 2608.53 115
   0  -2  -4 65108.4 2044.05 109
   0  -2  -4 74442.0 1413.73  86
   0  -2  -4 81749.2 2597.64  97
   0  -2   4 73096.7 1416.86  61
   0  -2   4 74682.6 1425.22  63
   0  -2   4 70493.0 1360.19  64
   0  -2   4 67950.2 1372.55  59
   0  -2  -4 76000.9 2327.60  18
   0  -2  -4 79211.2 2501.07  12
   0  -2   4 71502.8 2076.66   7
   0  -2  -5 8508.22 324.627  99
   0  -2   5 9265.61 344.851  64
   0  -2   5 8405.54 323.077  63
   0  -2  -6 322.201 62.1132 130
   0   0   1 145906. 2405.02   7
   0   0   2 8548.59 370.013   7
   0   0   2 8733.50 401.913 119
   0   0   3 76.8725 42.3407   2
   0   0  -3 141.887 107.343  11
   0   0   3 115.904 133.297 123
   0   0   3 158.882 116.633 119
   0   0   4 1173.80 268.125 123
   0   0   4 1413.58 265.111 119
   0   0  -4 1397.28 240.115 122
   0   0  -4 1671.03 302.863 125
   0   0   4 1269.39 110.709  62
   0   0  -4 1204.13 222.774 109
   0   0   4 1588.28 160.561  67
   0   0  -4 1170.67 214.897  75
   0   0   4 1531.69 141.214  64
   0   0   4 1368.12 136.011  69
   0   0   4 1560.99 156.988  65
   0   0   4 1145.98 149.463  68
   0   0   4 1197.69 102.231   2
   0   0   4 1434.35 261.051  10
   0   0  -4 1365.07 251.656  18
   0   0   5 1166.41 131.442  70
   0   0   5 1007.20 133.225  69
   0   0  -5 841.337 246.104  76
   0   0   5 1056.61 144.578  68
   0   0   5 1068.87 149.636  67
   0   0   5 1020.91 248.507 119
   0   0   5 974.687 264.739 123
   0   0  -5 885.950 269.070 115
   0   0  -5 741.073 249.380  97
   0   0   5 911.194 130.124  60
   0   0   5 822.688 225.718  10
   0   0   6 1484.46 132.339  60
   0   0   6 1392.12 133.454  68
   0   2   0 11735.7 461.105 117
   0   2   0 10918.2 520.491 111
   0   2   0 11472.8 521.672  96
   0   2   0 12219.3 495.495 120
   0   2   0 11325.8 501.414 118
   0   2   1 23431.9 780.340 118
   0   2   1 21330.0 725.513 123
   0   2   1 22065.2 638.610 120
   0   2  -1 20469.5 758.665  73
   0   2  -1 19911.0 699.824 118
   0   2  -1 17874.6 591.369 117
   0   2   1 23525.6 772.372 113
   0   2  -1 20871.5 766.902 111
   0   2  -1 21266.7 782.007 113
   0   2   1 23502.5 838.002 111
   0   2   1 17443.1 437.509 110
   0   2   1 19005.6 453.130 112
   0   2  -1 19998.9 751.111  94
   0   2  -1 20995.3 778.074  14
   0   2   1 23500.2 797.540  17
   0   2  -1 20049.3 688.754  13
   0   2   1 20157.8 461.224   4
   0   2  -2 837.708 175.534  13
   0   2   2 976.615 97.9680 128
   0   2   2 1061.45 216.997 123
   0   2   2 1002.28 203.567 119
   0   2  -2 1359.86 185.995 117
   0   2  -2 1015.00 206.137 113
   0   2  -2 1034.41 204.415 111
   0   2  -2 858.114 179.259 118
   0   2  -2 898.071 195.254  94
   0   2  -2 799.268 139.768  74
   0   2   3 48917.5 1029.67  26
   0   2  -3 49622.6 1502.36  13
   0   2   3 46024.3 1564.55  10
   0   2   3 51209.5 1011.13 128
   0   2   3 49936.5 1002.61 135
   0   2   3 52066.5 1729.60 123
   0   2   3 52117.7 1665.48 119
   0   2   3 49924.8 1004.66  52
   0   2  -3 49568.3 1619.40 113
   0   2  -3 49214.7 1525.90 118
   0   2   3 49369.3 981.985 107
   0   2   3 50455.6 1081.33  67
   0   2   3 47890.5 1069.63  68
   0   2   4 80160.1 1477.71  25
   0   2   4 66656.7 2039.64  10
   0   2   4 75202.0 1418.91 135
   0   2   4 73313.8 2257.43 119
   0   2  -4 69189.0 2130.67 120
   0   2   4 77117.0 2445.80 123
   0   2  -4 74147.1 2454.26 111
   0   2  -4 78296.1 2471.48  94
   0   2   4 71665.8 1391.26  52
   0   2   4 81198.1 1609.79  67
   0   2   4 76142.0 1582.00  68
   0   2   5 9662.66 362.906   2
   0   2   5 9988.99 431.486  68
   0   2   6 483.222 72.6731  70
   0   4   0 61259.5 1260.94  28
   0   4   0 58412.9 1254.15 135
   0   4   0 67133.7 1326.83 128
   0   4   0 61360.0 1947.73 118
   0   4   0 59985.0 1852.61 120
   0   4   0 60332.8 2065.97 111
   0   4   0 58889.2 1668.33 112
   0   4   0 64727.3 1307.79  92
   0   4   0 57006.6 1232.85 107
   0   4   0 58328.2 1994.61  96
   0   4   0 64214.4 1267.21  80
   0   4   1 27072.2 706.978  31
   0   4   1 25462.0 674.069  28
   0   4   1 26200.3 1207.81  17
   0   4   1 28326.9 732.518 128
   0   4  -1 26602.9 719.332 128
   0   4   1 25969.8 697.480 135
   0   4  -1 22837.0 639.199 135
   0   4  -1 23957.9 1154.13 118
   0   4   1 24947.5 1180.67 118
   0   4   1 20438.6 917.914 120
   0   4  -1 26060.0 1235.62 120
   0   4  -1 23910.2 1255.63 111
   0   4   1 24644.2 1251.42 111
   0   4   1 25995.8 1199.37 113
   0   4  -1 27628.7 1328.09 113
   0   4   1 21958.6 613.706 102
   0   4  -1 25442.2 700.451  91
   0   4  -1 23514.8 635.766 107
   0   4  -1 26472.4 716.051  92
   0   4  -1 24032.2 1225.47  96
   0   4   1 26338.5 658.232  80
   0   4   2 7327.75 331.331  26
   0   4   2 7498.79 330.091  31
   0   4   2 8630.58 360.956 134
   0   4  -2 8011.70 373.383 128
   0   4   2 8660.60 373.173 135
   0   4  -2 6917.30 621.689 118
   0   4   2 7553.55 664.563 119
   0   4   2 8991.57 385.938  52
   0   4   2 5820.98 542.500 113
   0   4  -2 7395.51 728.030 113
   0   4  -2 6448.82 684.477 111
   0   4   2 9081.04 369.839 107
   0   4  -2 6948.52 684.673  96
   0   4   2 7332.40 332.198 102
   0   4  -2 7623.82 355.489  91
   0   4   2 8822.81 380.327  88
   0   4  -2 8441.06 387.174  92
   0   4  -2 7801.03 742.208  73
   0   4   3 2675.43 202.013  26
   0   4   3 1908.32 148.822  29
   0   4   3 2021.51 372.706  10
   0   4   3 2826.28 186.676 134
   0   4  -3 2329.05 198.842 128
   0   4   3 3007.52 215.998 128
   0   4  -3 2442.01 444.577 120
   0   4   3 2158.93 371.968 119
   0   4  -3 2082.55 406.850 113
   0   4  -3 1683.82 375.938 111
   0   4   3 2718.54 209.356 102
   0   4  -3 2316.58 212.863  92
   0   4  -3 1931.84 421.596  73
   0   4   4 2350.60 164.299  52
   0   4   4 2320.19 162.293 135
   0   4   4 2224.43 165.994  25
   0   4   5 422.045 65.6959  60
   0   6   0 553.635 86.7024 135
   0   6   0 518.223 103.689 128
   0   6   0 685.230 108.719 134
   0   6   0 561.901 98.9359  88
   0   6   0 443.826 82.6498 107
   0   6   0 745.983 122.858  31
   0   6   1 5579.06 245.305  31
   0   6   1 6638.23 264.983  52
   0   6   1 6337.57 286.681 128
   0   6  -1 6086.37 267.253 134
   0   6   1 6487.01 265.963 135
   0   6   1 7142.87 286.687 134
   0   6  -1 4816.30 266.355 128
   0   6   1 6037.80 264.235  88
   0   6   1 6557.32 259.393 107
   0   6  -1 6352.88 295.973  80
   0   6   2 9473.55 298.485  52
   0   6   2 8439.28 271.004 134
   0   6   2 9171.63 291.849 135
   0   6   2 9172.42 306.639  25
   0   6   3 371.798 49.1870  52
   0   6   3 423.323 52.2365 135
   0   6  -3 470.642 73.5577  31
  -1  -5   4 2026.06 136.370  63
  -1  -5   4 1733.07 116.525  64
   1  -5  -4 2120.62 148.240  23
  -1  -5   3 767.881 118.078   5
   1  -5  -3 556.677 85.2114 130
   1  -5  -3 818.168 128.790 133
   1  -5  -3 794.462 103.501  56
  -1  -5   3 808.879 115.491  63
  -1  -5   3 778.795 113.810  61
   1  -5  -3 821.482 125.485  23
   1  -5  -3 720.663 110.210  40
   1  -5  -3 690.205 110.492  84
  -1  -5   2 8161.51 362.867  63
  -1  -5   2 7950.98 335.073  61
   1  -5  -2 9154.72 377.160  56
   1  -5  -2 7787.41 344.822  40
   1  -5  -2 8419.77 365.132  23
  -1  -5   2 8656.14 392.618   5
   1  -5  -1 449.950 82.7807  46
   1  -5  -1 569.676 125.393  56
  -1  -5   1 568.131 93.5138  55
  -1  -5   1 537.391 108.276  46
   1  -5  -1 376.899 101.584 133
  -1  -5   1 457.534 81.1412 133
   1  -5  -1 434.280 97.9833  23
  -1  -5   1 666.722 124.660  41
  -1  -5   1 431.948 217.198   7
  -1  -5   0 2230.39 175.458  46
   1  -5   0 1730.87 149.245  46
   1  -5   0 2493.02 197.819  55
   1  -5   0 2427.06 201.067  56
  -1  -5   0 2164.84 174.011 133
   1  -5   0 2349.91 186.617 133
   1  -5   0 2383.49 212.565  41
  -1  -5   0 1550.68 149.831  22
   1  -5   0 1962.61 180.342  22
   1  -5   0 2197.09 195.185   6
   1  -5   1 6046.84 291.569  63
   1  -5   1 6351.75 289.222  55
  -1  -5  -1 5685.09 270.705  46
  -1  -5  -1 7823.70 366.834  56
   1  -5   1 5670.97 269.578 133
  -1  -5  -1 6769.09 321.987 133
  -1  -5  -1 5735.34 279.903  23
   1  -5   1 4911.13 260.203  22
   1  -5   1 6404.00 331.133   6
   1  -5   1 5519.73 622.837   7
   1  -5   2 15498.4 498.128  63
   1  -5   2 13206.3 452.436  61
  -1  -5  -2 18542.8 572.569  56
  -1  -5  -2 16168.4 523.511  40
  -1  -5  -2 15521.0 502.042  23
  -1  -5  -2 16596.4 544.341 133
  -1  -5  -2 12039.4 420.223 130
   1  -5   3 6373.65 289.121  63
   1  -5   3 6655.46 284.428  64
  -1  -5  -3 5992.97 275.305 130
  -1  -5  -3 7043.47 316.169  23
  -1  -5  -3 7441.30 318.847  40
   1  -5   3 6586.30 302.426   5
   1  -5   4 3979.16 184.925  63
  -1  -5  -4 3973.08 176.959  40
  -1  -5  -4 3825.58 189.567  23
   1  -5   4 3434.50 164.799  64
   1  -3  -6 169.902 51.0703  23
  -1  -3   5 4920.41 226.594  64
   1  -3  -5 5626.18 285.461  84
  -1  -3   5 5440.37 246.699  63
   1  -3  -5 5010.82 226.771 106
   1  -3  -5 5327.04 250.721  99
   1  -3  -5 4918.85 226.376  40
  -1  -3   4 7750.35 320.877  65
   1  -3  -4 11075.7 456.016  84
   1  -3  -4 9419.32 805.324  76
   1  -3  -4 8605.46 737.038 125
  -1  -3   4 9466.56 353.060  64
  -1  -3   4 10176.4 404.524  63
  -1  -3   4 9941.84 403.923  61
   1  -3  -4 9922.31 878.924 115
   1  -3  -4 7496.02 682.647 109
   1  -3  -4 9525.31 851.909 114
   1  -3  -4 10058.3 410.500  99
   1  -3  -4 9630.74 865.186  97
   1  -3  -4 9783.57 386.790 106
   1  -3  -4 9904.93 398.608  86
  -1  -3   4 9569.23 349.812   5
   1  -3  -4 9077.69 819.360  12
  -1  -3   4 8683.34 721.307   7
   1  -3  -3 5072.68 549.081  76
   1  -3  -3 5090.08 550.633 125
  -1  -3   3 5722.48 292.572  61
   1  -3  -3 5702.72 583.836 109
   1  -3  -3 5148.63 573.096 114
   1  -3  -3 5916.73 637.788 115
   1  -3  -3 5606.52 293.665  86
   1  -3  -3 5889.99 634.227  97
  -1  -3   3 6131.55 301.876   5
  -1  -3   2 17413.8 513.741   6
   1  -3  -2 18167.8 949.767  12
   1  -3  -2 19684.1 540.356  84
   1  -3  -2 18151.1 879.830  76
   1  -3  -2 19350.7 961.542 125
  -1  -3   2 16077.9 454.580  46
  -1  -3   2 16996.8 498.868  59
   1  -3  -2 18724.2 521.823  56
   1  -3  -2 18303.4 920.409 114
   1  -3  -2 19251.0 973.917 109
   1  -3  -2 17314.5 491.893 106
   1  -3  -2 19546.7 538.147  86
  -1  -3   2 18693.0 498.924  41
   1  -3  -2 17312.4 498.768  40
   1  -3  -1 141185. 3040.39 125
   1  -3  -1 137880. 3031.69 115
   1  -3  -1 142190. 3077.52 109
   1  -3  -1 138630. 2856.67 114
   1  -3  -1 132097. 2288.22  84
   1  -3  -1 132753. 2287.04  99
   1  -3  -1 139181. 2321.00  86
  -1  -3   1 141783. 2359.85   6
  -1  -3   1 138258. 2994.53   8
   1  -3  -1 131208. 2738.47   8
  -1  -3   0 20767.7 525.709   6
   1  -3   0 21434.9 874.546   8
  -1  -3   0 20138.0 823.011   8
  -1  -3   0 18701.4 442.991 130
  -1  -3   0 21091.1 841.058 115
   1  -3   0 19516.4 726.079 114
  -1  -3   0 16854.5 583.200 114
   1  -3   0 20689.8 867.701 115
   1  -3   0 19194.2 460.286  99
  -1  -3   0 17533.9 559.941  95
   1  -3   0 16892.2 528.364  95
   1  -3   0 19036.7 457.680  84
  -1  -3   0 18361.0 634.523  77
  -1  -3   0 20462.6 487.247  84
  -1  -3  -1 62538.1 1704.84  12
   1  -3   1 64249.6 1812.60   8
  -1  -3  -1 58825.1 1467.35   8
  -1  -3  -1 57985.7 1147.13   6
  -1  -3  -1 59709.2 1169.36 130
  -1  -3  -1 65362.4 1841.40 125
  -1  -3  -1 66416.8 1826.30 109
  -1  -3  -1 66887.3 1807.71 115
  -1  -3  -1 63181.5 1580.84 114
  -1  -3  -1 64903.0 1796.03  97
  -1  -3  -1 65965.5 1215.08  86
  -1  -3  -1 65770.0 1214.71  84
  -1  -3  -2 18701.6 976.138  12
   1  -3   2 17507.1 526.666   6
   1  -3   2 18337.8 954.064   8
  -1  -3  -2 16837.7 882.012  76
  -1  -3  -2 17529.5 825.635 122
  -1  -3  -2 18517.3 989.360 125
   1  -3   2 16641.1 492.156  59
   1  -3   2 17796.3 520.718  61
  -1  -3  -2 17883.7 925.379 109
  -1  -3  -2 18455.1 993.672 115
  -1  -3  -2 17862.8 904.065 114
  -1  -3  -2 17977.1 521.129  99
  -1  -3  -2 18262.1 515.625  86
  -1  -3  -2 18661.2 994.136  97
   1  -3   2 17739.0 495.549  41
  -1  -3  -3 468.933 197.386  76
  -1  -3  -3 507.107 105.761  86
  -1  -3  -3 586.291 116.398  84
  -1  -3  -3 591.507 230.699 125
   1  -3   3 423.834 99.7581  61
  -1  -3  -3 548.600 106.303  56
   1  -3   3 569.346 108.434  63
  -1  -3  -3 464.066 200.056 109
  -1  -3  -3 802.721 252.642 114
  -1  -3  -3 617.291 119.363  99
   1  -3   3 418.033 238.301   7
   1  -3   3 496.021 97.5018   6
   1  -3   4 5497.04 272.437  65
  -1  -3  -4 6854.76 348.601  84
  -1  -3  -4 5297.77 613.605  76
  -1  -3  -4 5456.69 630.869 125
  -1  -3  -4 5880.84 683.444 114
   1  -3   4 5401.54 247.163   5
   1  -3   4 5584.07 582.656   7
  -1  -3  -4 5844.30 672.835  12
  -1  -3  -4 6102.80 309.957  99
  -1  -3  -4 5429.07 277.575  86
   1  -3   4 6023.51 282.925  64
   1  -3   4 6144.27 310.979  63
   1  -3   4 5489.05 294.730  61
  -1  -3  -5 1849.64 151.920  40
   1  -3   5 1755.34 147.265  63
  -1  -3  -5 2306.07 182.337 130
  -1  -3  -5 1534.24 131.683  99
  -1  -3  -5 1777.97 155.005 106
   1  -3   5 1887.42 147.272  64
  -1  -3  -5 1856.31 162.461  84
   1  -1  -6 803.585 90.6954  84
  -1  -1   5 61244.5 1240.99  65
  -1  -1   5 53005.5 1170.29  69
  -1  -1   5 60609.5 1220.62  67
   1  -1  -5 56887.5 2062.05  76
  -1  -1   5 58508.6 1201.37  68
  -1  -1   5 55545.1 1158.46  58
  -1  -1   5 58939.3 1200.63  60
   1  -1  -5 56310.4 2085.38 115
   1  -1  -5 60318.9 2207.57 114
   1  -1  -5 59518.9 2125.77  97
   1  -1  -5 56834.1 1935.42  12
   1  -1  -4 7666.16 579.385  75
  -1  -1   4 8054.40 323.217  65
  -1  -1   4 7964.10 328.127  67
  -1  -1   4 9075.19 367.730  66
  -1  -1   4 7625.41 317.690  68
  -1  -1   4 7883.66 324.583  70
  -1  -1   4 7628.35 288.275  64
   1  -1  -4 8979.23 668.612 125
  -1  -1   4 8213.35 609.053 123
  -1  -1   4 7792.07 609.785 119
  -1  -1   4 7666.05 286.381  59
  -1  -1   4 7235.19 282.554  57
  -1  -1   4 7647.32 283.315  63
  -1  -1   4 7981.69 315.732  60
  -1  -1   4 7377.76 280.928  61
  -1  -1   4 7936.10 304.931  62
   1  -1  -4 7961.38 591.054 109
   1  -1  -4 9287.95 757.975 115
   1  -1  -4 8327.62 720.887  97
   1  -1  -4 9332.01 719.329  12
   1  -1  -4 8022.48 615.709  18
   1  -1  -3 11735.9 630.291  75
   1  -1  -3 12863.9 760.702 115
   1  -1  -3 12038.5 639.891 109
  -1  -1   3 10958.4 590.777 123
   1  -1  -3 12453.2 678.148 125
   1  -1  -3 11584.9 534.738 122
  -1  -1   3 11714.8 636.354 119
   1  -1  -3 12927.1 751.638  97
  -1  -1   3 10589.6 294.433   5
  -1  -1   3 11253.2 614.182  10
  -1  -1   3 10572.2 588.361   7
   1  -1  -3 11705.8 656.562  18
   1  -1  -2 219556. 3523.73  75
   1  -1  -2 225286. 3706.66 115
   1  -1  -2 216696. 3523.13 109
   1  -1  -2 204873. 3272.69 122
   1  -1  -2 224887. 3563.45 125
  -1  -1   2 211660. 3503.39 119
  -1  -1   2 190530. 3351.72 123
   1  -1  -2 213273. 3654.35  97
  -1  -1   2 211129. 3559.98   7
  -1  -1   2 203013. 3457.03  10
  -1  -1   2 195232. 3300.15   9
   1  -1  -2 209586. 3531.01  18
   1  -1  -1 108663. 1946.09 109
   1  -1  -1 96711.1 1772.72 122
   1  -1  -1 107351. 1926.66 125
   1  -1  -1 110907. 1948.71  75
  -1  -1   1 95289.7 1914.13   8
   1  -1  -1 102184. 1938.38  18
   1  -1   0 64723.7 1191.57  76
   1  -1   0 82351.5 1404.47 115
  -1  -1   0 80889.2 1397.50 109
   1  -1   0 81640.9 1354.59 114
  -1  -1   0 74663.8 1324.13 115
  -1  -1   0 66238.6 1214.48 114
   1  -1   0 72500.0 1228.39 124
  -1  -1   0 75153.6 1324.17  97
  -1  -1   0 75303.1 1341.80   8
  -1  -1   0 73468.0 1288.67  12
  -1  -1  -1 71315.1 1335.59 109
  -1  -1  -1 73248.5 1335.69 122
   1  -1   1 61735.3 1129.36 123
  -1  -1  -1 66826.9 1198.25 121
  -1  -1  -1 71639.3 1340.18  75
  -1  -1  -1 68947.7 1367.80  11
   1  -1   1 59050.2 1054.18   9
  -1  -1  -2 5745.83 349.868 109
  -1  -1  -2 6901.31 450.713 125
   1  -1   2 5642.02 327.341 119
  -1  -1  -2 5909.44 294.782 121
   1  -1   2 5185.38 308.704 123
  -1  -1  -2 6232.58 375.312 122
  -1  -1  -2 5968.20 353.670  75
   1  -1   2 5730.70 384.340  10
  -1  -1  -2 5685.73 368.446  11
   1  -1   2 5512.69 356.435   8
  -1  -1  -3 12111.2 614.500  75
   1  -1   3 12311.7 610.728 119
  -1  -1  -3 12884.6 645.839 122
   1  -1   3 11332.1 591.254 123
  -1  -1  -3 14595.0 796.294 125
  -1  -1  -3 13083.9 634.768 109
   1  -1   3 10090.3 298.465  98
  -1  -1  -3 13139.6 736.413  18
   1  -1   3 11732.4 674.398  10
  -1  -1  -3 11036.8 623.085  11
   1  -1   3 12556.5 636.809   7
   1  -1   4 10059.6 354.836  64
  -1  -1  -4 11803.9 843.753  76
   1  -1   4 11963.7 446.637  66
   1  -1   4 10322.0 398.719  67
  -1  -1  -4 8844.97 601.571  75
   1  -1   4 10844.4 397.554  65
   1  -1   4 10374.3 386.475  68
  -1  -1  -4 11755.3 831.869 125
   1  -1   4 10206.4 653.879 119
   1  -1   4 10599.8 679.760 123
  -1  -1  -4 12828.3 942.052 115
   1  -1   4 9850.27 346.223  63
   1  -1   4 9070.50 320.298  61
   1  -1   4 10407.4 362.758  60
  -1  -1  -4 12242.4 910.690  97
  -1  -1  -4 10975.4 772.850  18
   1  -1   5 61463.9 1286.81  68
   1  -1   5 58343.7 1293.82  69
  -1  -1  -5 61001.2 2153.35  76
   1  -1   5 71674.6 1399.44  65
   1  -1   5 67384.8 1312.89  64
   1  -1   5 66397.3 1342.27  67
  -1  -1  -5 63911.1 2301.49 115
  -1  -1  -5 64540.0 2342.84 114
  -1  -1  -5 59046.1 2013.39  95
  -1  -1  -5 62743.4 2278.85  97
   1  -1   5 62038.8 1254.29  60
  -1  -1  -5 59079.4 2068.13  12
  -1   1   6 1086.18 112.112  70
  -1   1   6 1356.22 133.750  60
  -1   1   5 55208.3 1164.56  62
  -1   1   5 64938.7 2202.94 123
  -1   1   5 59478.3 2016.22 119
  -1   1   5 60152.7 1169.20   2
  -1   1   5 68001.3 1321.72  70
  -1   1   4 8101.81 619.677 119
  -1   1   4 8263.88 317.695   2
  -1   1   4 8620.90 584.228  10
  -1   1   4 8725.12 388.699  68
  -1   1   4 8749.06 371.446  69
  -1   1   3 12170.6 715.849 123
  -1   1   3 10414.0 557.849  10
  -1   1   3 11384.9 377.849   4
  -1   1   2 207857. 3400.15  88
  -1   1   2 217268. 3988.07 123
  -1   1   1 106284. 1730.72  16
  -1   1   1 108088. 1972.87 119
  -1   1   1 105693. 1967.76 123
   1   1   0 73119.0 1293.73 116
  -1   1   0 61626.6 1246.59 117
  -1   1   0 80754.1 1419.37 111
   1   1   0 81449.7 1374.50 117
   1   1   0 72681.5 1387.62 111
   1   1   0 77236.6 1391.07  73
  -1   1   0 76495.2 1399.90  74
  -1   1   0 77670.8 1403.00  94
   1   1   0 75303.0 1376.27  96
  -1   1   0 72477.3 1340.60 118
  -1   1   0 66826.2 1196.30 123
   1   1   1 72552.1 1432.40 123
   1   1   1 65330.5 1103.83 120
   1   1   1 77687.5 1318.77  17
  -1   1  -1 64513.0 1242.17  13
  -1   1  -1 66294.1 1261.59 118
   1   1   1 60623.2 1044.85 110
   1   1   1 75943.0 1313.49 113
   1   1   2 6441.72 434.990 123
   1   1   2 5163.26 185.390 128
   1   1   3 13475.5 771.787 123
   1   1   3 12464.4 669.438 119
  -1   1  -3 11455.9 540.917  95
   1   1   3 11588.5 622.437  10
   1   1   4 11255.8 736.191 119
   1   1   4 12214.0 460.708  69
   1   1   4 11871.5 470.222  68
   1   1   4 12592.2 469.726  67
  -1   1  -4 9397.24 658.245  76
   1   1   4 12458.5 744.435  10
   1   1   4 11336.8 389.098   2
  -1   1  -4 10391.0 630.156 112
   1   1   5 61919.7 2042.09 119
   1   1   5 64208.5 2228.06 123
   1   1   5 61401.0 2007.36  10
   1   1   6 1020.38 116.494  60
  -1   3   6 170.404 46.8899  60
  -1   3   6 232.057 47.4620  70
  -1   3   5 5857.38 288.304  60
  -1   3   5 6073.47 287.499  68
  -1   3   5 5280.93 256.000   2
   1   3  -4 8438.34 740.121  14
  -1   3   4 6357.73 578.188  10
  -1   3   4 10854.5 381.072 135
  -1   3   4 9005.16 733.915 119
  -1   3   4 8693.37 753.631 123
   1   3  -4 8985.29 761.749 120
  -1   3   4 10744.1 378.517  52
   1   3  -4 9122.23 763.196 113
   1   3  -4 9075.79 775.172  73
  -1   3   4 9722.24 409.422  68
  -1   3   4 10444.0 407.651  26
  -1   3   4 11189.0 410.879  25
  -1   3   3 5091.71 246.936  29
  -1   3   3 6076.79 293.384  26
   1   3  -3 5703.96 606.719  14
  -1   3   3 5397.87 551.118  10
  -1   3   3 5695.08 252.128 134
  -1   3   3 6810.98 307.374 128
  -1   3   3 6245.03 291.925 135
  -1   3   3 5940.64 569.776 119
  -1   3   3 6011.68 583.499 123
  -1   3   3 6088.37 290.698  52
   1   3  -3 5051.16 552.401 111
   1   3  -3 5446.83 537.726 118
   1   3  -3 6047.48 620.061 113
  -1   3   3 6427.02 297.987  88
  -1   3   3 5658.98 285.301 102
  -1   3   3 6036.10 277.167 107
   1   3  -3 4860.66 540.973  94
   1   3  -3 6103.95 610.891  73
  -1   3   3 5607.55 283.894  68
  -1   3   2 17808.9 502.770  31
  -1   3   2 17689.7 509.284  26
   1   3  -2 20148.6 1041.44  14
  -1   3   2 19584.6 537.044 135
  -1   3   2 19005.9 518.330 134
  -1   3   2 21714.2 571.438 128
  -1   3   2 19475.5 907.336 123
  -1   3   2 18948.9 952.898 119
  -1   3   2 19067.3 542.009  52
   1   3  -2 17814.6 949.889 111
   1   3  -2 18820.7 929.931 118
  -1   3   2 18132.5 869.270 113
   1   3  -2 19699.1 1035.12 113
   1   3  -2 16946.2 495.965  91
  -1   3   2 19776.3 529.925 107
  -1   3   2 17364.3 508.768 102
   1   3  -2 18508.8 981.823  73
   1   3  -1 138013. 3062.09  14
  -1   3   1 145337. 3026.60  17
  -1   3   1 129552. 2632.95 123
  -1   3   1 142381. 2971.03 118
   1   3  -1 136601. 3015.49 120
  -1   3   1 132580. 2720.29 120
  -1   3   1 137651. 2285.13 128
   1   3  -1 129215. 2252.73 128
  -1   3   1 142117. 2988.23 113
   1   3  -1 115077. 2611.08 117
   1   3  -1 142542. 3099.16 113
  -1   3   1 120918. 2328.06 112
  -1   3   1 144940. 3122.70 111
   1   3  -1 133646. 2916.46 118
   1   3  -1 130933. 2979.33 111
  -1   3   1 136464. 3038.85  96
   1   3  -1 121878. 2227.72  91
   1   3  -1 122064. 2231.49  92
   1   3  -1 134868. 3004.73  73
  -1   3   1 137679. 2219.02  80
   1   3   0 22538.1 928.522 118
   1   3   0 20621.5 825.473 120
  -1   3   0 20982.5 878.101 118
  -1   3   0 20803.3 860.540 120
  -1   3   0 20482.7 534.737 128
   1   3   0 20084.9 526.653 128
   1   3   0 19454.8 798.869 117
  -1   3   0 20418.4 941.484 111
   1   3   0 21586.1 955.780 111
  -1   3   0 21665.8 941.499 113
  -1   3   0 20469.1 535.354  91
  -1   3   0 19822.3 521.370  92
  -1   3   0 20349.6 926.207  96
   1   3   0 19736.7 517.908  92
   1   3   0 20530.8 528.228  91
   1   3   0 20343.5 908.638  96
  -1   3   0 23406.0 998.055  17
   1   3   1 67234.8 1800.20  17
  -1   3  -1 64310.4 1853.04  14
   1   3   1 66400.5 1244.80 128
   1   3   1 65560.2 1804.00 118
   1   3   1 58206.1 1478.48 120
  -1   3  -1 57358.9 1657.12 118
   1   3   1 60099.1 1616.75 123
   1   3   1 69207.2 1924.93 111
   1   3   1 65616.0 1764.62 113
  -1   3  -1 64568.7 1851.45 113
  -1   3  -1 63129.9 1868.21 111
  -1   3  -1 59975.3 1218.35  91
   1   3   1 60202.2 1105.29  79
   1   3   1 65965.4 1195.40  80
  -1   3  -2 17719.9 953.073  14
   1   3   2 18100.3 503.446 134
  -1   3  -2 17930.8 971.300 120
   1   3   2 17996.4 915.325 123
   1   3   2 18256.8 963.828 119
   1   3   2 16707.8 497.971  53
   1   3   2 15502.7 779.983 113
  -1   3  -2 16538.8 812.602 118
  -1   3  -2 17844.9 954.512 113
  -1   3  -2 19246.8 1047.11 111
   1   3   2 19934.4 538.668  88
  -1   3  -2 18258.3 1010.64  94
   1   3   2 17485.5 518.394 102
  -1   3  -2 17201.2 983.189  73
   1   3   3 591.271 111.557  26
  -1   3  -3 432.103 195.745  14
   1   3   3 499.136 209.831  10
   1   3   3 642.677 105.187 135
   1   3   3 577.933 83.4540 134
   1   3   3 518.166 211.324 119
   1   3   3 628.113 233.279 123
  -1   3  -3 409.251 198.338 120
   1   3   3 599.467 106.033  52
  -1   3  -3 457.515 199.278 113
  -1   3  -3 541.063 230.880 111
  -1   3  -3 596.756 250.215  94
   1   3   3 559.463 99.1297 107
   1   3   3 574.756 114.526 102
  -1   3  -3 636.740 243.006  73
   1   3   3 557.594 102.511  68
   1   3   4 6576.82 298.025  25
   1   3   4 6545.66 322.996  26
   1   3   4 5130.36 524.542  10
   1   3   4 6415.91 279.943 135
   1   3   4 5316.55 601.064 123
  -1   3  -4 4792.48 543.878 120
   1   3   4 6353.57 279.766  52
  -1   3  -4 5529.24 658.904  94
   1   3   4 5700.43 309.384  68
  -1   3  -4 5786.55 656.242  73
  -1   3  -4 4737.27 620.871 111
  -1   3  -4 4241.47 520.865 112
   1   3   5 2013.52 165.273  68
   1   3   5 1802.94 148.454   2
   1   3   6 1760.96 105.494  60
  -1   5   4 1913.82 120.664  25
  -1   5   4 1817.18 111.790  52
  -1   5   4 1972.97 117.107 135
  -1   5   3 801.255 108.455  52
  -1   5   3 661.246 84.6993 134
  -1   5   3 717.487 103.091 128
  -1   5   3 737.777 104.503 135
   1   5  -3 839.646 137.399  80
  -1   5   3 788.153 111.558  25
   1   5  -2 8346.74 358.072  28
  -1   5   2 7201.76 308.978  31
   1   5  -2 7184.53 345.943 128
  -1   5   2 9063.57 370.661 135
  -1   5   2 8483.52 350.799 134
   1   5  -2 8063.72 350.339 134
  -1   5   2 9046.66 375.246  52
  -1   5   2 8504.05 352.405 107
   1   5  -2 7456.20 363.171  92
  -1   5   2 8128.41 358.091  88
   1   5  -2 9476.03 422.481  80
  -1   5   1 545.404 121.471 134
  -1   5   1 621.956 151.488 128
   1   5  -1 639.074 130.379 128
  -1   5   1 557.546 117.829 135
   1   5  -1 652.882 114.655 135
   1   5  -1 605.738 238.763 120
  -1   5   1 448.553 110.764  52
  -1   5   1 479.861 201.759 113
  -1   5   1 315.865 193.616 111
   1   5  -1 585.857 252.178 111
   1   5  -1 388.759 204.564 118
   1   5  -1 506.388 222.020  96
  -1   5   1 531.062 116.972 107
   1   5  -1 664.951 115.221 107
  -1   5   1 487.514 143.052  88
  -1   5   1 667.066 142.514  31
   1   5  -1 761.938 132.261  28
  -1   5   0 2063.76 182.971  28
   1   5   0 2280.40 198.565  28
  -1   5   0 1821.59 380.191  17
   1   5   0 1940.57 386.231  17
  -1   5   0 2264.53 214.087 128
  -1   5   0 1959.04 176.470 135
   1   5   0 2529.61 220.570 134
   1   5   0 2290.27 197.833 135
  -1   5   0 2287.31 204.168 134
   1   5   0 2248.84 208.849 128
  -1   5   0 1901.30 349.602 118
   1   5   0 2135.39 381.112 118
  -1   5   0 1671.32 325.991 120
  -1   5   0 1951.70 172.498  52
   1   5   0 1872.32 383.585 111
  -1   5   0 1891.73 388.796 111
   1   5   0 1742.13 363.817 113
  -1   5   0 2167.48 413.555 113
   1   5   0 1939.99 180.503 107
  -1   5   0 1879.51 169.764 107
   1   5   0 2166.51 189.076  80
   1   5   0 1808.52 153.672  79
  -1   5   0 2053.91 181.930  80
   1   5   1 6890.95 329.659  31
  -1   5  -1 5823.61 295.613  28
   1   5   1 7062.10 333.030  28
  -1   5  -1 5930.82 676.569  17
  -1   5  -1 6524.80 357.566 128
  -1   5  -1 6372.37 328.162 134
   1   5   1 6959.94 350.542 128
   1   5   1 6493.41 332.242 135
  -1   5  -1 5520.91 624.686 120
  -1   5  -1 6108.26 682.370 113
   1   5   1 4454.80 519.629 113
  -1   5  -1 5001.54 641.730 111
  -1   5  -1 4627.58 599.370  96
  -1   5  -1 6853.93 363.583  92
   1   5   1 6628.53 325.572 107
   1   5   1 6779.22 334.170  88
   1   5   1 7140.85 351.381  52
  -1   5  -1 6971.75 355.677  80
   1   5   2 14095.4 456.165  26
   1   5   2 12112.5 406.455  31
  -1   5  -2 14552.9 539.705 128
   1   5   2 16381.1 500.797 134
   1   5   2 16497.7 527.386 135
   1   5   2 14542.7 498.427 128
   1   5   2 16416.9 535.581  52
   1   5   2 14259.9 460.902 102
   1   5   2 16712.9 515.139 107
  -1   5  -2 14701.6 553.008  92
   1   5   2 15429.5 496.664  88
  -1   5  -2 16574.8 586.043  80
   1   5   3 6362.75 287.162   2
   1   5   3 5700.53 222.479 134
  -1   5  -3 6220.55 318.450  92
   1   5   3 6852.97 275.651  26
   1   5   4 3537.01 149.259  52
   1   5   4 3259.04 149.860  25
   1   5   4 3405.66 147.371 135
  -2  -6   3 412.155 53.4335  63
  -2  -6   3 388.788 52.7752  64
   2  -6  -3 535.863 68.1732  55
  -2  -6   2 5638.78 218.574  63
  -2  -6   2 5941.34 236.601   5
   2  -6  -2 5455.27 236.311  22
   2  -6  -2 6254.78 257.099  41
   2  -6  -1 30585.3 688.814  55
   2  -6  -1 27758.9 648.076 133
   2  -6  -1 29759.2 702.871  41
  -2  -6   1 23979.4 613.959  41
  -2  -6   1 26132.1 640.365   5
   2  -6   0 693.881 87.4054 133
   2  -6   0 684.700 92.5423  55
   2  -6   0 727.190 95.3033 100
  -2  -6   0 796.535 110.778  41
   2  -6   0 753.554 105.028  41
   2  -6   1 1566.78 149.591   5
  -2  -6  -1 1750.85 142.283  55
   2  -6   2 1543.11 127.499   5
   2  -6   2 1126.74 85.1609  63
  -2  -6  -2 1948.33 148.145  55
   2  -6   2 1416.94 107.744  64
  -2  -6  -2 1647.97 119.541 133
   2  -6   3 215.923 43.4441  64
  -2  -6  -3 168.995 47.9162  41
  -2  -4   5 3357.79 164.923  63
   2  -4  -5 3360.07 170.488 133
   2  -4  -5 3839.54 199.026  23
   2  -4  -4 2809.29 185.627  40
  -2  -4   4 3032.25 187.290   5
   2  -4  -4 3454.92 236.734 133
   2  -4  -4 3607.25 236.424 130
  -2  -4   4 3012.33 185.049  64
  -2  -4   4 3232.14 216.156  63
   2  -4  -4 2917.47 191.186 106
   2  -4  -4 3286.93 225.942  99
   2  -4  -4 2924.44 210.586  86
   2  -4  -4 3459.99 237.517  84
   2  -4  -3 15251.8 514.685  40
  -2  -4   3 14314.7 980.550   7
  -2  -4   3 17764.5 567.139   5
   2  -4  -3 17813.4 597.538 133
   2  -4  -3 14070.6 952.528 125
  -2  -4   3 17751.9 585.043  63
  -2  -4   3 16729.4 551.036  61
   2  -4  -3 17855.1 527.611  56
   2  -4  -3 13046.2 932.923 114
   2  -4  -3 14376.9 1013.68 109
   2  -4  -3 15740.9 516.670 106
   2  -4  -3 17789.0 585.648  86
   2  -4  -3 17118.1 581.409  84
  -2  -4   2 7711.67 329.505  41
   2  -4  -2 7411.41 348.210  23
   2  -4  -2 7168.98 324.839  40
  -2  -4   2 6761.14 674.431   7
   2  -4  -2 7268.53 351.406 133
   2  -4  -2 6663.72 308.281 130
   2  -4  -2 7608.52 673.889 125
  -2  -4   2 7482.57 333.099  59
   2  -4  -2 8290.87 363.594  56
  -2  -4   2 7433.54 342.584  61
  -2  -4   2 7167.30 305.081  46
   2  -4  -2 6270.73 588.294 114
   2  -4  -2 7261.39 695.260 109
   2  -4  -2 6118.51 638.565 115
   2  -4  -2 8080.92 359.013  99
   2  -4  -2 6942.48 320.160 106
   2  -4  -2 7879.65 369.628  86
   2  -4  -2 7216.63 337.699  84
   2  -4  -1 1102.78 132.318  23
   2  -4  -1 1028.64 128.703  40
   2  -4  -1 1116.43 135.311 133
  -2  -4   1 1693.88 157.522  46
  -2  -4   1 1170.77 144.961  61
  -2  -4   1 1627.63 145.894  55
  -2  -4   1 2022.28 173.744  56
   2  -4  -1 1260.92 151.110  56
   2  -4  -1 927.274 106.547  46
   2  -4  -1 1004.13 132.839   6
  -2  -4   1 2125.16 389.865   7
  -2  -4   1 1959.32 194.040   6
   2  -4  -1 796.598 201.668 114
   2  -4  -1 972.934 124.306  99
   2  -4  -1 983.947 118.178  84
   2  -4   0 5981.63 285.275 133
  -2  -4   0 6346.91 282.501 133
   2  -4   0 5761.02 262.768  46
  -2  -4   0 6177.33 288.617  46
   2  -4   0 6972.04 313.757  56
  -2  -4   0 6376.75 291.225  40
   2  -4   0 5717.28 276.532  23
  -2  -4   0 6093.53 260.913  23
   2  -4   0 6468.82 329.869   6
  -2  -4   0 6553.71 310.204   6
   2  -4   0 5382.17 537.437   8
   2  -4   1 4624.69 527.315   8
   2  -4   1 3876.21 241.504  22
   2  -4   1 4356.88 278.501   6
   2  -4   1 4192.10 232.161 133
  -2  -4  -1 4308.51 229.250 130
  -2  -4  -1 4288.06 251.700 133
  -2  -4  -1 4283.90 513.669 125
  -2  -4  -1 5235.01 291.972  56
  -2  -4  -1 4304.61 237.402  46
   2  -4   1 4580.02 241.498  55
   2  -4   1 3538.07 212.303  61
  -2  -4  -1 4144.53 467.599 115
  -2  -4  -1 4233.68 247.713  84
  -2  -4  -1 4300.58 250.470  40
  -2  -4  -1 4016.34 230.446  23
  -2  -4  -2 11831.9 451.646  40
   2  -4   2 11442.6 418.567  41
   2  -4   2 11628.0 456.815   6
   2  -4   2 9752.47 368.987 133
  -2  -4  -2 11793.1 433.795 130
  -2  -4  -2 10744.7 861.783 125
   2  -4   2 10719.6 410.992  61
  -2  -4  -2 13690.2 500.651  56
  -2  -4  -2 11102.4 389.979  46
   2  -4   2 12110.7 451.168  63
   2  -4   2 9400.37 349.966  55
  -2  -4  -2 10412.8 819.500 109
  -2  -4  -2 10439.5 823.504 115
  -2  -4  -2 11862.2 449.225 106
  -2  -4  -2 9845.17 708.472  95
  -2  -4  -2 11857.8 443.298  99
   2  -4   2 10263.0 386.140 100
  -2  -4  -2 9922.23 721.561  77
  -2  -4  -2 12127.0 457.994  84
  -2  -4  -2 10951.7 388.834  85
  -2  -4  -3 41621.0 1020.46  40
  -2  -4  -3 38731.1 1691.56  12
  -2  -4  -3 42007.7 1008.97 130
  -2  -4  -3 37670.9 1719.76 125
   2  -4   3 40657.9 979.064  63
  -2  -4  -3 45740.9 1027.45  56
   2  -4   3 37898.8 945.062  61
  -2  -4  -3 36740.6 1706.08 115
  -2  -4  -3 34813.5 1546.89 109
  -2  -4  -3 35876.0 1552.80  95
  -2  -4  -3 42995.4 1004.12  99
  -2  -4  -3 42040.1 1016.18 106
  -2  -4  -3 39664.0 947.699  85
  -2  -4  -4 4035.05 245.951  40
   2  -4   4 3260.27 182.945   5
   2  -4   4 4259.54 242.139  63
   2  -4   4 3869.98 217.244  64
  -2  -4  -4 4434.89 257.085 106
  -2  -4  -4 3828.87 227.487  85
   2  -4   4 3411.77 202.325  65
  -2  -4  -4 4086.94 252.498  84
  -2  -4  -4 4174.67 250.764 130
  -2  -4  -5 319.564 57.9696  40
  -2  -4  -5 365.101 75.2691 133
   2  -4   5 418.010 67.2742  64
  -2  -4  -5 438.024 69.8908 106
   2  -2  -6 2306.11 146.245  84
   2  -2  -5 4543.23 241.708  86
  -2  -2   5 4685.60 224.759  61
   2  -2  -4 28573.7 1303.49  75
  -2  -2   4 25528.5 674.898  65
   2  -2  -4 29233.6 1286.50 125
  -2  -2   4 30500.6 740.836  59
  -2  -2   4 32519.2 755.984  63
  -2  -2   4 32177.4 765.586  61
  -2  -2   4 28292.7 675.106  64
  -2  -2   4 29700.8 755.641  62
  -2  -2   4 29191.8 749.538  58
   2  -2  -4 31306.2 1502.43 115
   2  -2  -4 32775.5 1570.24 114
   2  -2  -4 28979.8 1308.37 109
   2  -2  -4 33399.0 790.132  86
   2  -2  -4 30867.9 1487.71  97
   2  -2  -4 32049.7 1477.89  12
  -2  -2   4 28582.6 663.501   5
   2  -2  -3 3839.44 426.541  75
   2  -2  -3 3701.51 187.507  83
   2  -2  -3 3378.06 393.412 125
  -2  -2   3 3514.30 206.518  58
  -2  -2   3 3761.86 214.666  62
  -2  -2   3 3477.99 199.956  59
  -2  -2   3 3571.02 201.095  57
   2  -2  -3 3894.62 435.715 109
   2  -2  -3 4229.54 482.768 115
   2  -2  -3 3960.09 472.424  97
   2  -2  -3 4185.37 479.725  12
  -2  -2   3 3283.17 413.529   7
  -2  -2   3 3172.37 158.594   3
  -2  -2   3 4223.09 210.551   5
   2  -2  -2 9487.61 577.887  75
   2  -2  -2 8351.66 267.104  83
   2  -2  -2 9988.15 589.482 109
   2  -2  -2 9769.56 605.043 114
   2  -2  -2 9414.52 598.254 115
   2  -2  -2 7885.95 389.790 122
   2  -2  -2 8600.53 528.387 125
   2  -2  -2 7761.49 246.480  93
   2  -2  -2 9240.87 598.462  97
  -2  -2   2 8493.00 276.169   6
  -2  -2   2 7633.52 371.311   9
   2  -2  -2 9804.31 607.341  12
   2  -2  -1 95973.2 1717.31  83
   2  -2  -1 115046. 2305.22 115
   2  -2  -1 120412. 2295.18 109
   2  -2  -1 113116. 2231.29 114
   2  -2  -1 112196. 2244.85 125
   2  -2  -1 99232.2 1717.23  93
   2  -2  -1 108417. 1762.34  86
   2  -2  -1 114648. 2318.24  97
  -2  -2   1 111886. 2245.79   8
  -2  -2   0 192993. 3252.92  77
   2  -2   0 190292. 3361.33 109
   2  -2   0 192688. 3313.77 114
  -2  -2   0 190598. 2998.75 114
  -2  -2   0 204622. 3448.20 109
  -2  -2   0 194342. 3279.37 115
   2  -2   0 182056. 3012.51 124
   2  -2   0 164562. 2880.42  93
  -2  -2   0 174643. 3097.31  95
  -2  -2   0 188221. 3275.63   8
  -2  -2   0 180188. 3133.84  12
  -2  -2  -1 98375.8 2109.62  76
  -2  -2  -1 101571. 2158.28 115
  -2  -2  -1 105875. 2153.52 109
  -2  -2  -1 99510.2 2083.93 122
  -2  -2  -1 106211. 2221.69 125
  -2  -2  -1 95063.5 1642.93  86
  -2  -2  -1 94879.4 1648.60  99
  -2  -2  -1 105091. 2158.23  97
   2  -2   1 105703. 2192.91   8
  -2  -2  -1 93688.5 1770.65   8
  -2  -2  -2 31339.8 1154.75  76
  -2  -2  -2 30186.9 1009.30 122
  -2  -2  -2 29908.7 1139.49 125
  -2  -2  -2 31422.6 1040.85 109
   2  -2   2 28364.8 642.093  98
  -2  -2  -2 26539.6 607.919  86
  -2  -2  -2 32672.1 1184.46  18
  -2  -2  -3 2617.26 406.984 125
  -2  -2  -3 2640.29 335.314 122
   2  -2   3 2084.78 153.092  59
   2  -2   3 2624.80 179.181  61
   2  -2   3 2619.72 178.597  63
   2  -2   3 2490.29 156.666  64
  -2  -2  -3 2232.34 315.677 109
  -2  -2  -3 2659.92 430.638 115
  -2  -2  -3 2391.15 161.549  86
  -2  -2  -3 2842.40 430.622  97
   2  -2   3 2704.79 385.601   7
   2  -2   3 2554.50 152.336   6
  -2  -2  -3 2648.85 393.220  18
  -2  -2  -4 7301.19 714.108  76
   2  -2   4 7028.42 339.865  66
   2  -2   4 7142.84 317.529  65
   2  -2   4 5651.98 277.920  67
  -2  -2  -4 6715.85 688.964 125
  -2  -2  -4 7401.45 774.969 114
  -2  -2  -4 7609.59 774.413 115
  -2  -2  -4 7677.02 783.929  97
  -2  -2  -4 7210.57 690.200  95
  -2  -2  -4 7375.07 317.287  99
   2  -2   4 7210.02 322.438  63
   2  -2   4 7590.25 309.833  64
   2  -2   4 6933.82 308.866  61
  -2  -2  -4 7440.63 704.179  18
  -2  -2  -4 7754.74 757.993  12
   2  -2   4 6817.29 574.682   7
   2  -2   5 7328.53 317.189  64
   2  -2   5 7334.80 333.713  65
  -2  -2  -5 6566.38 311.812  84
  -2   0   6 166.090 66.6071  60
   2   0  -5 194.854 159.416 114
  -2   0   5 242.789 85.6357  60
  -2   0   5 141.687 58.9494  62
  -2   0   5 131.145 139.319 123
  -2   0   5 290.610 161.002 119
   2   0  -5 206.921 147.059  76
  -2   0   5 195.476 84.5547  68
  -2   0   5 124.067 66.9338  69
  -2   0   5 189.623 87.8766  67
  -2   0   5 209.389 74.1139  70
  -2   0   4 31915.4 747.682  65
  -2   0   4 27071.2 688.532  69
   2   0  -4 25971.9 1067.35  75
  -2   0   4 29292.1 710.024  70
  -2   0   4 30152.3 753.806  67
  -2   0   4 30020.5 756.140  68
  -2   0   4 30304.0 1282.20 123
  -2   0   4 29671.3 1215.99 119
   2   0  -4 28359.1 1135.01 125
  -2   0   4 24463.2 604.675  57
   2   0  -4 25683.9 1070.41 109
   2   0  -4 29335.8 1272.31 115
   2   0  -4 27677.5 1119.46  12
  -2   0   4 28113.9 1073.76  10
   2   0  -4 28777.2 1248.52  97
  -2   0   3 96801.8 1699.41   4
   2   0  -3 98669.7 2101.89  18
   2   0  -3 92102.7 1916.77  11
  -2   0   3 102975. 2117.11  10
  -2   0   3 108668. 2305.75 119
  -2   0   3 100084. 2345.58 123
  -2   0   2 102407. 1864.15  10
   2   0  -2 96345.8 1759.15  11
  -2   0   1 207.895 42.2398  10
   2   0  -1 216.546 48.7918  18
   2   0  -1 185.788 29.4678  11
   2   0   0 4213.37 159.219 116
  -2   0   0 4542.18 162.966 120
  -2   0   0 4288.38 161.412 121
   2   0   0 4311.44 130.447  10
  -2   0   0 4447.33 167.174  15
  -2   0  -1 48484.5 886.132  16
   2   0   1 45070.4 886.558   8
  -2   0  -1 47866.7 939.658 112
   2   0   1 46314.2 939.092 119
  -2   0  -1 47247.6 882.371 120
   2   0   2 5917.71 284.368   7
  -2   0  -2 5561.42 223.114  16
   2   0   2 7080.10 410.948 123
   2   0   2 6593.30 338.590 119
  -2   0  -3 285017. 4931.27 112
  -2   0  -3 281051. 4968.33 109
  -2   0  -3 279176. 4956.37  75
  -2   0  -3 304904. 5156.20  15
   2   0   3 272183. 4566.04   2
   2   0   3 348513. 5461.19  10
  -2   0  -3 298589. 5131.57 121
   2   0   3 326154. 5461.63 123
   2   0   3 300743. 5172.67 119
  -2   0  -3 291906. 5203.46 122
   2   0   4 7924.16 362.252  65
   2   0   4 7288.20 345.618  67
  -2   0  -4 7019.93 613.587  76
   2   0   4 6723.32 315.180  64
   2   0   4 8357.04 386.976  66
   2   0   4 6540.41 338.472  68
  -2   0  -4 6905.36 629.602 125
   2   0   4 6690.08 526.660 119
  -2   0  -4 6613.72 532.462 122
   2   0   4 7032.48 604.074 123
  -2   0  -4 6283.19 542.259  95
   2   0   4 7299.87 597.084  10
  -2   0  -4 5992.33 512.543  11
   2   0   5 5165.44 304.071  67
   2   0   5 4136.06 224.267  70
   2   0   5 4228.11 267.400  69
  -2   0  -5 3455.62 453.828  76
   2   0   5 4384.41 284.407  68
  -2   0  -5 3754.57 545.869 115
  -2   0  -5 3791.43 546.099  97
  -2   0  -5 3353.93 469.055 125
   2   0   5 3558.82 473.263 123
   2   0   5 4906.85 549.211  10
   2   0   6 2082.47 157.700  68
  -2   2   6 3239.13 187.653  60
  -2   2   6 2957.02 171.956  70
  -2   2   5 5613.73 311.345  60
  -2   2   5 5747.12 320.037  68
  -2   2   5 5166.47 255.618   2
   2   2  -4 32931.8 1396.73  13
  -2   2   4 25521.7 1098.18  10
  -2   2   4 32626.3 746.012 135
  -2   2   4 31792.4 1461.32 123
  -2   2   4 30435.2 712.128  52
   2   2  -4 32995.6 1427.21 118
   2   2  -4 27774.0 1247.57  73
  -2   2   4 33917.4 862.989  68
  -2   2   4 32135.9 779.623  25
  -2   2   3 3740.10 207.398  26
  -2   2   3 3902.24 210.651  25
  -2   2   3 4217.60 413.775  10
   2   2  -3 4348.83 474.969  13
  -2   2   3 4167.56 203.845 135
  -2   2   3 4356.25 205.312 128
  -2   2   3 4135.39 428.838 119
  -2   2   3 4383.87 466.604 123
  -2   2   3 3833.52 199.050  52
   2   2  -3 4360.06 484.515 118
   2   2  -3 3702.47 402.258 111
   2   2  -3 4321.70 535.240 117
   2   2  -3 3603.42 387.411  94
  -2   2   3 4608.08 215.705  88
  -2   2   3 3731.43 187.925 107
  -2   2   3 3586.62 207.391 102
  -2   2   3 3750.16 227.801  68
  -2   2   2 9531.23 336.167   4
   2   2  -2 9567.88 574.854  13
  -2   2   2 10091.8 582.457 123
  -2   2   2 9967.72 575.619 119
  -2   2   2 10042.4 315.127 128
   2   2  -2 9349.44 456.400 116
   2   2  -2 9897.85 600.479 118
   2   2  -2 9861.85 553.124 111
   2   2  -2 9296.59 563.054 117
  -2   2   2 10036.6 321.503  88
   2   2  -2 9270.14 532.513  94
   2   2  -2 9220.14 560.146  73
  -2   2   1 111077. 1905.85   4
   2   2  -1 112615. 2318.92  13
  -2   2   1 116106. 2327.62 119
  -2   2   1 116103. 2328.43 118
  -2   2   1 121599. 2280.37 120
  -2   2   1 117733. 2244.14 123
  -2   2   1 113047. 1902.54 128
   2   2  -1 116973. 2337.46 111
  -2   2   1 110219. 1992.83 112
   2   2  -1 103675. 2037.39 116
   2   2  -1 115436. 2273.68 117
   2   2  -1 116797. 2365.63 118
  -2   2   1 115861. 1902.07  92
   2   2  -1 111445. 2362.05  73
  -2   2   0 174902. 3181.79 118
  -2   2   0 177290. 3210.88  73
   2   2   0 186727. 3244.17 117
   2   2   0 189932. 3274.99 113
  -2   2   0 191489. 3326.59 113
   2   2   0 194832. 3304.78 118
   2   2   0 195007. 3343.41 111
  -2   2   0 186976. 3350.29 111
  -2   2   0 184003. 2826.70  91
   2   2   0 188949. 3294.50  96
   2   2   0 199781. 3298.88  14
   2   2   1 110493. 2108.70  17
  -2   2  -1 103089. 2160.36  14
  -2   2  -1 103207. 2186.06 120
   2   2   1 98095.8 2105.04 123
   2   2   1 96524.2 1779.29 120
   2   2   1 100247. 1671.63 128
  -2   2  -1 92256.5 1947.99 118
   2   2   1 100310. 1730.43 110
  -2   2  -1 100600. 2213.34 111
   2   2   1 105668. 2230.87 111
   2   2   1 108603. 2071.73 113
   2   2   1 107916. 2184.16 117
  -2   2  -1 99387.8 2141.57 113
  -2   2  -1 104548. 2224.56  94
   2   2   1 97514.3 1641.75  80
  -2   2  -1 99123.6 2071.55  74
  -2   2  -2 31722.5 1069.12  74
   2   2   2 31645.0 1163.10 123
  -2   2  -2 33113.6 1153.32 120
  -2   2  -2 31169.4 1065.68 113
  -2   2  -2 27252.7 888.168 118
   2   2   2 30803.9 663.731  88
  -2   2  -2 26552.2 859.757  13
  -2   2  -2 30390.1 1070.33  14
   2   2   3 2527.08 184.723  39
   2   2   3 2234.77 329.105  10
  -2   2  -3 2402.36 320.524  14
   2   2   3 2493.20 170.763 128
   2   2   3 2644.95 164.569 135
  -2   2  -3 2399.33 340.399 120
   2   2   3 2641.26 392.333 123
   2   2   3 2550.85 175.243  53
   2   2   3 2538.40 165.347  52
  -2   2  -3 2458.51 318.473 113
   2   2   3 2695.23 162.211 107
   2   2   3 2842.95 188.507 102
   2   2   3 3500.22 247.937  69
   2   2   3 2549.51 193.436  67
   2   2   4 7674.50 303.890  25
   2   2   4 8581.63 358.288  26
   2   2   4 6916.86 591.103  10
   2   2   4 8215.87 353.105   2
   2   2   4 7131.48 278.714 135
   2   2   4 7963.83 740.726 123
  -2   2  -4 6518.21 559.637 120
   2   2   4 7111.63 630.368 119
   2   2   4 6594.29 265.618  52
   2   2   4 8921.19 356.187 102
  -2   2  -4 7063.12 603.458 112
   2   2   4 8143.72 383.926  67
   2   2   4 7678.95 380.971  68
   2   2   5 6928.44 349.825  68
   2   2   5 6758.10 299.216   2
   2   2   6 3908.88 195.868  68
  -2   4   5 2701.20 138.685  60
  -2   4   4 3333.96 194.316  52
  -2   4   4 2741.63 182.677  60
  -2   4   4 3213.51 194.812 135
  -2   4   4 3303.92 207.048  25
  -2   4   3 11852.1 860.192  10
   2   4  -3 15109.7 1091.36  14
  -2   4   3 17476.8 530.528 135
  -2   4   3 15855.6 471.743 134
  -2   4   3 15870.1 513.258 128
  -2   4   3 12964.7 873.211 119
   2   4  -3 15969.2 1115.55 120
   2   4  -3 17154.3 1163.72 113
   2   4  -3 13926.6 490.452  92
  -2   4   3 17006.0 505.296 107
  -2   4   3 17139.4 530.179  88
  -2   4   3 15061.8 491.376  26
  -2   4   3 12807.2 445.398  29
   2   4  -2 7484.83 751.912  14
  -2   4   2 7772.01 347.683 135
  -2   4   2 7669.21 337.676 134
  -2   4   2 7952.28 362.070 128
   2   4  -2 7098.61 330.184 128
   2   4  -2 8149.75 764.628 120
  -2   4   2 6709.96 604.764 119
  -2   4   2 8057.94 357.693  52
   2   4  -2 5957.38 621.489 111
   2   4  -2 7919.47 768.241 113
   2   4  -2 7198.44 683.615 118
  -2   4   2 6505.34 304.429 102
  -2   4   2 7734.61 359.757  88
  -2   4   2 7485.97 332.019 107
   2   4  -2 7245.80 340.640  92
   2   4  -2 5985.27 607.123  96
  -2   4   2 6485.86 298.292  26
  -2   4   2 6991.62 326.519  31
  -2   4   1 1138.41 144.101  31
  -2   4   1 1069.55 131.326  28
  -2   4   1 1061.22 275.910  17
   2   4  -1 1488.24 160.492 128
  -2   4   1 936.936 130.041 135
   2   4  -1 1204.85 143.447 135
  -2   4   1 999.831 143.248 128
  -2   4   1 1070.95 136.281 134
  -2   4   1 924.415 224.715 120
   2   4  -1 1649.36 341.910 120
  -2   4   1 694.853 197.178 119
  -2   4   1 1066.25 134.884  52
   2   4  -1 985.852 278.884 111
  -2   4   1 1347.14 315.276 111
   2   4  -1 1253.67 304.611 118
  -2   4   1 1019.91 267.810 113
   2   4  -1 1168.78 290.471  96
   2   4  -1 1211.15 144.758  92
  -2   4   1 996.903 129.128 107
  -2   4   1 984.715 121.212  80
  -2   4   0 5695.22 274.735  28
   2   4   0 6170.08 301.572  28
   2   4   0 5580.09 579.454  17
  -2   4   0 6510.13 629.995  17
  -2   4   0 6063.28 314.374 128
   2   4   0 6000.30 302.100 135
  -2   4   0 5309.73 266.899 135
   2   4   0 6278.03 311.368 128
  -2   4   0 5457.95 533.217 120
  -2   4   0 6130.89 558.368 118
   2   4   0 6181.46 583.200 118
   2   4   0 5455.19 494.251 120
  -2   4   0 4672.70 429.456 112
  -2   4   0 5786.38 606.955 111
   2   4   0 6143.65 589.626 113
   2   4   0 5087.25 442.592 110
   2   4   0 6186.42 599.229 111
  -2   4   0 6340.69 615.048 113
  -2   4   0 5776.18 302.918  91
  -2   4   0 6158.14 313.462  92
  -2   4   0 5906.54 592.241  96
  -2   4   0 5372.87 263.807 107
   2   4   0 6123.95 584.728  96
   2   4   0 5549.72 287.121 107
  -2   4   0 5801.75 279.657  80
   2   4   0 4745.96 411.411  72
   2   4   1 4434.20 256.234  28
  -2   4  -1 3531.22 217.238  28
  -2   4  -1 3857.00 519.680  17
   2   4   1 3996.87 463.015  17
   2   4   1 4525.80 264.165 135
   2   4   1 4859.77 281.540 128
  -2   4  -1 4479.68 281.053 128
  -2   4  -1 3659.29 429.070 118
   2   4   1 4149.85 495.090 118
  -2   4  -1 4357.89 512.815 120
   2   4   1 4031.87 235.054  53
  -2   4  -1 4134.04 519.297 113
  -2   4  -1 3651.08 453.110 112
   2   4   1 3879.47 449.515 113
  -2   4  -1 4056.19 534.558 111
   2   4   1 3762.16 486.015 111
  -2   4  -1 4527.44 279.714  92
   2   4   1 4179.00 253.272 107
   2   4   1 4341.48 260.943  88
  -2   4  -1 3678.28 509.675  96
  -2   4  -1 4426.76 274.634  91
   2   4   1 4052.46 197.319  79
   2   4   1 4283.56 239.017  80
   2   4   2 9898.31 370.211  31
   2   4   2 11950.6 458.586 128
  -2   4  -2 11976.9 486.026 128
   2   4   2 11777.1 429.820 134
   2   4   2 10221.0 808.102 119
  -2   4  -2 10415.1 848.456 120
   2   4   2 11757.9 435.147  53
  -2   4  -2 10688.1 930.161 111
  -2   4  -2 11548.5 881.469 113
  -2   4  -2 10919.9 841.370 112
   2   4   2 12086.9 442.682  88
   2   4   2 11899.8 439.670 102
  -2   4  -2 11756.8 476.689  91
  -2   4  -2 12109.2 500.168  92
  -2   4  -2 11580.4 936.512  73
   2   4   3 43024.6 975.239  26
  -2   4  -3 35101.5 1595.19  17
   2   4   3 27430.5 1387.34  10
  -2   4  -3 39630.6 1013.94 128
   2   4   3 35945.4 832.511 134
   2   4   3 43103.8 957.846 135
  -2   4  -3 36099.8 1659.27 120
   2   4   3 35507.7 1568.98 119
   2   4   3 42128.5 970.225  52
  -2   4  -3 36842.6 1642.97 112
  -2   4  -3 34991.1 1818.38 111
  -2   4  -3 35806.7 1587.31 113
   2   4   3 42674.5 938.141 107
  -2   4  -3 37791.7 986.167  91
   2   4   3 42104.7 969.577 102
  -2   4  -3 36963.6 1820.33  73
   2   4   4 3678.67 226.253   2
   2   4   4 4002.78 204.554  52
   2   4   4 3788.43 197.217 135
  -2   4  -4 3605.15 255.439  92
   2   4   4 3602.80 198.844  25
   2   4   4 4213.09 236.377  26
   2   4   5 390.205 63.4656  60
  -2   6   3 316.691 48.0912 135
  -2   6   3 309.659 49.2399  25
  -2   6   2 6141.79 239.964  25
  -2   6   2 6537.65 235.613  52
  -2   6   2 5971.80 224.537 135
  -2   6   2 5721.71 232.280  88
   2   6  -1 22854.5 623.898 128
  -2   6   1 27503.5 619.501 135
  -2   6   1 30375.8 670.611 134
   2   6  -1 35078.4 754.913 134
  -2   6   1 26955.7 689.856 128
  -2   6   1 27688.0 613.992  52
  -2   6   1 26518.8 666.058  88
  -2   6   1 26753.0 601.149 107
   2   6  -1 30456.2 692.597  28
  -2   6   1 25531.7 640.509  31
   2   6   0 516.994 100.734 128
   2   6   0 739.704 98.9237  52
   2   6   0 880.349 116.720 135
  -2   6   0 767.955 124.596 128
  -2   6   0 783.804 107.666 134
   2   6   0 974.943 128.663 134
  -2   6   0 739.332 122.442  88
   2   6   0 812.577 112.125 107
   2   6   0 838.800 122.869  31
  -2   6  -1 2109.93 187.802  31
   2   6   1 1708.02 144.089  52
  -2   6  -1 1585.03 164.166 128
   2   6   1 1663.68 143.313 135
  -2   6  -1 1549.68 121.972 134
   2   6   1 1488.12 137.367 128
   2   6   1 1359.42 119.621  88
  -2   6  -1 1420.96 148.165  88
   2   6   1 1679.67 142.770 107
  -2   6  -1 1733.51 161.485  80
   2   6   2 1802.91 128.060  52
   2   6   2 1103.66 102.150 128
   2   6   2 1648.94 121.129 135
   2   6   2 1411.52 102.512 134
   2   6   2 1553.81 113.885 107
  -2   6  -2 1932.84 160.148  31
   2   6   3 204.673 37.9326  25
   2   6   3 200.407 38.9808  52
   3  -5  -4 687.101 84.2272  55
  -3  -5   4 646.569 72.9446  64
  -3  -5   3 2807.33 187.313  61
  -3  -5   3 2801.37 197.738  63
   3  -5  -3 3210.34 217.292 133
   3  -5  -3 2393.71 178.694  84
  -3  -5   2 6108.09 312.838   5
   3  -5  -2 6011.95 309.891  23
  -3  -5   2 5323.75 275.012  61
   3  -5  -2 5925.16 285.564  56
  -3  -5   1 35453.0 850.504  46
   3  -5  -1 37827.9 904.254 133
   3  -5  -1 34016.7 831.007   6
  -3  -5   1 37770.6 926.639   5
   3  -5  -1 31694.7 794.274  44
  -3  -5   1 38752.5 922.411  41
   3  -5  -1 35293.0 873.422  23
   3  -5   0 12529.7 456.465  55
  -3  -5   0 11605.6 426.259  46
   3  -5   0 11899.2 435.524 133
  -3  -5   0 10784.5 383.060 133
  -3  -5   0 11436.8 440.402   5
   3  -5   0 11958.1 465.295   6
   3  -5   0 10973.9 451.756  22
   3  -5   0 12722.4 482.674  41
   3  -5   1 1179.68 126.357  63
  -3  -5  -1 1223.38 137.315  46
   3  -5   1 1311.98 138.709  55
  -3  -5  -1 1707.91 191.905  56
  -3  -5  -1 1318.70 146.785 133
  -3  -5  -1 1025.65 113.807  23
   3  -5   1 1365.36 155.622  41
   3  -5   1 1300.13 170.883   6
   3  -5   1 1171.10 139.677  22
  -3  -5  -2 7928.98 330.399 130
   3  -5   2 7546.72 296.574 133
  -3  -5  -2 10573.3 413.393 133
   3  -5   2 8934.27 353.013  63
  -3  -5  -2 8282.41 312.954  46
  -3  -5  -2 12382.2 467.827  56
   3  -5   2 7597.17 307.121 100
  -3  -5  -2 9278.09 351.971  23
  -3  -5  -2 10037.0 403.377  40
   3  -5   3 4244.05 235.527   5
  -3  -5  -3 4359.37 230.902 130
  -3  -5  -3 5331.95 281.777 133
   3  -5   3 4749.12 229.361  64
   3  -5   3 4627.26 236.589  63
  -3  -5  -3 6180.71 283.267  56
  -3  -5  -3 5272.07 269.678  40
  -3  -5  -3 4816.85 241.391  23
  -3  -5  -3 5397.92 275.947 106
   3  -5   4 3011.11 154.277  63
  -3  -5  -4 2713.56 141.664  23
   3  -3  -6 257.532 48.4072  23
   3  -3  -5 5950.99 267.493 133
  -3  -3   5 6467.07 269.063  61
  -3  -3   5 6073.13 255.636  63
   3  -3  -5 5656.10 271.495  99
   3  -3  -5 6269.93 308.454  84
  -3  -3   4 23917.4 623.354   5
   3  -3  -4 23574.6 1282.73  76
   3  -3  -4 24300.9 1326.98 124
  -3  -3   4 26251.1 707.962  61
  -3  -3   4 23894.7 666.389  59
  -3  -3   4 23334.6 604.489  64
  -3  -3   4 27556.0 717.740  63
   3  -3  -4 21763.0 1214.13 109
   3  -3  -4 22124.1 1304.32 115
   3  -3  -4 23880.7 1354.79 114
   3  -3  -4 22795.6 618.302 106
   3  -3  -4 23176.9 1337.66  97
   3  -3  -4 25002.3 708.021  86
   3  -3  -4 22544.3 623.429  40
  -3  -3   3 23195.6 629.266   5
   3  -3  -3 22563.8 1213.44  12
  -3  -3   3 19630.8 523.155   3
   3  -3  -3 22908.8 1163.21  76
   3  -3  -3 21283.4 1120.90 124
   3  -3  -3 20334.5 1066.15 125
  -3  -3   3 21396.0 614.832  59
   3  -3  -3 21906.5 1195.37 114
   3  -3  -3 22779.4 1198.65 109
   3  -3  -3 23327.0 1253.38 115
   3  -3  -3 23279.4 662.667  86
   3  -3  -3 23002.0 1252.74  97
   3  -3  -3 20291.4 573.543 106
   3  -3  -3 20863.5 584.434  40
  -3  -3   2 87162.9 2400.49   7
   3  -3  -2 78473.0 2098.22  76
   3  -3  -2 80396.9 2216.94 125
   3  -3  -2 79309.2 2086.91 124
  -3  -3   2 78874.0 1484.74  46
   3  -3  -2 95182.9 1588.81  56
  -3  -3   2 82712.8 1547.26  59
   3  -3  -2 88414.9 2389.16 109
   3  -3  -2 81977.5 2339.17 115
   3  -3  -2 82398.1 2277.35 114
   3  -3  -2 73451.1 1480.43 106
   3  -3  -2 87279.8 1595.23  86
   3  -3  -2 82518.2 2363.30  97
   3  -3  -2 82171.6 1492.34  93
  -3  -3   2 84056.4 1507.22  41
   3  -3  -2 75839.3 1497.31  40
  -3  -3   1 645.071 71.3444 130
   3  -3  -1 982.031 223.220 125
   3  -3  -1 724.173 138.314 124
  -3  -3   1 796.844 110.895   6
   3  -3  -1 784.459 200.631 114
   3  -3  -1 777.419 112.572  93
   3  -3  -1 728.158 97.0297  99
   3  -3  -1 755.177 88.6679  84
   3  -3  -1 667.167 130.002  76
  -3  -3   0 20855.3 502.128 130
  -3  -3   0 23540.5 967.438 125
  -3  -3   0 22022.6 540.010   6
   3  -3   0 23053.5 948.765   8
   3  -3   0 23653.8 967.448 109
   3  -3   0 21925.7 873.517 114
   3  -3   0 22625.0 956.699 115
  -3  -3   0 23354.9 849.186 115
   3  -3   0 19383.7 472.285  99
  -3  -3   0 20884.8 790.084  77
   3  -3   0 18742.7 451.740  84
   3  -3   0 21737.3 530.728  86
   3  -3   1 27922.0 652.828  41
   3  -3   1 27511.6 1139.46   8
  -3  -3  -1 25181.5 996.350  12
  -3  -3  -1 24857.6 614.873 130
  -3  -3  -1 25846.2 1040.02 122
  -3  -3  -1 28268.1 1117.60 109
  -3  -3  -1 25189.4 855.167 114
  -3  -3  -1 25891.8 1038.44 115
  -3  -3  -1 27090.7 636.331  99
  -3  -3  -1 26894.2 1058.10  97
  -3  -3  -1 24125.8 945.646  95
  -3  -3  -1 24588.3 587.376  85
  -3  -3  -2 39132.9 1493.14  12
   3  -3   2 33906.5 786.312 133
  -3  -3  -2 36451.8 1347.50 122
  -3  -3  -2 40165.3 1565.46 125
   3  -3   2 32611.8 763.220  55
   3  -3   2 36033.5 843.137  61
  -3  -3  -2 34979.2 784.286  47
   3  -3   2 40190.2 888.834  63
  -3  -3  -2 36567.3 1351.05 114
  -3  -3  -2 38469.7 1499.19 115
  -3  -3  -2 37474.1 1388.15 109
   3  -3   2 37189.3 827.300 100
  -3  -3  -2 37753.6 1482.09  97
  -3  -3  -2 40449.2 1461.72  95
  -3  -3  -2 40258.0 874.393  99
  -3  -3  -2 37916.1 841.109  86
  -3  -3  -2 39086.0 883.837  84
  -3  -3  -3 877.945 133.336  84
  -3  -3  -3 868.855 119.378  86
  -3  -3  -3 790.385 250.306  76
  -3  -3  -3 960.707 241.577 122
  -3  -3  -3 1062.99 314.258 125
   3  -3   3 887.812 128.670  61
   3  -3   3 921.690 129.069  63
  -3  -3  -3 827.628 274.993 114
  -3  -3  -3 818.939 282.828 115
  -3  -3  -3 609.233 208.529 109
  -3  -3  -3 1036.00 308.037  97
  -3  -3  -3 1039.49 278.205  95
  -3  -3  -3 939.192 138.175  99
  -3  -3  -3 1026.17 305.378  12
   3  -3   3 817.008 118.100   6
   3  -3   4 8592.65 721.521   7
  -3  -3  -4 11027.5 446.841 130
  -3  -3  -4 8508.16 799.057 125
  -3  -3  -4 8559.12 822.625 114
  -3  -3  -4 8810.87 844.949 115
  -3  -3  -4 9286.70 374.629  99
  -3  -3  -4 9388.31 873.234  97
   3  -3   4 10132.7 378.991  64
   3  -3   4 9853.84 401.882  63
   3  -3   4 9049.41 370.304  65
   3  -3   4 7730.36 358.889  66
  -3  -3  -4 10058.4 421.927  84
  -3  -3  -5 2206.78 171.423 130
  -3  -3  -5 2182.29 173.772 106
   3  -3   5 1979.10 156.714  65
  -3  -3  -5 2014.72 159.414  84
   3  -3   5 2261.35 165.089  64
   3  -1  -5 3111.92 452.129 115
   3  -1  -5 3434.98 514.715 114
  -3  -1   5 4953.50 262.821  60
  -3  -1   5 4024.97 232.077  62
  -3  -1   5 3833.73 235.746  58
   3  -1  -5 3509.99 478.715  97
   3  -1  -5 3440.48 493.573  76
  -3  -1   4 4870.28 230.278  69
   3  -1  -4 5617.76 534.524  75
  -3  -1   4 6404.27 280.438  67
  -3  -1   4 5561.87 269.369  68
  -3  -1   4 6449.65 303.239  70
  -3  -1   4 5854.04 261.303  57
  -3  -1   4 6406.20 288.719  62
  -3  -1   4 6196.99 263.317  59
  -3  -1   4 6115.07 279.097  60
  -3  -1   4 5931.09 253.483  61
   3  -1  -4 7136.37 687.180 114
   3  -1  -4 6332.51 563.420 109
   3  -1  -4 6646.99 624.512 115
   3  -1  -4 6191.24 604.262  97
   3  -1  -4 6358.59 584.195  12
   3  -1  -3 45802.2 1421.22  75
   3  -1  -3 44658.3 1475.19 115
   3  -1  -3 48150.8 1588.40 114
   3  -1  -3 44742.2 1412.17 109
   3  -1  -3 43200.5 1291.03 125
  -3  -1   3 43381.5 1408.60 119
   3  -1  -3 45950.5 1493.50  97
   3  -1  -3 44857.7 1464.26  12
  -3  -1   3 40304.4 813.273   5
   3  -1  -3 42921.4 1311.10  18
   3  -1  -2 217594. 3445.53  71
   3  -1  -2 212242. 3691.58  75
   3  -1  -2 205784. 3770.60 114
   3  -1  -2 216383. 3688.60 109
   3  -1  -2 207069. 3686.38 115
  -3  -1   2 210181. 3683.16 119
   3  -1  -2 165149. 3116.26 122
   3  -1  -2 187830. 3440.75 125
   3  -1  -2 202005. 3666.75  97
  -3  -1   2 197258. 3081.29   5
   3  -1  -2 211923. 3731.03  12
  -3  -1   2 183792. 3048.79   3
  -3  -1   2 192824. 3453.14   9
   3  -1  -2 200133. 3550.65  18
   3  -1  -1 50582.8 1115.36  75
   3  -1  -1 48717.8 1120.24 115
   3  -1  -1 49002.1 1105.67 109
   3  -1  -1 45629.5 1003.69 125
   3  -1  -1 48609.9 1119.91  97
  -3  -1   1 49886.3 1139.38   7
   3  -1   0 104661. 1866.72  75
  -3  -1   0 105562. 1801.46 115
   3  -1   0 102598. 1859.03 109
   3  -1   0 97386.5 1732.12 116
   3  -1   0 112280. 1904.56 124
  -3  -1   0 110178. 1941.00 121
  -3  -1   0 111122. 1915.15 125
  -3  -1   0 105529. 1798.84  97
  -3  -1   0 110735. 1898.42  95
  -3  -1   0 104831. 1862.89   7
  -3  -1   0 105493. 1854.73  18
  -3  -1  -1 936876. 14250.5 109
  -3  -1  -1 959367. 14322.1 121
  -3  -1  -1 999999. 14432.4 122
  -3  -1  -1 979594. 14509.0 125
  -3  -1  -1 967597. 14467.1  76
  -3  -1  -1 981133. 14452.6  11
   3  -1   1 995412. 14493.3  10
  -3  -1  -2 22892.4 717.735 109
   3  -1   2 22917.0 635.645 119
   3  -1   2 21949.0 678.600 123
  -3  -1  -2 22085.2 744.878 121
  -3  -1  -2 26406.5 987.991 125
  -3  -1  -2 24184.0 863.447 122
  -3  -1  -2 24411.5 935.811  76
  -3  -1  -2 22193.4 708.857  75
   3  -1   2 23966.2 789.742   8
  -3  -1  -2 24159.0 883.791  11
   3  -1   2 20865.0 477.966   1
   3  -1   2 24319.6 912.923  10
  -3  -1  -3 13103.3 795.289  76
  -3  -1  -3 10602.0 549.792  75
   3  -1   3 11346.0 535.102 119
  -3  -1  -3 13133.3 813.669 125
   3  -1   3 11789.3 600.334 123
  -3  -1  -3 11412.5 575.453 121
  -3  -1  -3 12669.2 701.656 122
  -3  -1  -3 11517.6 565.847 109
   3  -1   3 10205.9 318.441  98
   3  -1   3 12363.2 642.219   7
  -3  -1  -3 12075.1 714.524  11
   3  -1   3 10576.4 325.872   1
   3  -1   3 12559.1 737.695  10
   3  -1   4 1510.72 163.181  67
  -3  -1  -4 1559.48 326.635  76
   3  -1   4 1385.65 147.856  68
   3  -1   4 1584.93 148.328  64
   3  -1   4 1821.38 180.320  66
   3  -1   4 1701.27 162.347  65
  -3  -1  -4 1473.53 347.176 125
   3  -1   4 1850.76 289.790 123
  -3  -1  -4 1587.86 298.715 122
  -3  -1  -4 1847.53 398.907 115
   3  -1   4 1328.03 132.373  63
  -3  -1  -4 1651.65 371.434  97
  -3  -1  -4 1590.85 314.215  95
  -3  -1  -4 1922.27 360.170  18
   3  -1   4 1763.34 347.620  10
  -3  -1  -5 5750.43 669.598  97
  -3  -1  -5 6173.32 696.383 115
   3  -1   5 6058.23 296.426  68
  -3  -1  -5 6164.97 282.272  84
   3  -1   5 7385.76 332.838  64
   3  -1   5 5825.17 303.929  69
  -3  -1  -5 4922.15 574.529  76
   3  -1   5 7151.83 338.456  67
   3  -1   5 7391.08 361.488  65
   3  -1   6 4176.74 202.532  69
  -3  -1  -6 4268.76 197.274  85
  -3   1   6 2776.99 182.637  70
  -3   1   6 2818.09 188.280  60
  -3   1   5 3978.47 252.607  70
  -3   1   5 4210.10 230.345  62
  -3   1   4 7501.38 663.426 123
  -3   1   4 6128.00 461.187  10
  -3   1   4 7075.48 326.809  69
  -3   1   4 7511.11 353.302  68
  -3   1   3 48090.8 1531.90 123
  -3   1   3 46427.8 1403.00 119
  -3   1   3 46608.0 956.133   4
  -3   1   2 210030. 3725.72 123
  -3   1   2 212180. 3636.67 119
  -3   1   2 212497. 3552.83  10
   3   1  -1 50162.4 1080.09  73
  -3   1   1 53288.7 991.552 112
  -3   1   1 52630.9 1121.92 111
   3   1  -1 47189.3 982.702 111
   3   1  -1 51746.5 1077.53 116
   3   1  -1 41278.9 841.709 114
   3   1  -1 50690.8 1121.27 117
  -3   1   1 48139.8 1069.63 119
  -3   1   1 48316.2 1079.14 123
  -3   1   1 56085.5 1148.09 120
   3   1  -1 45409.9 958.323 124
   3   1  -1 46658.4 973.496  94
  -3   1   1 52061.3 1096.28  96
  -3   1   1 47397.7 983.622  16
  -3   1   0 109760. 1967.37  74
   3   1   0 118973. 1923.44 116
   3   1   0 99929.5 1833.04 111
  -3   1   0 111515. 1906.28 113
  -3   1   0 91094.5 1676.02 119
  -3   1   0 92932.4 1754.54 118
   3   1   0 103815. 1830.16  96
  -3   1   0 111635. 1912.93  17
   3   1   1 958175. 13883.1 110
  -3   1  -1 810090. 13798.8 118
   3   1   1 955153. 13863.4 113
  -3   1  -1 962534. 14031.6 113
  -3   1  -1 974568. 14138.7 120
   3   1   1 984309. 14047.0 118
  -3   1  -1 773571. 13771.7  76
  -3   1  -1 949090. 14022.8  14
   3   1   1 966216. 13868.0  17
  -3   1  -2 22899.4 728.090  76
  -3   1  -2 22133.1 712.159 113
  -3   1  -2 24568.5 820.270 120
   3   1   2 24596.8 866.991 119
   3   1   2 24622.8 928.986 123
  -3   1  -2 22626.8 672.041  95
  -3   1  -2 23008.0 721.802  14
   3   1   2 26002.8 880.103  10
   3   1   3 11211.5 401.613  67
  -3   1  -3 11422.3 613.730  76
   3   1   3 11974.4 421.621  69
  -3   1  -3 12209.9 651.827 112
  -3   1  -3 11527.0 562.470  95
  -3   1  -3 11763.1 604.512 120
   3   1   3 11972.0 667.738 119
   3   1   3 11590.6 372.056   2
  -3   1  -4 1443.19 275.812 121
   3   1   4 1874.37 362.562 123
   3   1   4 1571.63 282.146 119
   3   1   4 1440.83 283.296  10
   3   1   4 1764.02 149.543   2
  -3   1  -4 1438.34 270.300  15
   3   1   4 1719.43 184.407  68
   3   1   4 1639.21 179.090  67
   3   1   5 7329.93 374.335  67
   3   1   5 7207.83 365.608  69
   3   1   6 4636.15 220.298  60
  -3   3   6 244.124 50.9017  60
  -3   3   5 6185.92 291.604  60
  -3   3   5 5848.96 266.497   2
  -3   3   4 28436.2 703.025  25
  -3   3   4 24087.4 606.824  29
   3   3  -4 23062.3 1307.27  14
  -3   3   4 15410.0 873.936  10
  -3   3   4 26905.8 657.688 135
  -3   3   4 20913.5 539.095 134
   3   3  -4 24677.2 1329.15 120
  -3   3   4 22918.8 1175.10 119
  -3   3   4 23013.7 1226.59 123
  -3   3   4 24795.7 632.097  52
   3   3  -4 24715.9 1352.18 113
  -3   3   4 20700.7 537.166 103
  -3   3   4 24426.7 688.911  68
  -3   3   3 22308.7 608.721  26
  -3   3   3 22215.9 633.170  25
  -3   3   3 19861.0 580.002  29
   3   3  -3 23619.9 1225.47  13
  -3   3   3 20162.5 1060.44  10
   3   3  -3 23896.7 1318.72  14
  -3   3   3 20617.2 549.043 134
  -3   3   3 24680.9 630.783 128
  -3   3   3 22435.5 1109.96 119
  -3   3   3 22157.1 1108.43 123
   3   3  -3 24307.3 1280.25 118
   3   3  -3 24612.6 1339.17 113
  -3   3   3 24548.3 633.521  88
  -3   3   3 19411.1 590.324  68
   3   3  -3 19498.6 1081.31  73
  -3   3   2 79628.5 1541.46  31
  -3   3   2 73871.7 1494.53  26
   3   3  -2 88474.9 2372.20  13
  -3   3   2 91208.4 1624.51   4
   3   3  -2 96962.6 2602.58  14
   3   3  -2 79695.3 1500.98 128
  -3   3   2 91352.7 1590.79 128
  -3   3   2 83316.3 1551.19 135
  -3   3   2 83863.2 1535.09 134
  -3   3   2 87442.8 2235.38 119
  -3   3   2 66853.7 1843.42 120
  -3   3   2 82824.6 2108.98 123
  -3   3   2 86543.3 1571.77  52
   3   3  -2 76899.9 2156.60 111
  -3   3   2 79703.1 2173.60 113
   3   3  -2 82579.7 2180.87 117
   3   3  -2 92407.9 2572.88 113
   3   3  -2 89672.5 2432.35 118
  -3   3   2 80310.7 1525.16 107
  -3   3   2 76559.0 1514.15 102
   3   3  -2 86077.9 2339.80  73
  -3   3   1 721.717 95.9230   4
  -3   3   1 737.707 179.345 119
  -3   3   1 619.636 181.574 120
   3   3  -1 758.158 96.2782 128
   3   3  -1 716.429 195.639 111
   3   3  -1 636.951 193.376 118
   3   3  -1 597.407 175.749 117
  -3   3   1 525.387 114.843 112
  -3   3   1 661.966 184.430 118
   3   3  -1 570.255 81.3461  91
   3   3  -1 631.549 182.946  96
   3   3  -1 620.670 88.4890  92
  -3   3   1 659.973 81.3537  80
   3   3   0 22556.9 942.115  14
  -3   3   0 23537.2 1027.53  17
   3   3   0 22330.9 860.259 120
   3   3   0 23499.9 984.177 118
  -3   3   0 19269.3 853.945 118
  -3   3   0 22120.4 942.901 120
   3   3   0 23353.1 572.176 128
  -3   3   0 22200.1 572.497 128
  -3   3   0 23092.6 1002.51 113
  -3   3   0 22582.6 853.493 112
   3   3   0 23305.8 962.270 113
  -3   3   0 24237.0 1051.29 111
   3   3   0 23819.0 948.282 117
   3   3   0 23864.8 1007.30 111
  -3   3   0 21893.9 566.608  92
   3   3   0 22330.1 958.461  96
  -3   3   0 22321.2 995.477  96
  -3   3   0 22006.0 577.169  91
   3   3   0 20851.3 544.033  92
  -3   3   0 22425.8 920.844  73
   3   3   0 22186.9 553.059  80
   3   3   1 27846.1 1041.13  17
   3   3   1 26292.2 648.989 135
   3   3   1 28645.4 667.140 128
  -3   3  -1 24282.0 930.064 118
   3   3   1 22517.0 745.517 120
   3   3   1 23573.9 974.925 123
  -3   3  -1 25949.9 1102.25 120
  -3   3  -1 27188.6 1125.05 113
   3   3   1 27253.9 1015.52 113
  -3   3  -1 28226.6 1208.69 111
   3   3   1 26783.5 1115.61 111
  -3   3  -1 22886.5 592.232  89
   3   3   1 27889.5 648.545  88
   3   3   1 26815.9 625.434  80
   3   3   1 26078.2 573.321  79
   3   3   2 39821.1 858.694  28
   3   3   2 34823.0 834.504  39
   3   3   2 41792.3 910.788 128
   3   3   2 39476.5 886.554 135
  -3   3  -2 38974.9 1503.37 120
   3   3   2 38587.2 1461.12 123
   3   3   2 38398.4 880.534  53
  -3   3  -2 42317.1 1723.05 111
   3   3   2 32593.5 1124.61 113
  -3   3  -2 38950.8 1451.69 113
   3   3   2 40830.9 880.654  88
   3   3   2 38160.8 865.681 107
  -3   3  -2 42890.5 1718.02  94
  -3   3  -2 41345.2 1629.95  73
  -3   3  -2 32465.9 1293.66  74
   3   3   3 934.061 136.523  39
   3   3   3 916.426 135.682  26
   3   3   3 1005.09 124.454 135
   3   3   3 903.899 272.936 119
  -3   3  -3 787.125 244.292 120
   3   3   3 867.434 265.480 123
   3   3   3 943.270 125.837  52
  -3   3  -3 825.715 252.751 112
  -3   3  -3 785.168 302.854 111
  -3   3  -3 858.755 233.793 113
  -3   3  -3 1150.26 359.109  94
   3   3   3 1196.88 151.355 102
   3   3   3 1012.82 123.579 107
   3   3   3 930.746 128.240  68
  -3   3  -3 1035.92 318.630  73
   3   3   4 9144.38 338.914  25
   3   3   4 7305.24 619.807  10
   3   3   4 9031.79 326.201 135
  -3   3  -4 7886.10 673.432 120
   3   3   4 8814.66 773.751 123
   3   3   4 8302.18 716.329 119
   3   3   4 8815.68 328.185  52
  -3   3  -4 8715.86 901.111  94
  -3   3  -4 9198.75 878.219  73
   3   3   4 8921.01 392.498  68
  -3   3  -4 8882.24 923.201 111
  -3   3  -4 7830.04 688.164 112
   3   3   5 2112.19 164.555  68
   3   3   5 2154.85 158.247   2
   3   3   6 1386.58 84.2571  60
  -3   5   3 2867.80 186.117  25
  -3   5   3 1937.99 136.872  29
   3   5  -3 2755.94 193.456  28
  -3   5   3 2724.96 179.618  52
  -3   5   3 2778.09 179.195 135
  -3   5   3 2568.34 155.084 134
  -3   5   3 2197.31 157.092 128
  -3   5   3 2533.71 154.075 103
  -3   5   3 2451.24 170.226  88
   3   5  -3 2931.78 212.700  80
  -3   5   2 5210.79 270.588  31
   3   5  -2 6011.67 329.103  28
  -3   5   2 5733.47 284.581 135
  -3   5   2 5601.24 302.279 128
  -3   5   2 6333.41 302.914  52
  -3   5   2 5982.20 308.750  88
  -3   5   2 5493.79 272.314 107
   3   5  -2 6279.50 333.261  80
   3   5  -1 37117.6 940.877  28
  -3   5   1 38019.5 924.438  31
   3   5  -1 35873.3 1722.92  17
  -3   5   1 39806.9 915.699 134
   3   5  -1 33193.9 867.567 128
   3   5  -1 35438.9 909.641 135
  -3   5   1 34373.6 847.539 135
   3   5  -1 31857.6 1468.73 120
   3   5  -1 31228.0 1513.58 118
  -3   5   1 35964.1 861.255  52
   3   5  -1 35352.1 1689.34 113
  -3   5   1 28193.1 1389.62 113
   3   5  -1 27415.1 1409.64 111
  -3   5   1 32479.7 819.604 107
   3   5  -1 37160.3 907.715 107
   3   5  -1 38034.6 931.460  80
   3   5   0 11863.4 463.431  28
  -3   5   0 12970.8 503.305  31
   3   5   0 12063.7 473.629 135
  -3   5   0 12133.6 455.410 134
  -3   5   0 10537.4 389.300 135
   3   5   0 11726.8 461.443 128
  -3   5   0 12441.7 497.595 128
   3   5   0 11277.6 867.951 118
  -3   5   0 8548.22 733.204 120
  -3   5   0 9322.81 739.948  16
   3   5   0 10274.1 835.294  17
  -3   5   0 9530.40 819.426 113
   3   5   0 9720.99 806.641 113
   3   5   0 8540.16 761.486 111
  -3   5   0 9923.04 885.206 111
  -3   5   0 10070.4 373.595 107
   3   5   0 10362.0 409.264  88
   3   5   0 12610.6 472.991 107
  -3   5   0 10970.4 419.127  80
   3   5   0 11903.1 395.171  79
   3   5   1 1505.43 153.722  31
   3   5   1 1229.18 158.276  28
  -3   5  -1 1276.93 334.380  17
   3   5   1 1612.50 172.966 135
  -3   5  -1 1405.50 148.204 134
   3   5   1 1472.99 171.182 128
  -3   5  -1 1594.24 195.929 128
   3   5   1 993.091 265.407 119
  -3   5  -1 1040.94 292.829 120
   3   5   1 776.953 233.526 113
  -3   5  -1 1071.53 314.940 113
  -3   5  -1 974.528 318.308 111
   3   5   1 1227.28 147.801  88
  -3   5  -1 1598.31 194.324  92
  -3   5  -1 1058.93 317.768  96
   3   5   1 1256.54 144.767 102
   3   5   1 1460.62 167.774 107
  -3   5  -1 1310.86 165.317  80
   3   5   2 8367.83 348.538   2
   3   5   2 9294.60 379.049 128
   3   5   2 10045.8 374.045 134
   3   5   2 10128.4 403.434 135
  -3   5  -2 10034.0 459.880 128
   3   5   2 10220.2 393.374 107
   3   5   2 8576.59 350.501  88
  -3   5  -2 8293.71 412.232  91
  -3   5  -2 10865.6 489.361  92
   3   5   2 10462.5 420.410  52
  -3   5  -3 4255.33 264.493 128
   3   5   3 4647.89 225.340 135
   3   5   3 4476.97 229.565   2
   3   5   3 4854.98 238.801 102
  -3   5  -3 5233.62 311.603  92
   3   5   3 4395.70 213.233 107
   3   5   3 4864.47 234.989  26
   3   5   3 4869.02 235.354  25
   3   5   4 2643.70 116.840  52
   3   5   4 2734.99 117.523 135
   4  -6  -3 2602.20 120.469  55
   4  -6  -3 2579.31 124.973 133
   4  -6  -2 1334.60 118.119  55
  -4  -6   2 1087.00 98.2711  63
   4  -6  -2 1017.44 97.1981  41
   4  -6  -2 1177.52 115.860  22
  -4  -6   1 5286.86 223.409   5
   4  -6  -1 4958.24 239.068  22
  -4  -6   1 5243.75 216.812  63
   4  -6  -1 6251.85 260.936  55
  -4  -6   1 4643.09 203.256  41
   4  -6  -1 5907.31 253.068  41
   4  -6  -1 6200.63 254.600 133
   4  -6   0 340.395 74.9589  55
   4  -6   0 397.900 80.3090 100
  -4  -6   0 267.198 75.4370  41
   4  -6   0 345.012 76.1174  41
   4  -6   0 281.901 70.2211 133
  -4  -6  -1 1612.92 144.591  41
  -4  -6  -1 1903.57 151.387  56
  -4  -6  -2 1636.82 126.636  55
  -4  -6  -2 1731.68 129.456  56
   4  -4  -5 7763.32 251.666 133
  -4  -4   5 8284.13 260.483  63
   4  -4  -4 1075.81 146.403  23
   4  -4  -4 967.572 134.271 133
  -4  -4   4 1085.21 133.097  63
  -4  -4   4 787.997 100.505  64
  -4  -4   4 959.272 113.572   5
   4  -4  -4 1021.02 142.176  99
   4  -4  -4 1017.42 144.781  86
   4  -4  -4 1008.42 138.415  84
   4  -4  -3 1883.94 163.301  40
   4  -4  -3 2356.79 213.457  23
   4  -4  -3 2157.79 204.717 133
  -4  -4   3 1839.25 178.537  59
  -4  -4   3 2130.36 198.167  61
  -4  -4   3 1647.02 351.230   7
  -4  -4   3 1482.39 130.107   3
  -4  -4   3 2089.64 189.892   5
   4  -4  -3 1707.58 356.439 114
   4  -4  -3 1540.66 374.243 109
   4  -4  -3 1763.40 380.782 115
   4  -4  -3 1794.84 164.351 106
   4  -4  -3 1920.92 187.961  84
   4  -4  -3 2241.89 218.793  86
  -4  -4   2 2491.32 178.552  41
   4  -4  -2 2205.64 175.295  40
   4  -4  -2 2698.60 215.174 133
  -4  -4   2 2690.14 202.600  59
   4  -4  -2 2956.20 208.652  56
  -4  -4   2 2569.99 186.675  46
  -4  -4   2 1960.76 374.473   7
  -4  -4   2 3070.74 232.610   5
   4  -4  -2 1913.47 355.212 114
   4  -4  -2 2772.69 214.347  99
   4  -4  -2 2383.70 189.466  84
  -4  -4   1 8149.26 339.421  35
   4  -4  -1 9151.31 338.246  24
   4  -4  -1 9540.22 381.806  23
   4  -4  -1 8417.11 346.873 132
  -4  -4   1 9106.75 345.674  59
  -4  -4   1 10008.0 381.592  46
  -4  -4   1 11015.1 399.721  56
   4  -4  -1 10821.5 402.165  56
  -4  -4   1 9173.32 710.146   7
   4  -4  -1 9074.15 684.764   8
   4  -4  -1 7491.12 624.135 114
   4  -4  -1 8494.10 722.872 115
   4  -4  -1 9955.42 785.777 109
   4  -4  -1 9325.01 357.739  99
  -4  -4   1 8666.17 346.303 104
   4  -4  -1 10491.0 406.649  86
   4  -4  -1 8396.11 322.221  84
   4  -4   0 25028.4 1209.80   8
  -4  -4   0 22932.6 606.262 130
  -4  -4   0 25689.7 634.810 133
   4  -4   0 26519.3 688.280 133
  -4  -4   0 26336.2 687.300  46
  -4  -4   0 28917.5 737.798  56
   4  -4   0 27796.8 697.040  56
   4  -4   0 27925.7 716.575  55
  -4  -4   0 22241.0 606.625 104
   4  -4   0 23932.9 633.603  44
  -4  -4   0 22989.5 620.211  35
  -4  -4   0 26282.3 670.077  40
   4  -4   1 1719.77 372.998   8
   4  -4   1 2084.94 186.701  22
  -4  -4  -1 1906.75 162.414 130
   4  -4   1 1773.91 159.933 133
  -4  -4  -1 2010.48 375.610 125
   4  -4   1 1858.91 161.303  63
  -4  -4  -1 2248.68 204.027  56
   4  -4   1 2159.99 170.532  55
  -4  -4  -1 1634.07 298.420 115
  -4  -4  -1 1400.30 258.395  77
   4  -4   1 1998.42 175.176  41
  -4  -4  -1 1834.70 150.514  23
  -4  -4  -2 2698.00 223.399  40
   4  -4   2 2877.44 474.767   8
  -4  -4  -2 2550.10 400.656  12
   4  -4   2 3117.51 245.916   6
  -4  -4  -2 2888.97 216.120 130
   4  -4   2 2657.16 190.455 133
  -4  -4  -2 2543.90 176.844 129
  -4  -4  -2 2577.40 451.996 125
   4  -4   2 2687.76 199.606  61
  -4  -4  -2 3104.58 251.961  56
   4  -4   2 2801.77 209.221  63
   4  -4   2 2449.89 177.260  55
  -4  -4  -2 2828.87 425.467 115
  -4  -4  -2 2645.53 225.807 106
   4  -4   2 2621.71 197.543 100
  -4  -4  -2 2464.31 362.168  95
  -4  -4  -2 2387.71 376.663  77
  -4  -4  -2 2672.23 190.825  85
  -4  -4  -3 3821.70 270.446  40
  -4  -4  -3 2805.58 458.125  12
   4  -4   3 2773.06 481.924   7
   4  -4   3 3178.29 222.343   6
  -4  -4  -3 3286.24 217.024 129
  -4  -4  -3 3549.54 249.365 130
  -4  -4  -3 3147.08 511.703 125
  -4  -4  -3 2596.44 445.123 115
  -4  -4  -3 2258.06 421.268  97
  -4  -4  -3 2801.12 421.995  95
  -4  -4  -3 3652.27 271.791 106
  -4  -4  -3 3347.55 228.605  85
  -4  -4  -3 3622.61 257.310  84
  -4  -4  -3 2447.56 403.945  77
   4  -4   3 3424.30 234.139  63
   4  -4   3 3667.45 226.571  64
  -4  -4  -3 3552.60 257.674  56
  -4  -4  -4 941.649 135.503  40
  -4  -4  -4 709.544 108.453 129
  -4  -4  -4 1010.65 146.724 106
  -4  -4  -4 919.877 126.841  84
  -4  -4  -4 806.890 111.891  85
   4  -4   4 745.301 104.148  65
  -4  -4  -4 909.330 111.635  56
   4  -4   4 816.679 119.533  63
  -4  -4  -5 858.347 83.4490  40
  -4  -4  -5 879.091 86.7771 106
   4  -4   5 999.192 89.4550  64
  -4  -4  -5 926.496 95.6008 133
   4  -2  -6 2440.39 156.263  84
   4  -2  -5 2872.34 207.895  86
  -4  -2   5 2957.69 178.096  61
  -4  -2   5 2994.33 204.425  62
  -4  -2   5 3189.24 211.380  58
  -4  -2   5 3170.40 189.459  59
   4  -2  -4 96633.1 2788.92  75
  -4  -2   4 106089. 1839.48  63
  -4  -2   4 101735. 1913.17  58
  -4  -2   4 101918. 1867.66  57
  -4  -2   4 103803. 1922.76  62
  -4  -2   4 100904. 1851.27  59
  -4  -2   4 111259. 1888.81  61
   4  -2  -4 103985. 2947.75 115
   4  -2  -4 98608.2 2802.74 109
   4  -2  -4 100902. 3011.55 114
   4  -2  -4 104609. 2966.31  97
   4  -2  -4 99011.9 2842.11  12
  -4  -2   4 95433.4 1757.64   5
   4  -2  -3 26530.3 621.934  83
   4  -2  -3 26852.9 1205.82  75
   4  -2  -3 23576.5 997.149 125
  -4  -2   3 23820.4 631.106  57
  -4  -2   3 25053.8 635.688  59
  -4  -2   3 24315.5 663.670  58
  -4  -2   3 25302.1 674.953  62
   4  -2  -3 27210.5 1257.85 114
   4  -2  -3 24608.4 1171.97 115
   4  -2  -3 26803.4 1196.43 109
   4  -2  -3 25210.1 1183.81  97
  -4  -2   3 23127.6 916.109   9
  -4  -2   3 25687.5 616.361   5
   4  -2  -3 26780.6 1215.52  12
  -4  -2   3 23409.3 572.920   3
   4  -2  -2 4448.15 370.856 125
   4  -2  -2 4557.34 432.602  75
   4  -2  -2 4692.97 213.323  83
   4  -2  -2 4888.46 444.988 115
   4  -2  -2 4916.70 449.413 109
   4  -2  -2 4553.17 198.129  93
   4  -2  -2 4940.83 448.414  97
  -4  -2   2 5241.65 451.325   7
   4  -2  -2 4896.83 440.664  12
  -4  -2   1 32046.1 1023.95   7
   4  -2  -1 28260.3 886.093 124
   4  -2  -1 29324.4 912.579 125
  -4  -2   1 27466.0 563.962 130
   4  -2  -1 30896.0 990.511 114
   4  -2  -1 29609.7 989.120 115
   4  -2  -1 26139.1 570.707  93
   4  -2  -1 26858.8 589.784  86
   4  -2  -1 27817.5 588.109  83
  -4  -2   0 4509.83 309.905   7
  -4  -2   0 4201.00 251.101  12
  -4  -2   0 4815.44 342.332 125
   4  -2   0 4695.28 280.169 124
  -4  -2   0 4663.15 349.614 122
   4  -2   0 3959.16 164.620 126
  -4  -2   0 4172.10 166.264 130
  -4  -2   0 4690.60 276.863 115
   4  -2   0 4852.91 354.748 114
   4  -2   0 4616.89 324.931 109
  -4  -2   0 3323.21 126.431 114
   4  -2   0 4824.33 358.121 115
   4  -2   0 4319.48 176.904  98
  -4  -2   0 4598.74 276.279  97
  -4  -2   0 4658.67 331.458  77
  -4  -2  -1 56642.6 1042.06  84
  -4  -2  -1 51904.3 998.676  86
  -4  -2  -1 58537.5 1475.41 115
  -4  -2  -1 59011.3 1450.72 109
   4  -2   1 52095.8 1013.92 126
  -4  -2  -1 57769.2 1495.44 122
  -4  -2  -1 58814.3 1490.87  95
  -4  -2  -1 55550.5 1025.46  99
   4  -2   1 57781.1 1060.58  98
  -4  -2  -1 59516.3 1469.68  97
  -4  -2  -1 59142.1 1520.72  18
  -4  -2  -2 182984. 3008.43  84
  -4  -2  -2 163803. 3341.59 121
  -4  -2  -2 205834. 4007.85 125
  -4  -2  -2 185715. 3718.84 122
  -4  -2  -2 193923. 3929.41 115
  -4  -2  -2 181962. 3545.02 109
  -4  -2  -2 185461. 2985.63  99
   4  -2   2 179123. 3001.84  98
  -4  -2  -2 189532. 3886.34  97
  -4  -2  -2 167330. 2924.50  86
   4  -2   2 206463. 3817.36   8
  -4  -2  -2 189422. 3918.57  18
  -4  -2  -3 35003.8 823.766  84
  -4  -2  -3 36906.7 1514.53  76
  -4  -2  -3 32494.0 1314.89 122
  -4  -2  -3 34413.0 1518.57 125
   4  -2   3 31194.4 769.402  61
  -4  -2  -3 29745.1 1133.68 109
  -4  -2  -3 35052.9 1467.95  95
  -4  -2  -3 34850.0 782.931  99
   4  -2   3 32604.0 730.769   6
  -4  -2  -3 35612.9 1504.24  18
  -4  -2  -4 22.6764 154.715 125
   4  -2   4 12.6551 57.1109  63
   4  -2   4 126.099 70.1742  64
  -4  -2  -4 10.4816 59.5953  99
  -4  -2  -4-61.7898 121.699  95
   4  -2   4-4.35621 56.5884  65
  -4  -2  -4-22.0556 124.771  76
   4  -2   4 63.0935 71.7456  66
  -4  -2  -4 64.4002 71.9119  84
   4  -2   4 8.37447 58.4614  67
  -4  -2  -4-86.6826 195.591  18
   4  -2   4 26.3947 100.670   7
   4  -2   5 2694.79 207.513  65
  -4  -2  -5 2162.43 169.527  84
   4  -2   5 2704.49 213.471  66
   4  -2   5 2811.24 199.732  64
  -4  -2  -5 2418.14 186.247 130
  -4  -2  -6 136.195 44.8654  40
  -4  -2  -6 195.447 52.7304 106
  -4   0   6 6692.03 269.459  58
  -4   0   6 6823.86 294.691  60
   4   0  -5 655.606 197.126 109
   4   0  -5 460.275 198.873 114
  -4   0   5 623.259 88.4087  57
  -4   0   5 634.340 102.442  62
  -4   0   5 769.580 122.076  60
  -4   0   5 931.414 262.903 119
   4   0  -5 678.514 238.491 124
  -4   0   5 594.481 116.697  68
   4   0  -5 646.274 205.339  75
  -4   0   5 897.260 131.381  70
  -4   0   4 333.296 77.0636  70
   4   0  -4 314.254 156.432  75
  -4   0   4 316.390 68.3762  69
  -4   0   4 357.203 88.7537  67
  -4   0   4 600.881 108.645  68
  -4   0   4 377.030 173.742 119
  -4   0   4 392.515 176.516 123
  -4   0   4 341.477 83.6761  60
   4   0  -4 258.890 136.701 115
   4   0  -4 386.307 192.259 114
   4   0  -4 326.258 153.123  97
  -4   0   4 499.278 86.1441   4
  -4   0   4 238.240 103.818  10
   4   0  -3 12597.6 537.928  72
   4   0  -3 12382.4 656.693 115
   4   0  -3 12760.6 554.492 110
   4   0  -3 12603.0 559.539 125
   4   0  -3 12833.1 658.956  97
  -4   0   3 12698.7 373.089   4
   4   0  -3 12665.6 619.867  12
  -4   0   3 11568.6 498.351  10
   4   0  -2 86098.0 1675.59  72
   4   0  -2 83899.2 1753.37 115
   4   0  -2 88696.9 1900.92 114
   4   0  -2 92630.3 1718.11 110
  -4   0   2 90119.0 1856.29 119
   4   0  -2 82225.4 1579.72 125
  -4   0   2 88052.9 1900.57 123
   4   0  -2 83521.8 1744.79  97
   4   0  -2 83306.9 1746.15  12
  -4   0   2 77086.9 1519.05  10
   4   0  -2 82310.2 1567.30  18
   4   0  -1 65546.3 1284.19  72
   4   0  -1 65112.9 1219.55 115
   4   0  -1 66709.0 1339.57 114
   4   0  -1 68383.7 1306.52 110
   4   0  -1 64309.5 1214.59  97
   4   0   0 62031.8 1203.64 114
   4   0   0 57516.6 1123.60 117
   4   0   0 65582.4 1229.00 110
  -4   0   0 61186.5 1131.53 122
  -4   0   0 64585.5 1209.80 120
  -4   0   0 59618.0 1191.19  77
   4   0   0 60379.0 1085.99  10
  -4   0  -1 5234.95 289.125  76
  -4   0  -1 5698.39 280.445 112
  -4   0  -1 5619.01 302.743 121
  -4   0  -1 5043.08 219.634 120
  -4   0  -1 5645.79 298.341  95
  -4   0  -1 5045.01 244.643  16
  -4   0  -1 5490.19 305.637  15
  -4   0  -2 20706.1 780.250  76
  -4   0  -2 17322.6 472.830  75
  -4   0  -2 19490.3 638.724 112
  -4   0  -2 17073.7 471.131 109
  -4   0  -2 17910.9 500.981 120
   4   0   2 19647.8 624.200 119
  -4   0  -2 20127.0 717.393 121
   4   0   2 19931.3 746.183 123
  -4   0  -2 21162.9 761.731  95
  -4   0  -2 19865.6 723.288  15
   4   0   2 17680.2 414.717   2
  -4   0  -2 16123.7 505.248  16
   4   0   2 22051.3 750.656  10
   4   0   3 347.754 81.4519  66
  -4   0  -3 291.335 144.989  76
  -4   0  -3 224.817 96.6949 112
  -4   0  -3 218.137 115.923  95
   4   0   3 254.534 58.4462   2
  -4   0  -3 321.816 150.302 122
   4   0   3 178.138 132.891 123
   4   0   3 263.420 101.055 119
   4   0   4 1246.67 155.900  65
   4   0   4 1398.75 154.498  64
  -4   0  -4 762.711 228.328  76
  -4   0  -4 1367.13 276.813 122
  -4   0  -4 1176.69 303.061 125
   4   0   4 1219.01 276.414 123
   4   0   4 1327.92 226.189 119
  -4   0  -4 1135.02 245.704  95
   4   0   4 1106.10 104.787   1
   4   0   4 1212.69 269.398  10
  -4   0  -4 965.511 238.338  11
   4   0   5 8395.65 390.947  67
   4   0   5 7658.34 378.196  68
   4   0   5 7472.97 359.775  69
  -4   0  -5 6249.77 694.672 115
  -4   0  -5 6148.21 679.997  97
   4   0   5 6255.25 605.140 123
  -4   0  -5 5935.92 631.821 125
   4   0   5 6496.23 647.088  10
   4   0   6 85955.2 1569.61  69
   4   0   6 82839.8 1533.40  68
  -4   2   6 3186.96 185.389  60
  -4   2   6 3151.59 182.018  70
  -4   2   5 3572.37 246.178  60
  -4   2   5 3090.24 191.302   2
  -4   2   5 3377.09 248.023  68
  -4   2   4 112003. 1933.93  25
  -4   2   4 113297. 1899.31  29
   4   2  -4 118871. 3197.44  13
  -4   2   4 95101.0 1765.98 134
  -4   2   4 102449. 1852.11 135
  -4   2   4 106959. 2970.37 123
  -4   2   4 96266.4 2704.22 119
   4   2  -4 113904. 3167.38 117
   4   2  -4 119915. 3271.91 118
  -4   2   4 94421.7 1761.36 103
  -4   2   4 107079. 1996.42  68
  -4   2   3 22688.1 595.389  29
  -4   2   3 24191.5 614.781  26
  -4   2   3 20160.9 904.224  10
  -4   2   3 28625.0 713.498   4
  -4   2   3 22745.1 545.467 134
  -4   2   3 25199.2 580.007 128
  -4   2   3 26646.3 1098.32 119
  -4   2   3 26064.1 1170.89 123
  -4   2   3 24793.7 600.170  52
   4   2  -3 28441.9 1351.01 117
  -4   2   3 27957.6 616.989  88
  -4   2   3 23661.0 553.192 103
  -4   2   3 24504.5 652.412  68
   4   2  -3 22668.2 1001.09  73
   4   2  -2 5459.18 505.043  13
  -4   2   2 5011.29 240.704   4
  -4   2   2 4784.57 391.819 119
  -4   2   2 5334.13 425.488 123
  -4   2   2 5245.12 215.739 128
   4   2  -2 6308.42 544.255 118
   4   2  -2 5232.76 458.767 117
   4   2  -2 5036.04 363.662 111
   4   2  -2 5149.49 381.094 116
   4   2  -2 4595.15 345.819  94
   4   2  -2 5048.09 408.133  73
  -4   2   1 27850.5 615.135   4
  -4   2   1 28186.2 833.607  16
   4   2  -1 30912.5 987.965  13
  -4   2   1 26068.0 781.460 123
  -4   2   1 28898.4 943.149 120
  -4   2   1 28238.9 865.718 119
  -4   2   1 25126.0 573.758 121
  -4   2   1 28885.3 626.078 127
  -4   2   1 28770.6 600.495 128
   4   2  -1 29429.3 897.073 111
   4   2  -1 30426.4 999.104 118
  -4   2   1 30660.2 999.803 113
  -4   2   1 31182.5 1004.32 111
   4   2  -1 28145.7 846.388 116
   4   2  -1 29914.7 966.932 117
  -4   2   1 21292.4 713.016 112
  -4   2   1 28988.9 600.294  92
   4   2  -1 28876.1 869.580  96
  -4   2   1 28434.9 611.683  91
  -4   2   1 31622.8 992.995  96
   4   2  -1 30614.1 986.107  73
  -4   2   0 4442.15 299.710 118
  -4   2   0 4127.12 236.335 119
   4   2   0 4379.30 292.010  72
  -4   2   0 4707.64 375.012  74
  -4   2   0 4246.70 302.114  73
   4   2   0 4444.97 175.958  80
  -4   2   0 4978.21 329.328 112
  -4   2   0 5010.60 362.501 113
   4   2   0 4240.85 306.040 110
   4   2   0 5036.38 360.678 117
   4   2   0 5195.36 355.222 111
   4   2   0 4520.76 322.777 113
   4   2   0 4796.37 328.702 116
  -4   2   0 3937.60 175.807  89
   4   2   0 4711.01 332.586  96
  -4   2   0 4758.87 366.061  17
   4   2   0 5036.35 340.207  14
   4   2   1 62687.2 1378.89  17
  -4   2  -1 48418.3 1199.95 118
   4   2   1 59426.5 1460.70 118
  -4   2  -1 61801.3 1559.02 120
   4   2   1 51679.1 1024.42 120
   4   2   1 58993.8 1040.55 128
   4   2   1 43786.0 1131.43 110
  -4   2  -1 60187.6 1614.55 111
  -4   2  -1 60272.5 1475.39 113
   4   2   1 63618.0 1561.50 117
   4   2   1 59775.4 1337.40 113
   4   2   1 54779.4 1006.44  88
  -4   2  -1 50770.5 987.050  90
  -4   2  -1 59703.2 1583.63  94
   4   2   1 55454.5 985.885  79
  -4   2  -1 58799.9 1541.48  74
  -4   2  -2 178869. 3594.47  14
   4   2   2 199497. 3888.80  10
   4   2   2 183424. 3038.07 128
   4   2   2 194011. 3909.74 123
  -4   2  -2 188316. 3785.82 120
  -4   2  -2 181541. 3604.42 113
   4   2   2 178189. 3011.28  88
  -4   2  -2 208908. 4110.37  74
   4   2   3 34259.5 836.102  39
   4   2   3 36594.4 841.683  26
   4   2   3 33457.9 752.965 135
   4   2   3 35831.4 1490.98 123
   4   2   3 32873.8 1357.96 119
  -4   2  -3 33793.4 1297.37 120
   4   2   3 33983.5 772.819  52
   4   2   3 34146.0 795.254  53
  -4   2  -3 34755.8 1357.97 112
   4   2   3 35467.8 825.596 102
   4   2   3 33155.1 739.319 107
  -4   2  -3 33210.6 1638.24  74
   4   2   3 34755.4 860.321  67
   4   2   4 8.82266 61.5894   2
   4   2   4 65.2043 124.345  10
  -4   2  -4-15.6911 128.356  15
   4   2   4-19.7576 96.6333  69
   4   2   4 42.2150 81.5047  67
   4   2   4-27.5487 83.5302  68
  -4   2  -4 61.9851 108.981 112
   4   2   4 16.3575 70.0998 102
   4   2   4 51.2889 68.7759  26
   4   2   4 5.76034 32.9554  25
   4   2   4-17.2933 117.988 119
   4   2   4 42.8093 154.897 123
  -4   2  -4-15.1830 139.461 121
   4   2   5 2643.57 214.303  67
   4   2   5 2597.36 217.263  68
   4   2   6 154.061 55.4748  68
   4   2   6 258.460 61.9856  60
  -4   4   5 8846.03 289.837  70
  -4   4   4 731.790 86.0430 134
  -4   4   4 942.597 110.594  52
  -4   4   4 671.144 82.3110 103
   4   4  -4 836.429 111.667  80
   4   4  -3 1641.72 423.525  14
  -4   4   3 1334.69 296.063  10
  -4   4   3 1947.33 171.525 135
  -4   4   3 1876.25 151.264 134
  -4   4   3 1705.78 164.624 128
  -4   4   3 1500.54 296.278 119
  -4   4   3 2134.33 181.293  52
   4   4  -3 2286.68 481.179 113
   4   4  -3 1754.35 412.884 118
  -4   4   3 1854.28 179.709  88
  -4   4   3 1578.41 156.537  29
  -4   4   3 2118.22 186.977  25
   4   4  -2 2719.63 487.826  14
  -4   4   2 2598.70 198.092 135
  -4   4   2 2638.32 212.035 128
  -4   4   2 2274.87 344.594 119
   4   4  -2 2613.86 465.048 120
  -4   4   2 2669.77 203.070  52
   4   4  -2 2739.97 474.573 118
   4   4  -2 2944.77 507.568 113
   4   4  -2 2218.37 179.545  92
  -4   4   2 2608.92 194.924 107
  -4   4   2 2399.50 197.526  31
   4   4  -1 9605.57 791.039  14
  -4   4   1 8407.85 591.154  16
   4   4  -1 9654.84 376.564 128
  -4   4   1 9228.58 367.037 135
  -4   4   1 10216.0 396.346 134
   4   4  -1 9474.71 784.044 118
  -4   4   1 6295.83 573.582 120
   4   4  -1 9631.67 748.953 120
  -4   4   1 9029.94 364.129  52
  -4   4   1 9536.49 781.213 111
   4   4  -1 7656.21 666.231 111
   4   4  -1 10132.3 808.939 113
   4   4  -1 9853.05 710.276 110
   4   4  -1 8270.30 654.928 117
   4   4  -1 8240.42 663.112  96
  -4   4   1 8566.72 345.558 107
   4   4  -1 8976.59 665.223  72
  -4   4   1 8409.26 320.819  80
   4   4  -1 10207.6 401.843  80
   4   4   0 22693.0 624.543  27
  -4   4   0 22509.7 615.042  28
  -4   4   0 26561.3 1291.96  17
   4   4   0 26919.9 1259.99  17
   4   4   0 28165.8 715.868 128
  -4   4   0 27202.0 702.313 134
  -4   4   0 23738.2 625.039 135
  -4   4   0 26740.9 732.835 128
   4   4   0 25660.6 715.966 135
   4   4   0 24095.5 1029.47 120
  -4   4   0 24092.2 1092.37 118
   4   4   0 25528.2 1228.88 118
  -4   4   0 24276.6 1184.90 120
   4   4   0 24280.8 637.907  53
   4   4   0 26357.8 1226.44 113
  -4   4   0 24469.4 1283.73 111
  -4   4   0 24546.7 1039.27 112
   4   4   0 21746.0 614.699 108
  -4   4   0 26268.0 1282.95 113
   4   4   0 22408.6 1107.67 117
   4   4   0 23565.7 1193.19 111
   4   4   0 22767.2 950.446 110
  -4   4   0 26662.4 724.372  92
  -4   4   0 24803.6 1262.64  96
  -4   4   0 27256.9 741.891  91
  -4   4   0 23174.6 611.285 107
   4   4   0 26799.9 696.543  80
   4   4   0 22541.5 920.365  72
   4   4   1 1792.17 166.724  27
   4   4   1 2382.76 344.311  17
  -4   4  -1 1835.57 366.022  17
  -4   4  -1 1648.33 152.775 134
   4   4   1 1923.78 180.642 135
  -4   4  -1 2120.01 208.758 128
   4   4   1 2266.89 194.182 128
   4   4   1 1679.84 168.961  53
  -4   4  -1 1593.08 320.723 112
  -4   4  -1 1988.53 377.240 113
  -4   4  -1 2307.15 435.637 111
   4   4   1 1967.40 318.816 113
   4   4   1 2137.52 188.154 107
  -4   4  -1 2098.50 208.129  92
  -4   4  -1 1344.16 344.162  96
  -4   4  -1 2174.37 206.649  91
   4   4   1 2180.05 187.898  88
   4   4   1 1815.47 149.361  79
  -4   4  -1 1563.16 339.493  73
   4   4   2 2953.23 208.300 134
   4   4   2 3371.70 239.565 128
   4   4   2 2618.39 427.819 119
  -4   4  -2 3076.07 495.026 120
   4   4   2 2922.43 228.364  53
  -4   4  -2 2777.79 436.584 112
  -4   4  -2 2552.31 503.257 111
  -4   4  -2 2404.93 411.526 113
  -4   4  -2 3476.09 283.120  91
   4   4   2 2805.57 207.467  88
   4   4   2 3165.22 232.660 102
  -4   4  -2 2622.00 442.880  17
   4   4   3 3729.33 248.896  26
   4   4   3 3347.65 237.608   2
   4   4   3 2861.63 207.332 128
   4   4   3 2686.28 161.421 134
   4   4   3 3808.10 231.578 135
   4   4   3 2571.76 417.033 119
   4   4   3 2434.88 397.214 123
  -4   4  -3 2889.60 465.234 120
   4   4   3 3629.30 235.008  52
  -4   4  -3 3149.65 603.100 111
  -4   4  -3 2554.50 438.744 112
   4   4   3 3905.19 258.317 102
   4   4   3 3357.56 215.359 107
  -4   4  -3 3318.52 279.440  91
  -4   4  -3 3454.11 585.724  73
   4   4   4 788.167 90.0918  52
   4   4   4 820.396 111.300   2
  -4   4  -4 753.082 127.568 128
   4   4   4 789.425 88.4105 135
   4   4   4 688.961 84.0188  25
   4   4   4 934.379 121.904  26
   4   4   5 815.286 77.4056  60
  -4   6   3 1818.40 95.1296  25
   4   6  -3 2897.34 168.527  31
  -4   6   2 1032.04 87.7051 135
   4   6  -2 1016.82 101.462 134
  -4   6   2 895.186 88.6981  29
  -4   6   2 943.944 89.6660  25
  -4   6   2 1110.24 90.8507  52
   4   6  -1 6390.21 272.086 135
  -4   6   1 5179.60 201.782 135
  -4   6   1 6449.42 250.649 134
   4   6  -1 7943.62 336.199 134
  -4   6   1 5392.56 202.185  52
   4   6  -1 6618.98 268.547 107
  -4   6   1 6213.53 280.856  88
   4   6  -1 7212.69 314.417  28
  -4   6   1 5491.27 231.121  25
  -4   6   1 5581.01 250.756  31
   4   6  -1 7882.49 347.522  31
   4   6   0 348.609 94.9505 135
   4   6   0 391.298 101.602 134
  -4   6   0 353.039 75.8614 134
  -4   6   0 309.059 102.608 128
   4   6   0 248.475 83.4889  52
   4   6   0 289.800 74.3747 128
  -4   6   0 238.682 104.689  88
   4   6   0 282.778 95.2539 107
  -4   6   0 341.066 98.8858  31
   4   6   0 315.696 84.2439  31
  -4   6  -1 1614.03 173.396 128
  -4   6  -1 1237.23 92.6927 134
   4   6   1 1700.02 142.870 135
   4   6   1 1105.52 109.267 128
   4   6   1 1791.28 144.110 107
  -4   6  -1 1765.05 161.485  31
   4   6   1 1702.01 145.611  52
   4   6   2 1309.37 106.845 135
   4   6   2 1172.00 84.9460 134
   4   6   2 1484.63 108.662 107
   4   6   2 1547.94 118.228  52
  -4   6  -2 1387.34 121.981  31
   5  -5  -4 2074.32 118.399  55
  -5  -5   4 2596.79 144.952  61
   5  -5  -4 2485.98 154.830  23
   5  -5  -4 2596.10 149.178 133
   5  -5  -3 1302.62 142.604 133
  -5  -5   3 1142.00 134.399  63
   5  -5  -3 1159.00 135.057  55
  -5  -5   3 1008.99 121.297  61
  -5  -5   2 84.8267 79.2721   5
   5  -5  -2 162.571 90.5063 133
   5  -5  -2 150.975 91.3968  55
   5  -5  -1 18907.6 586.170   6
  -5  -5   1 20378.8 611.538   5
   5  -5  -1 20837.8 635.555  41
   5  -5  -1 18105.4 553.867  44
  -5  -5   1 19557.6 590.985  41
  -5  -5   1 22363.9 606.323  56
   5  -5  -1 21258.5 645.438  55
  -5  -5   1 20391.4 596.878  46
  -5  -5   0 26447.3 719.341  46
  -5  -5   0 31246.7 805.304  56
   5  -5   0 27052.5 729.411  55
   5  -5   0 25932.7 718.240 133
   5  -5   0 25384.3 730.576  41
   5  -5   0 21054.3 1183.59   8
   5  -5   0 26821.2 773.122   6
   5  -5   0 25638.3 755.900  22
  -5  -5   0 24633.4 669.012   5
   5  -5   1 11133.8 464.379   6
   5  -5   1 9359.83 401.091  22
   5  -5   1 10044.7 387.426 133
  -5  -5  -1 10153.8 376.494 133
  -5  -5  -1 8144.84 334.125 130
   5  -5   1 9779.04 376.860  55
  -5  -5  -1 10202.8 401.596  46
   5  -5   1 10638.0 418.733 100
   5  -5   1 10505.2 405.716  41
  -5  -5  -1 11234.8 421.490  40
  -5  -5  -2 2506.50 177.238  46
  -5  -5  -2 3661.01 267.764  56
   5  -5   2 2747.39 184.495  64
   5  -5   2 2074.69 149.490  55
   5  -5   2 2590.49 179.844  63
   5  -5   2 2272.68 164.924 133
  -5  -5  -2 2962.41 209.706 133
  -5  -5  -2 2289.56 175.192 130
   5  -5   2 2345.42 170.909 100
   5  -5   2 2964.97 222.168   6
   5  -5   3 248.522 73.0661   5
   5  -5   3 293.535 73.3314  63
   5  -5   3 316.931 72.7058  64
  -5  -5  -3 438.852 101.927  56
  -5  -5  -3 300.995 99.1105 106
  -5  -5  -3 284.802 72.9309 130
  -5  -5  -3 340.759 90.6910 133
  -5  -5  -3 370.881 92.8597  40
  -5  -5  -4 1413.70 106.791 133
   5  -5   4 1350.29 97.2922  64
  -5  -5  -4 1292.80 99.8005  40
  -5  -3   5 3120.33 185.423  61
   5  -3  -5 3211.64 209.325  99
   5  -3  -5 3024.37 203.731  86
   5  -3  -5 2823.43 167.416 133
  -5  -3   4 19202.2 546.112   5
   5  -3  -4 20184.7 601.110 133
   5  -3  -4 17901.8 1140.36 124
  -5  -3   4 19851.1 597.980  59
  -5  -3   4 15984.5 474.962  64
  -5  -3   4 22025.8 633.104  61
   5  -3  -4 18098.7 1147.71 115
   5  -3  -4 18220.7 1143.19 109
   5  -3  -4 19692.2 1232.99 114
   5  -3  -4 21222.2 649.551  86
   5  -3  -4 16261.2 1068.40  76
   5  -3  -3 69646.4 2253.61  76
   5  -3  -3 80160.6 1501.94  83
   5  -3  -3 72291.2 2296.45 124
   5  -3  -3 67150.3 2077.69 125
  -5  -3   3 77343.7 1531.36  59
   5  -3  -3 71461.1 2398.05 115
   5  -3  -3 76074.3 2457.80 109
   5  -3  -3 71912.0 2413.61 114
   5  -3  -3 74920.5 1436.85  93
   5  -3  -3 82810.0 1615.99  86
  -5  -3   3 71376.3 2270.14   7
  -5  -3   3 72880.1 1440.71   3
  -5  -3   3 80180.6 1523.63   5
  -5  -3   2 4760.82 242.641  35
  -5  -3   2 4130.31 199.748  41
   5  -3  -2 3632.43 200.969  40
  -5  -3   2 4656.93 505.106   7
  -5  -3   2 5188.60 266.702   5
   5  -3  -2 4543.75 249.926 133
   5  -3  -2 3552.21 398.350 124
   5  -3  -2 4080.02 430.905 125
  -5  -3   2 4715.98 247.931  59
  -5  -3   2 4492.78 219.830  46
   5  -3  -2 4375.41 483.995 114
   5  -3  -2 4268.96 490.466 115
   5  -3  -2 4193.51 212.202 106
   5  -3  -2 4810.34 246.983  93
  -5  -3   2 4662.79 236.634 104
   5  -3  -2 5038.72 257.540  83
   5  -3  -2 3953.72 405.286  76
  -5  -3   1 15703.8 456.231  35
   5  -3  -1 16273.3 469.135  23
  -5  -3   1 17900.6 880.527   7
  -5  -3   1 15973.6 433.013 130
   5  -3  -1 17197.1 483.063 133
   5  -3  -1 15843.0 689.309 124
   5  -3  -1 15416.6 420.296 126
  -5  -3   1 15932.6 455.315  46
   5  -3  -1 17136.5 887.414 115
   5  -3  -1 16044.1 840.789 114
   5  -3  -1 17893.1 899.814 109
   5  -3  -1 17176.6 482.979  86
  -5  -3   1 15423.2 446.894 104
   5  -3  -1 17472.0 481.745  93
   5  -3  -1 14516.0 413.484  84
  -5  -3   0 5481.13 409.431   7
  -5  -3   0 6057.88 249.931 130
  -5  -3   0 5465.23 209.809 129
   5  -3   0 5945.32 253.745 126
  -5  -3   0 6560.18 513.679 125
   5  -3   0 6693.03 264.312  56
  -5  -3   0 5903.44 248.553  47
   5  -3   0 6193.25 507.831 114
  -5  -3   0 5803.53 380.840 115
   5  -3   0 6437.74 495.747 109
   5  -3   0 6488.95 274.670  93
   5  -3   0 5246.01 205.813  99
  -5  -3   0 5799.27 452.595  77
   5  -3   0 6269.70 252.190  86
   5  -3   1 42240.3 874.896  41
  -5  -3  -1 38351.1 1294.76  12
   5  -3   1 41118.7 906.740  22
   5  -3   1 44097.1 1536.16   8
  -5  -3  -1 38152.0 811.970 129
   5  -3   1 37473.5 833.413 133
  -5  -3  -1 39080.7 863.039 130
  -5  -3  -1 39886.6 1424.32 122
  -5  -3  -1 41083.1 1479.58 125
   5  -3   1 39197.4 850.445  63
   5  -3   1 38511.5 836.424  55
  -5  -3  -1 37976.4 834.173  47
   5  -3   1 34496.7 803.614  61
  -5  -3  -1 39587.7 1312.03 115
  -5  -3  -1 39552.1 1312.15  97
  -5  -3  -1 37075.5 1260.27  95
  -5  -3  -1 40246.2 1390.19  77
  -5  -3  -1 38077.0 832.170  85
  -5  -3  -1 40742.8 879.261  84
  -5  -3  -2 37167.3 1502.56  12
  -5  -3  -2 38359.1 1547.05  18
   5  -3   2 33586.4 796.764  21
   5  -3   2 32733.5 814.590 132
   5  -3   2 35150.3 813.577 133
  -5  -3  -2 35690.6 1428.79 122
   5  -3   2 40128.8 886.845  63
   5  -3   2 33738.6 786.590  55
   5  -3   2 34602.0 835.275  61
  -5  -3  -2 35297.5 817.302  47
  -5  -3  -2 36930.9 1476.96 115
  -5  -3  -2 35247.3 1330.82 114
  -5  -3  -2 33972.4 1336.61 109
   5  -3   2 38154.3 854.753 100
  -5  -3  -2 38467.7 862.930  99
  -5  -3  -2 38561.9 1504.54  97
  -5  -3  -2 37911.4 1457.74  95
  -5  -3  -2 38412.4 890.289  84
  -5  -3  -2 36923.3 857.255  85
  -5  -3  -3 3371.65 515.553  12
   5  -3   3 3367.75 223.655   6
  -5  -3  -3 3654.31 254.702 130
  -5  -3  -3 2918.91 495.378 125
  -5  -3  -3 2845.77 429.919 122
  -5  -3  -3 3422.10 526.274 115
  -5  -3  -3 2981.39 463.385 114
  -5  -3  -3 3399.05 228.624  99
  -5  -3  -3 3900.85 548.609  97
  -5  -3  -3 3303.82 470.537  95
   5  -3   3 3588.11 218.579  64
   5  -3   3 3489.15 234.974  63
  -5  -3  -3 3417.29 245.372  84
  -5  -3  -4 6756.43 344.099 130
   5  -3   4 5693.32 312.603  66
  -5  -3  -4 6139.88 319.061  84
   5  -3   4 6355.03 308.330  65
  -5  -3  -5 10634.6 371.201 130
  -5  -3  -5 12384.8 399.694 129
   5  -3   5 10798.8 381.686  65
  -5  -3  -5 11019.8 383.625  85
  -5  -3  -5 9362.80 334.192  84
   5  -3   5 12056.5 386.769  64
   5  -1  -5 379.442 199.636 109
   5  -1  -5 125.619 159.842 114
  -5  -1   5 512.346 101.913  62
  -5  -1   5 377.472 71.8622  59
  -5  -1   5 511.384 92.4849  57
  -5  -1   5 563.783 106.543  58
   5  -1  -5 526.174 245.306 124
   5  -1  -5 366.423 181.156  75
  -5  -1   4 2978.08 217.516  70
   5  -1  -4 3253.02 454.284  75
  -5  -1   4 3161.18 197.179  59
  -5  -1   4 2901.90 201.214  60
  -5  -1   4 3201.16 200.691  57
  -5  -1   4 3351.78 220.538  62
   5  -1  -4 3049.16 423.589 115
   5  -1  -4 3143.35 437.868 109
   5  -1  -4 3712.87 502.246 114
   5  -1  -4 2711.50 403.032  97
   5  -1  -4 3233.41 410.478  12
   5  -1  -3 21543.9 847.001  71
   5  -1  -3 22237.6 1005.22  75
   5  -1  -3 22293.6 979.986 115
   5  -1  -3 22390.7 1019.98 109
   5  -1  -3 23226.7 1080.27 114
   5  -1  -3 19374.9 753.267 125
  -5  -1   3 21968.7 1006.93 119
   5  -1  -3 21510.2 963.283  97
   5  -1  -3 22026.8 973.287  12
  -5  -1   3 22332.5 952.145   9
  -5  -1   3 20569.7 501.375   5
  -5  -1   3 22077.8 535.229   3
   5  -1  -2 216727. 3899.35  75
   5  -1  -2 225949. 3756.01  71
   5  -1  -2 203631. 3763.64 115
   5  -1  -2 195382. 3371.80 110
   5  -1  -2 211494. 3925.83 114
   5  -1  -2 212305. 3891.30 109
   5  -1  -2 186272. 3446.06 125
   5  -1  -2 195494. 3747.39  97
   5  -1  -2 210737. 3832.98  12
  -5  -1   2 195209. 3187.84   3
  -5  -1   2 195701. 3687.60   9
  -5  -1   2 196319. 3191.07   5
   5  -1  -1 7269.86 376.332 115
   5  -1  -1 6666.73 314.870 110
   5  -1  -1 6995.59 397.737 114
   5  -1  -1 6888.98 294.133 125
   5  -1  -1 7131.52 374.594  97
  -5  -1   1 6654.30 364.425   7
  -5  -1   0 49460.3 1151.26  77
   5  -1   0 42476.1 935.590  75
  -5  -1   0 42453.4 872.155 115
   5  -1   0 47834.4 1147.35 114
   5  -1   0 44521.9 938.823 116
   5  -1   0 42547.2 931.927 109
  -5  -1   0 47031.7 1101.72 121
  -5  -1   0 46792.8 1006.79 125
  -5  -1   0 41194.0 862.628  97
  -5  -1   0 45266.6 1040.22  11
  -5  -1  -1 646712. 10031.6 109
  -5  -1  -1 647720. 10122.8 112
  -5  -1  -1 693034. 10318.9 121
  -5  -1  -1 657251. 10335.8 122
  -5  -1  -1 684301. 10368.6  95
  -5  -1  -1 690452. 10405.1  11
   5  -1   1 691891. 10386.3  10
  -5  -1  -2 21017.9 490.667  84
  -5  -1  -2 22953.0 951.959  76
  -5  -1  -2 22340.2 895.284 122
  -5  -1  -2 23346.4 982.954 125
   5  -1   2 20853.3 689.592 123
  -5  -1  -2 21039.4 819.416 121
  -5  -1  -2 21109.9 659.521 109
  -5  -1  -2 19081.4 618.756 112
  -5  -1  -2 20059.3 462.989  99
  -5  -1  -2 24444.2 968.267  95
  -5  -1  -2 21979.1 931.742  11
   5  -1   2 21978.5 503.364   1
   5  -1   2 23849.9 961.706  10
   5  -1   2 23098.9 812.303   8
   5  -1   3 12194.0 386.222   1
  -5  -1  -3 13873.6 830.205  11
   5  -1   3 12989.2 443.627 131
  -5  -1  -3 13755.2 883.703 125
  -5  -1  -3 12325.3 675.944 121
   5  -1   3 12661.9 630.760 123
  -5  -1  -3 13132.0 775.245 122
   5  -1   3 12205.5 398.035  63
  -5  -1  -3 14545.3 846.251  95
  -5  -1  -3 13610.9 850.227  76
  -5  -1  -4 17644.4 1009.68 122
  -5  -1  -4 20814.7 1232.81 125
  -5  -1  -4 21591.6 1316.79 115
  -5  -1  -4 19127.3 1089.51  95
   5  -1   4 21862.6 620.594  64
   5  -1   4 22042.0 643.570  65
  -5  -1  -4 20188.9 1171.75  76
   5  -1   4 22739.9 690.247  66
  -5  -1  -4 20044.1 570.092  84
  -5  -1  -4 18835.9 1069.87  11
   5  -1   4 21737.2 1213.26  10
  -5  -1  -5 4577.56 240.596 130
   5  -1   5 4939.02 292.029  67
   5  -1   5 4382.82 263.905  69
   5  -1   5 4592.07 254.429  68
   5  -1   6 2244.43 145.302  69
  -5   1   6 5603.66 266.752  70
   5   1  -5 439.990 172.996 109
  -5   1   5 397.257 70.7370  57
  -5   1   5 480.030 109.063  60
   5   1  -5 214.321 133.626  75
  -5   1   5 723.282 240.517 119
   5   1  -4 2740.46 391.389 124
  -5   1   4 3129.80 448.812 123
  -5   1   4 3043.13 410.290 119
  -5   1   4 3512.81 233.953  60
   5   1  -4 2711.01 344.688 110
  -5   1   4 3329.40 225.882   4
  -5   1   4 3021.99 225.871  68
   5   1  -4 2859.46 346.703  72
   5   1  -3 19444.9 812.730 114
  -5   1   3 21945.8 574.584   4
   5   1  -3 21287.4 916.143 124
  -5   1   3 22358.7 931.593 119
  -5   1   3 21482.4 1012.00 123
  -5   1   3 20452.1 559.965  68
   5   1  -3 19096.7 739.540  73
   5   1  -2 201474. 3579.05 124
  -5   1   2 215348. 3789.49 123
  -5   1   2 200344. 3601.79 119
  -5   1   2 173302. 3312.77  10
   5   1  -2 190091. 3369.00 114
   5   1  -2 182577. 3205.02 115
   5   1  -2 191314. 3258.25 111
   5   1  -2 213771. 3700.85 116
   5   1  -2 188455. 3243.38  94
   5   1  -2 206191. 3475.81  73
  -5   1   1 7149.17 231.075 121
   5   1  -1 6919.93 327.638 124
  -5   1   1 6659.58 319.453 119
  -5   1   1 6252.37 327.745 123
  -5   1   1 7968.30 439.626   9
   5   1  -1 7260.83 387.496 117
   5   1  -1 5483.79 223.787 111
  -5   1   1 7624.52 344.964 111
   5   1  -1 6100.55 212.276 114
   5   1  -1 7193.88 375.608 116
   5   1  -1 7283.28 386.210 110
  -5   1   1 7502.03 357.561 112
  -5   1   1 7338.40 332.229  96
   5   1  -1 6055.57 227.580  96
   5   1  -1 7112.50 376.562  72
  -5   1   0 37679.3 789.611 119
   5   1   0 46324.9 1058.21 124
  -5   1   0 49134.3 1129.00 120
  -5   1   0 43700.0 984.377 121
   5   1   0 44715.5 1005.60  13
  -5   1   0 45561.0 1076.51  16
  -5   1   0 44879.3 1033.27  17
  -5   1   0 45869.5 999.993  15
  -5   1   0 49302.1 1031.78   9
  -5   1   0 43091.1 1027.60 111
   5   1   0 49503.6 1120.09 117
  -5   1   0 44734.9 1033.30 113
   5   1   0 47032.6 1039.43 118
   5   1   0 50235.9 1140.89 116
  -5   1   0 44951.2 1034.72  94
  -5   1   0 47738.2 1149.92  74
  -5   1  -1 643081. 9950.25 113
  -5   1  -1 694648. 10224.3 112
   5   1   1 683013. 10013.5 110
   5   1   1 602815. 9669.31 113
  -5   1  -1 574147. 9794.81  77
  -5   1  -1 681607. 10159.7 120
   5   1   1 690907. 10003.9 118
   5   1   1 618070. 9671.82  17
  -5   1  -1 634302. 9955.87  17
   5   1   1 688792. 10228.8  10
  -5   1  -2 22232.2 847.513 112
  -5   1  -2 20240.2 631.476 113
  -5   1  -2 19743.1 686.423  76
   5   1   2 21492.4 507.194   2
   5   1   2 22927.9 835.471  10
  -5   1  -2 21451.8 760.574  16
  -5   1  -2 21422.2 776.477 120
  -5   1  -3 12125.7 726.516  15
   5   1   3 13298.1 417.733   2
   5   1   3 13883.7 743.563  10
   5   1   3 12783.8 712.645 119
  -5   1  -3 13197.9 740.346 121
   5   1   3 15048.6 510.070 131
  -5   1  -3 13558.6 726.295 112
   5   1   3 16415.2 546.433  66
   5   1   3 12630.4 464.985  69
   5   1   3 16949.8 594.924  65
   5   1   3 13260.4 409.709  26
   5   1   3 12962.3 433.415  38
   5   1   4 21420.5 666.083  67
   5   1   4 20947.1 666.761  69
   5   1   4 22951.6 1127.81  10
  -5   1  -4 18164.8 979.456  15
   5   1   4 20057.6 578.697   2
  -5   1  -4 16895.0 930.239 122
   5   1   4 19298.0 948.600 119
  -5   1  -4 16911.7 936.939 121
   5   1   4 20849.4 1178.42 123
   5   1   4 21404.5 568.411  26
   5   1   5 5147.89 306.235  67
   5   1   5 5124.61 303.487  69
   5   1   6 2376.97 140.799  60
   5   1   6 2463.15 160.630  68
  -5   3   6 912.757 81.0229  70
  -5   3   5 3675.35 218.030  60
  -5   3   5 3744.51 223.346  70
  -5   3   4 20792.1 572.451  29
   5   3  -4 19936.6 1239.06  13
   5   3  -4 22120.2 1356.35  14
  -5   3   4 17910.7 498.030 134
  -5   3   4 17104.4 1049.09 123
  -5   3   4 17031.8 1009.78 119
  -5   3   4 19264.5 546.092  52
  -5   3   4 19423.0 591.531  60
   5   3  -4 20611.9 1301.07 118
   5   3  -4 21066.1 1330.08 113
   5   3  -4 17452.8 1032.38 110
  -5   3   4 17848.5 496.349 103
   5   3  -4 17483.1 1004.54  72
   5   3  -3 95981.0 2990.19  14
   5   3  -3 86635.6 2853.74  13
  -5   3   3 81093.3 1610.20   4
  -5   3   3 58512.9 1985.05  10
  -5   3   3 74620.6 1475.83 135
  -5   3   3 76101.2 1432.60 134
  -5   3   3 74269.8 1457.52 128
  -5   3   3 71201.6 2174.39 119
  -5   3   3 74381.0 2231.81 123
   5   3  -3 83902.2 2806.14 117
   5   3  -3 89133.8 2955.92 118
   5   3  -3 92040.1 2945.02 113
  -5   3   3 77121.6 1439.49 103
  -5   3   3 83253.6 1513.64  88
  -5   3   3 71926.4 1487.48  29
  -5   3   3 72808.1 1498.40  25
   5   3  -2 5220.14 566.004  13
  -5   3   2 4586.02 262.825   4
   5   3  -2 5636.79 620.975  14
  -5   3   2 4491.14 237.446 128
  -5   3   2 4299.63 225.141 135
  -5   3   2 4430.39 428.963 119
  -5   3   2 3791.38 384.917 123
  -5   3   2 3467.11 378.164 120
  -5   3   2 4092.69 226.847  52
   5   3  -2 4711.17 579.798 113
   5   3  -2 3483.50 378.965 111
  -5   3   2 4345.96 466.569 111
   5   3  -2 4719.95 558.382 118
   5   3  -2 4157.79 485.130 117
  -5   3   2 4091.74 213.603 107
   5   3  -2 3257.03 360.697  96
  -5   3   2 3764.25 202.093  32
  -5   3   2 3534.69 194.783  26
  -5   3   2 3830.78 223.383  31
  -5   3   1 16729.2 490.117  31
  -5   3   1 17122.0 491.793   4
   5   3  -1 18869.4 959.138  14
  -5   3   1 17143.5 757.597  16
  -5   3   1 17410.4 492.546 128
   5   3  -1 16354.2 450.118 128
  -5   3   1 16824.8 476.389 134
  -5   3   1 16391.4 490.704 127
  -5   3   1 14655.8 798.338 120
  -5   3   1 16064.0 718.525 119
  -5   3   1 15038.6 450.148  52
   5   3  -1 17376.3 874.422 117
   5   3  -1 17479.9 938.151 113
  -5   3   1 16871.8 882.721 113
   5   3  -1 15806.6 798.279 111
  -5   3   1 18242.2 930.888 111
   5   3  -1 17302.3 915.290 118
  -5   3   1 12645.5 604.115 112
  -5   3   1 17658.9 891.875  96
   5   3  -1 14717.9 428.667  92
  -5   3   1 17397.8 489.754  92
   5   3  -1 16218.6 788.934  96
   5   3  -1 17740.8 485.991  80
  -5   3   1 14805.7 401.826  80
  -5   3   0 6505.68 546.996  17
   5   3   0 6677.21 502.337  14
   5   3   0 7139.68 284.111 128
  -5   3   0 6234.84 457.287 118
  -5   3   0 7026.83 553.118 120
   5   3   0 6048.60 504.300 117
  -5   3   0 7192.05 558.199 113
   5   3   0 6388.47 514.308 111
   5   3   0 6564.64 496.872 113
   5   3   0 6760.80 463.343 110
  -5   3   0 6535.74 474.518 112
  -5   3   0 6881.19 299.844  91
   5   3   0 6842.75 276.986  80
  -5   3   0 6099.05 465.754  73
   5   3   0 6656.64 445.141  72
   5   3   1 37907.8 845.367  28
   5   3   1 35603.8 829.766  27
   5   3   1 41930.4 1275.88  17
  -5   3  -1 43711.0 1502.54  17
   5   3   1 44773.3 900.519 128
   5   3   1 37811.3 1351.22 123
  -5   3  -1 41906.0 1498.98 120
   5   3   1 39532.0 1372.21 118
   5   3   1 39261.2 864.646  53
   5   3   1 40787.6 1250.34 113
  -5   3  -1 42218.5 1440.10 112
   5   3   1 38373.4 851.564 108
  -5   3  -1 41183.5 1572.72 111
  -5   3  -1 41916.9 1457.72 113
   5   3   1 39791.7 1423.38 117
   5   3   1 40823.7 850.085  88
  -5   3  -1 38595.3 875.830  89
  -5   3  -1 41021.8 1555.69  94
   5   3   1 39022.3 805.409  79
  -5   3  -1 41708.3 1487.14  73
   5   3   2 37985.8 891.836  38
   5   3   2 35675.8 861.032  39
   5   3   2 37550.5 843.539  28
   5   3   2 36071.9 1485.35  10
  -5   3  -2 38674.4 1465.92  17
   5   3   2 39309.5 889.539 128
   5   3   2 38744.4 888.647 135
  -5   3  -2 40985.6 1577.09 120
   5   3   2 37316.0 1501.57 123
   5   3   2 36441.5 881.339  53
  -5   3  -2 38137.6 1521.76 112
  -5   3  -2 42977.5 1879.21 111
  -5   3  -2 39541.4 1451.95 113
  -5   3  -2 41834.9 1844.74  94
  -5   3  -2 39309.2 954.351  89
   5   3   2 38746.0 874.626 107
   5   3   2 37839.7 852.850  88
  -5   3  -2 36605.7 1559.50  74
   5   3   3 3509.16 242.760  39
   5   3   3 4040.20 260.012   2
   5   3   3 2617.11 396.257  10
   5   3   3 3487.20 227.065 128
   5   3   3 3689.46 222.607 135
   5   3   3 3463.79 477.474 119
  -5   3  -3 3180.46 447.080 120
   5   3   3 3067.48 470.288 123
   5   3   3 3518.13 228.320  52
  -5   3  -3 3139.08 460.942 112
  -5   3  -3 4265.01 747.187 111
  -5   3  -3 4080.02 327.594  89
   5   3   3 3608.47 214.380 107
  -5   3  -3 4274.50 726.866  94
   5   3   3 4049.55 275.184  67
   5   3   3 3216.90 233.169  68
   5   3   4 5159.38 227.883  25
   5   3   4 6478.62 318.214   2
   5   3   4 5525.68 237.570  52
   5   3   4 5359.28 226.731 135
   5   3   4 6828.49 320.645 102
   5   3   4 5670.41 310.671  68
   5   3   5 10597.3 362.031  68
  -5   5   4 1739.87 100.245  70
  -5   5   3 805.352 97.2194  29
  -5   5   3 1027.01 115.084  25
  -5   5   3 708.789 91.2462 128
  -5   5   3 982.989 108.852 135
  -5   5   3 948.905 97.7609 134
  -5   5   3 970.156 109.724  52
  -5   5   3 1055.29 101.388 103
  -5   5   3 913.631 110.175  88
   5   5  -3 830.566 115.355  80
  -5   5   2 157.019 84.4378  31
  -5   5   2 130.446 76.9930 128
  -5   5   2 160.949 73.0540  52
  -5   5   2 113.751 70.5592 134
  -5   5   2 85.8470 69.3225 135
   5   5  -2 118.699 83.9590 135
   5   5  -2 127.253 86.9765 107
   5   5  -2 140.099 85.4420  80
   5   5  -1 22014.8 688.421  28
  -5   5   1 17865.6 535.454  32
  -5   5   1 17710.8 529.869 135
   5   5  -1 17321.0 548.374 128
   5   5  -1 23211.4 702.634 135
  -5   5   1 21807.7 611.316 134
  -5   5   1 18553.3 541.101  52
  -5   5   1 16998.0 510.199 107
   5   5  -1 22526.0 681.647 107
   5   5  -1 21566.4 636.193  80
   5   5  -1 21792.0 608.289  79
  -5   5   0 28500.7 790.957  31
   5   5   0 27479.2 761.914  28
  -5   5   0 21209.1 1136.40  16
   5   5   0 22510.4 1205.09  17
   5   5   0 27914.4 786.384 135
  -5   5   0 27352.5 797.206 128
  -5   5   0 27208.1 711.987 134
   5   5   0 24782.3 707.642 128
   5   5   0 22777.3 1265.63 118
  -5   5   0 16572.7 1073.60 120
  -5   5   0 21312.6 1234.75 113
   5   5   0 20686.5 1151.42 113
   5   5   0 29227.2 787.363 107
  -5   5   0 23795.5 658.982  80
   5   5   0 26495.7 661.308  79
   5   5   1 9398.84 351.520  31
  -5   5  -1 11186.4 463.886  31
   5   5   1 10889.3 413.888  53
   5   5   1 9809.47 402.591 128
   5   5   1 11266.0 452.032 135
  -5   5  -1 9908.13 360.967 134
  -5   5  -1 11307.3 506.499 128
   5   5   1 11809.1 455.165 134
   5   5   1 11322.5 446.157 107
   5   5   1 10270.9 409.481 102
  -5   5  -1 12121.9 515.096  92
  -5   5  -1 11255.5 505.195  91
   5   5   1 9224.18 362.558  88
  -5   5  -1 10928.0 445.229  80
   5   5   2 2975.06 219.505  52
   5   5   2 2372.99 183.842 128
   5   5   2 2709.30 181.600 134
  -5   5  -2 3300.15 283.486 128
   5   5   2 2661.58 177.808   2
   5   5   2 2788.05 206.373 102
  -5   5  -2 3365.91 301.088  92
  -5   5  -2 2925.73 260.404  91
   5   5   2 2682.41 199.960  26
  -5   5  -2 3067.58 224.891  31
   5   5   3 306.360 71.0198  52
   5   5   3 294.510 67.2646 135
  -5   5  -3 235.033 104.312 128
   5   5   3 312.834 68.5215   2
   5   5   3 388.714 91.4325 102
  -5   5  -3 216.280 89.7731  91
  -5   5  -3 332.483 124.242  92
   5   5   3 292.430 68.1923 107
  -5   5  -3 298.909 73.1128  31
   5   5   3 277.988 62.8371  25
   5   5   3 295.287 77.3195  26
   6  -6  -2 724.830 87.3279  55
  -6  -6   2 628.681 77.5378  63
   6  -6  -2 447.850 55.7516  41
   6  -6  -2 540.865 82.7191  22
   6  -6  -1 8437.44 311.893  22
   6  -6  -1 7784.63 273.207  41
  -6  -6   1 8451.13 286.475  63
   6  -6   0 2960.11 168.061 133
   6  -6   0 3060.01 177.535 100
   6  -6   0 2861.89 166.174  55
  -6  -6   0 2992.02 167.050  46
  -6  -6   0 2623.07 154.645  41
  -6  -6  -1 1149.69 98.4171  46
  -6  -6  -1 1368.10 118.816  41
  -6  -6  -2 1340.07 111.106  56
  -6  -6  -2 917.937 82.4273  55
   6  -6   2 799.126 65.9913  64
  -6  -6  -2 1252.34 106.083  41
   6  -4  -5 10175.0 308.259  23
  -6  -4   5 10113.9 293.757  61
   6  -4  -4 1791.03 159.662 133
   6  -4  -4 1730.88 141.259  55
  -6  -4   4 2229.15 177.011  63
  -6  -4   4 1790.91 159.115  59
  -6  -4   4 1753.01 146.813   5
   6  -4  -4 1542.28 160.768  84
   6  -4  -4 1955.14 188.679  86
   6  -4  -4 1902.74 175.585  23
   6  -4  -3 51276.1 1161.01  23
   6  -4  -3 51910.5 1155.14 133
  -6  -4   3 51136.0 1136.45  59
  -6  -4   3 54537.9 1184.60  61
  -6  -4   3 45160.5 1034.60   3
   6  -4  -3 42332.6 1832.03 115
   6  -4  -3 41224.5 1801.34 114
   6  -4  -3 53117.2 1180.91  99
   6  -4  -3 54645.8 1219.52  86
   6  -4  -3 46409.5 1109.69  84
   6  -4  -2 11184.8 438.431  23
  -6  -4   2 9083.47 341.652  41
   6  -4  -2 11513.0 447.399 133
  -6  -4   2 11319.5 405.934  46
  -6  -4   2 10869.0 420.588  59
  -6  -4   2 9877.62 771.103   7
  -6  -4   2 11664.0 450.470   5
   6  -4  -2 8301.20 740.569 114
   6  -4  -2 9340.56 800.501 115
   6  -4  -2 11064.2 885.272 109
   6  -4  -2 11626.1 437.148  99
   6  -4  -2 10147.2 385.188  84
   6  -4  -2 11942.5 473.063  86
  -6  -4   1 5602.09 286.384  35
   6  -4  -1 5195.66 265.532  24
   6  -4  -1 5640.46 294.821 133
  -6  -4   1 4331.50 226.349 130
   6  -4  -1 4828.28 273.250 132
  -6  -4   1 6498.50 307.021  56
  -6  -4   1 5462.54 263.745  59
   6  -4  -1 4657.63 542.521   8
  -6  -4   1 4670.76 493.615   7
  -6  -4   1 6500.20 317.425   5
   6  -4  -1 3898.52 484.722 114
   6  -4  -1 5070.73 252.446  99
  -6  -4   1 5638.47 284.855 104
   6  -4  -1 5623.03 295.928  86
  -6  -4   0 42612.9 970.993 130
   6  -4   0 40178.2 971.069 132
   6  -4   0 46023.8 1774.37   8
  -6  -4   0 47951.5 1010.49   5
  -6  -4   0 53176.0 1113.24  56
  -6  -4   0 42781.9 971.581 104
   6  -4   0 47515.4 1052.54  41
  -6  -4   0 43747.3 987.632  35
   6  -4   0 43231.5 990.759  44
  -6  -4   0 46552.8 997.067  40
  -6  -4  -1 14529.7 500.715  40
   6  -4   1 14609.5 490.197  41
   6  -4   1 15403.8 1039.79   8
   6  -4   1 15738.6 544.784  22
  -6  -4  -1 14270.7 487.881 130
   6  -4   1 14512.0 493.487 133
  -6  -4  -1 13689.7 945.178 125
   6  -4   1 14808.9 490.208  55
   6  -4   1 13989.3 457.417  63
  -6  -4  -1 15980.7 517.757 106
  -6  -4  -1 12452.3 801.680  77
   6  -4   2 8532.74 412.849   6
  -6  -4  -2 6998.20 643.954  12
   6  -4   2 7920.48 344.648 133
  -6  -4  -2 7422.16 319.371 129
  -6  -4  -2 8518.50 381.522 130
  -6  -4  -2 7678.87 749.494 125
   6  -4   2 7749.53 349.723  63
  -6  -4  -2 10090.9 455.232  56
   6  -4   2 7659.57 329.545  55
  -6  -4  -2 7772.86 348.005  47
  -6  -4  -2 6341.83 601.815 115
   6  -4   2 8257.59 364.320 100
  -6  -4  -2 6364.11 624.142  77
  -6  -4  -2 8340.67 382.007  84
  -6  -4  -2 7788.53 344.150  85
  -6  -4  -3 12232.4 489.368  40
   6  -4   3 11027.8 420.695   6
   6  -4   3 11940.5 448.018  63
   6  -4   3 12183.5 422.098  64
  -6  -4  -3 11468.4 420.551 129
  -6  -4  -3 12407.1 487.992 106
  -6  -4  -3 11088.4 431.023  85
  -6  -4  -3 11916.4 465.407  84
  -6  -4  -4 1583.26 160.027  40
  -6  -4  -4 1756.56 146.628  56
   6  -4   4 1591.44 148.631  63
  -6  -4  -4 1704.73 154.735 130
  -6  -4  -4 1392.42 131.930 129
  -6  -4  -4 1640.67 167.178 106
  -6  -4  -4 1301.24 132.611  85
   6  -4   4 1349.02 131.411  65
   6  -4   4 1488.77 139.463  64
   6  -4   5 155.706 48.2536  64
  -6  -4  -5 131.081 49.6891 133
  -6  -4  -5 137.555 50.1892 106
  -6  -4  -5 123.390 43.5901  40
  -6  -2   5 532.370 91.3581  59
  -6  -2   5 589.353 111.080  62
  -6  -2   5 671.856 115.355  58
  -6  -2   5 469.750 79.8201  61
   6  -2  -5 474.858 111.780  86
   6  -2  -4 10323.6 894.747 124
  -6  -2   4 11488.1 462.020  58
  -6  -2   4 11072.3 430.650  57
  -6  -2   4 11637.0 432.337  59
  -6  -2   4 11434.9 466.336  62
  -6  -2   4 11414.5 399.939  63
   6  -2  -4 10165.8 808.585 115
   6  -2  -4 10785.2 896.363 114
   6  -2  -4 11135.8 870.658 109
   6  -2  -4 9424.28 791.820  97
   6  -2  -4 10231.3 843.572  75
   6  -2  -4 11317.5 412.306  83
   6  -2  -3 173.401 172.470  75
   6  -2  -3 87.3115 97.7189  83
   6  -2  -3 161.355 152.911 124
  -6  -2   3 86.3581 63.4831  58
  -6  -2   3 59.1748 62.6219  62
   6  -2  -3 120.079 157.577 109
   6  -2  -3 108.969 148.574 114
   6  -2  -3 112.390 144.924 115
   6  -2  -3 140.717 87.9170  93
   6  -2  -3 112.301 119.292  97
  -6  -2   3 159.099 112.429   9
  -6  -2   3 168.039 59.1321   3
  -6  -2   3 134.033 62.3271   5
   6  -2  -2 49.3686 92.0363 125
   6  -2  -2 75.0424 122.554 124
   6  -2  -2 25.3420 86.9889  83
   6  -2  -2 72.3291 114.488 115
   6  -2  -2 146.284 153.848 114
   6  -2  -2 104.070 78.1414  93
   6  -2  -2 24.2032 116.770  97
  -6  -2   2 11.3245 128.132   7
  -6  -2   2 89.2443 57.9021   5
  -6  -2   1 206729. 3760.03   7
  -6  -2   1 218350. 3201.77   5
   6  -2  -1 207634. 3751.12 124
   6  -2  -1 172839. 3104.57 126
  -6  -2   1 204335. 3168.50 130
  -6  -2   1 189602. 3129.18 129
   6  -2  -1 205721. 3785.83 109
   6  -2  -1 204082. 3854.32 115
   6  -2  -1 190919. 3167.57  93
   6  -2  -1 202761. 3784.28  75
   6  -2  -1 193865. 3170.04  83
  -6  -2   0 98810.8 1948.83  18
  -6  -2   0 88647.6 1833.82   7
  -6  -2   0 91334.2 1559.70   5
   6  -2   0 100614. 2034.92 124
  -6  -2   0 103511. 2091.28 125
   6  -2   0 88293.7 1569.06 126
  -6  -2   0 92208.0 1573.51 129
  -6  -2   0 93736.9 1597.76 130
  -6  -2   0 94029.4 1762.66 115
   6  -2   0 104104. 2251.99 114
   6  -2   0 94505.2 1965.87 109
   6  -2   0 76013.0 1563.25 116
   6  -2   0 95430.0 1607.13  98
  -6  -2   0 95410.7 1765.66  97
  -6  -2   0 94703.4 1587.25  85
  -6  -2  -1 34709.9 1165.62  18
  -6  -2  -1 34504.9 737.369 130
  -6  -2  -1 34784.8 1190.41 125
  -6  -2  -1 34661.7 1120.24 121
  -6  -2  -1 33842.9 1172.24 122
  -6  -2  -1 35100.9 1107.90 115
   6  -2   1 33896.3 695.007  93
   6  -2   1 33739.4 745.720  98
  -6  -2  -1 33652.2 1131.12  95
  -6  -2  -1 34078.5 1086.90  97
  -6  -2  -1 34312.0 727.867  85
  -6  -2  -1 33708.3 725.821  84
   6  -2   2 72898.5 1946.26   8
  -6  -2  -2 69857.6 1298.00 130
   6  -2   2 57898.0 1198.05 133
  -6  -2  -2 62722.1 1726.19 121
  -6  -2  -2 65849.1 1925.94 122
   6  -2   2 66669.5 1216.80  64
   6  -2   2 62715.6 1248.35  63
  -6  -2  -2 62349.3 1644.43 109
  -6  -2  -2 69499.9 2013.93 115
   6  -2   2 61306.1 1228.51 100
  -6  -2  -2 66080.9 1232.88  99
   6  -2   2 65897.0 1282.39  98
  -6  -2  -2 68253.3 1993.36  97
  -6  -2  -2 65153.0 1258.72  84
   6  -2   3 8790.14 646.120   8
  -6  -2  -3 8838.31 775.643  18
   6  -2   3 9420.15 405.894 132
  -6  -2  -3 9852.62 396.299 130
  -6  -2  -3 8449.70 767.285 125
  -6  -2  -3 8150.63 686.210 122
   6  -2   3 9085.19 340.934  64
  -6  -2  -3 9552.63 820.615 115
  -6  -2  -3 8869.72 337.441  99
   6  -2   3 8670.32 364.937  98
  -6  -2  -3 8871.47 787.778  97
  -6  -2  -3 10090.0 787.929  95
  -6  -2  -3 9599.19 379.137  84
  -6  -2  -4 912.883 304.437  18
  -6  -2  -4 1098.52 145.729 130
  -6  -2  -4 985.566 297.251 125
  -6  -2  -4 964.342 327.071 115
  -6  -2  -4 960.807 276.411  95
  -6  -2  -4 854.190 309.121  97
   6  -2   4 901.107 134.253  63
  -6  -2  -4 1147.91 139.822  84
   6  -2   4 1175.68 160.463  66
   6  -2   5 4601.70 264.827  65
   6  -2   5 4191.21 263.513  66
   6  -2   5 4159.91 245.247  64
   6  -2   5 3237.69 200.477  67
  -6  -2  -5 3901.94 235.857  85
  -6  -2  -5 3460.56 210.084 130
  -6  -2  -6 1097.81 79.4283  40
  -6  -2  -6 1261.30 84.8981 106
  -6   0   6 1505.90 133.831  58
   6   0  -5 4410.02 501.252 109
  -6   0   5 4588.15 240.294  57
  -6   0   5 5157.95 281.635  62
  -6   0   5 5049.18 293.082  60
   6   0  -5 4245.68 494.703  75
  -6   0   5 5487.57 308.191  70
   6   0  -5 4677.83 566.859 124
  -6   0   5 4702.31 563.913 119
   6   0  -4 138829. 3372.11 124
  -6   0   4 124929. 2235.52  62
  -6   0   4 130830. 2299.60  60
   6   0  -4 129084. 3156.52 114
  -6   0   4 121458. 2210.17   4
  -6   0   4 123886. 2296.43  68
   6   0  -4 111581. 2844.86  71
   6   0  -3 109661. 2644.52 124
  -6   0   3 104453. 2472.44 119
  -6   0   3 93839.2 1763.48   4
   6   0  -3 96359.7 2213.91 115
   6   0  -3 104890. 2481.98 114
   6   0  -3 106851. 2204.05 110
   6   0  -3 96277.4 2207.14  97
   6   0  -3 96972.6 2125.09  72
   6   0  -3 109300. 2420.49  71
  -6   0   2 37130.5 1104.38 119
   6   0  -2 39521.4 1196.13 124
  -6   0   2 34913.8 742.323 127
  -6   0   2 37414.8 754.820   3
   6   0  -2 33458.8 916.452 115
   6   0  -2 38037.7 1110.25 114
   6   0  -2 37959.2 1015.12 110
   6   0  -2 33510.4 912.395  97
   6   0  -2 40584.5 1125.96  71
   6   0  -2 35182.9 974.209  72
   6   0  -1 1699.52 128.483 115
   6   0  -1 2164.28 207.503 116
   6   0  -1 1960.40 186.089 114
   6   0  -1 1818.41 199.194 110
  -6   0   1 1543.52 72.9283  11
  -6   0   1 2102.88 176.074 121
   6   0  -1 2151.33 217.556 124
  -6   0   1 2507.00 212.335 119
   6   0  -1 2123.14 217.701  71
   6   0   0 1874.84 204.120 110
   6   0   0 1672.33 175.815 114
   6   0   0 1674.39 147.445 117
   6   0   0 1533.09 121.634  10
  -6   0   0 1773.95 177.144 120
  -6   0   0 1981.00 161.595 122
  -6   0   0 1511.77 165.601  77
   6   0   1 10386.5 470.333 110
   6   0   1 9613.42 378.336 117
   6   0   1 11889.6 521.680 116
  -6   0  -1 7545.83 411.017 112
  -6   0  -1 9286.58 471.148  15
   6   0   1 12805.2 482.036  10
  -6   0  -1 8455.30 358.098 120
  -6   0  -1 8617.90 453.602 121
  -6   0  -2 67045.1 1222.97 130
  -6   0  -2 75405.2 1766.40 122
   6   0   2 70825.2 1509.69 119
  -6   0  -2 66685.9 1732.03 121
   6   0   2 77042.5 1821.24 123
  -6   0  -2 61608.3 1344.70 120
   6   0   2 87455.2 1845.75  10
  -6   0  -2 64881.3 1744.98  15
  -6   0  -2 71018.4 1653.94 112
  -6   0  -2 77835.2 1805.28  95
  -6   0  -2 85213.2 1875.84  76
   6   0   3 44288.5 945.334  39
  -6   0  -3 40572.3 1447.17  15
   6   0   3 50145.5 1560.27  10
   6   0   3 47140.9 1061.05 131
  -6   0  -3 44201.1 1475.23  95
   6   0   3 46896.5 1022.99  65
  -6   0  -3 45368.6 1538.57  76
   6   0   3 46502.1 1031.97  66
  -6   0  -3 43228.9 1474.65 122
   6   0   3 45803.4 1520.21 123
  -6   0  -3 39435.4 1398.47 121
   6   0   3 40125.8 1164.87 119
   6   0   4 10276.1 453.953  66
  -6   0  -4 7474.48 655.020  76
  -6   0  -4 7693.18 620.491  95
  -6   0  -4 7816.96 721.920 125
  -6   0  -4 7716.39 612.883 121
   6   0   4 8562.80 700.927 123
  -6   0  -4 8256.70 679.132 122
   6   0   4 7966.28 313.244   1
  -6   0  -4 6892.37 628.648  11
   6   0   5 45.9779 71.8588  68
   6   0   6-11.2868 56.1281  67
   6   0   6-7.24884 46.8102  68
   6   0   6 26.4633 49.1399  69
  -6   2   6 207.534 66.7641  60
  -6   2   5 627.569 115.049  60
  -6   2   5 605.820 109.152  70
  -6   2   4 12511.0 479.660   4
   6   2  -4 11491.0 991.586  13
  -6   2   4 10625.0 367.136 134
  -6   2   4 11412.5 870.176 123
  -6   2   4 10413.8 776.370 119
  -6   2   4 11355.6 449.638  60
   6   2  -4 12226.9 1038.80 118
   6   2  -4 12047.6 959.513 117
   6   2  -4 10168.5 741.622 110
   6   2  -4 10044.6 721.460  72
  -6   2   4 12988.3 446.700  29
  -6   2   3 157.217 58.5017  25
  -6   2   3 91.8318 55.5815  29
  -6   2   3 87.7737 79.2484  10
  -6   2   3 112.387 75.9365   4
  -6   2   3 227.680 61.9546 135
  -6   2   3 80.3468 45.3477 134
  -6   2   3 67.8701 100.943 119
  -6   2   3 123.790 139.676 123
  -6   2   3 139.424 48.2587 128
  -6   2   3 154.464 63.5533  60
  -6   2   3 204.900 58.8623  52
   6   2  -3 403.773 170.424 116
   6   2  -3 225.343 166.447 117
  -6   2   3 204.877 66.0911  88
  -6   2   3 118.245 44.4179 103
  -6   2   3 90.6485 59.0263  68
   6   2  -3 188.240 106.207  73
   6   2  -2 63.5298 92.0957 116
   6   2  -2 47.5509 162.217 118
   6   2  -2 145.724 133.685 117
  -6   2   2 52.7338 45.9056 128
   6   2  -2 211.500 202.900  13
  -6   2   2 120.075 63.4739   4
  -6   2   2 19.2971 90.1469 119
  -6   2   2 98.2115 69.4011 127
  -6   2   2-10.2010 92.0765 123
  -6   2   1 200779. 3333.71  15
  -6   2   1 202968. 3709.09  16
   6   2  -1 204467. 3926.35  13
  -6   2   1 193586. 3584.50 119
   6   2  -1 189890. 3461.69 124
  -6   2   1 197966. 3311.64 121
  -6   2   1 204311. 3312.76 127
  -6   2   1 187002. 3853.30 120
  -6   2   1 200401. 3253.55 128
  -6   2   1 221329. 3919.84 111
  -6   2   1 202531. 3885.04 113
   6   2  -1 192102. 3606.71 111
   6   2  -1 210301. 3967.99 118
   6   2  -1 214954. 3963.36 117
   6   2  -1 207829. 3821.96 116
  -6   2   1 217719. 3722.62 112
  -6   2   1 205642. 3282.58  91
  -6   2   1 204043. 3253.26  92
  -6   2   1 214712. 3855.38  96
   6   2  -1 203272. 3600.53  96
   6   2  -1 192581. 3241.39  80
  -6   2   0 100058. 2180.68  17
   6   2   0 98972.0 2043.10  14
  -6   2   0 108395. 2282.75 120
  -6   2   0 86984.3 1613.40 127
   6   2   0 91660.7 1601.00 128
  -6   2   0 101399. 2124.26 112
  -6   2   0 98961.3 2184.21 111
  -6   2   0 101157. 2163.37 113
   6   2   0 102243. 2153.66 118
   6   2   0 100424. 2066.95 111
   6   2   0 96830.7 2035.47 113
   6   2   0 101682. 2215.42 117
   6   2   0 102553. 2084.09 110
   6   2   0 99680.1 2165.58 116
  -6   2   0 88497.1 1645.30  89
  -6   2   0 97009.5 2164.60  94
  -6   2   0 88503.1 1624.08  90
   6   2   0 93280.4 1619.45  80
  -6   2   0 102535. 2316.60  74
   6   2   0 97537.8 2016.16  72
  -6   2  -1 34737.3 1088.55  17
   6   2   1 35983.9 917.599  17
   6   2   1 34902.7 685.203 128
  -6   2  -1 38058.4 1220.66 120
   6   2   1 35622.0 1074.79 118
  -6   2  -1 30148.6 661.331 127
   6   2   1 34234.5 941.898 110
   6   2   1 35804.0 1174.99 117
   6   2   1 33292.5 883.580 113
  -6   2  -1 34866.6 1072.97 113
   6   2   1 31835.8 646.143  88
  -6   2  -1 30979.6 683.192  90
   6   2   1 27205.1 605.166  87
   6   2   1 28074.4 643.035  79
  -6   2  -1 37570.9 1284.82  74
  -6   2  -2 64404.6 1699.10  17
   6   2   2 66470.1 1841.81  10
   6   2   2 71948.5 1303.03   2
   6   2   2 62677.8 1223.60 128
  -6   2  -2 71008.9 1924.53 120
   6   2   2 68224.0 1997.41 123
  -6   2  -2 66424.1 1256.50 127
   6   2   2 60379.4 1243.90  53
  -6   2  -2 71896.7 1984.65 112
  -6   2  -2 64683.2 1674.91 113
  -6   2  -2 77713.9 2322.11  74
   6   2   2 64506.7 1275.99  38
   6   2   2 63097.6 1241.96  27
  -6   2  -3 7665.78 564.685  16
   6   2   3 9545.55 380.376   2
   6   2   3 8195.43 620.778  10
   6   2   3 8917.74 388.249  67
  -6   2  -3 9129.65 902.318  74
   6   2   3 10015.5 502.343  69
   6   2   3 8848.93 690.170 119
  -6   2  -3 8370.69 631.967 120
   6   2   3 9670.03 789.154 123
   6   2   3 8880.96 355.709  53
  -6   2  -3 8906.55 689.940 112
   6   2   3 9783.81 379.944 102
   6   2   3 9402.24 392.315  38
   6   2   3 9636.58 381.850  26
   6   2   3 9503.71 392.953  39
   6   2   4 1392.03 186.034  69
   6   2   4 1155.34 158.221  67
  -6   2  -4 1186.23 280.332  15
   6   2   4 1349.81 147.218 102
   6   2   4 1150.66 161.618  39
   6   2   4 1310.50 146.292  26
   6   2   4 876.028 239.930 119
  -6   2  -4 937.359 260.771 121
   6   2   5 4007.06 258.211  68
   6   2   5 4562.22 263.445  67
   6   2   6 1431.86 95.7900  60
   6   2   6 1444.17 100.754  68
  -6   4   5 9437.33 289.677  70
  -6   4   4 1994.40 156.254 135
  -6   4   4 1497.99 122.354 134
  -6   4   4 1548.25 122.846 103
  -6   4   4 1731.90 140.070  29
  -6   4   4 1938.28 162.144  25
  -6   4   3 48457.6 1081.42  29
  -6   4   3 49969.5 1095.03  25
   6   4  -3 60590.1 2535.60  14
  -6   4   3 48756.1 1064.60 135
  -6   4   3 43980.9 1021.14 128
  -6   4   3 49840.5 1027.97 134
   6   4  -3 58393.7 2344.76 120
   6   4  -3 54215.6 2376.35 118
   6   4  -3 60394.4 2545.28 113
   6   4  -3 45454.3 1069.35  80
  -6   4   3 50510.3 1079.83  88
  -6   4   3 50675.9 1039.67 103
  -6   4   3 48215.4 1067.80  52
  -6   4   2 8744.20 343.646  32
  -6   4   2 10175.7 409.237  31
  -6   4   2 11320.0 410.460 134
  -6   4   2 10153.2 388.349 135
  -6   4   2 11540.8 440.977 128
  -6   4   2 11740.9 420.016  52
   6   4  -2 10972.7 986.528 118
   6   4  -2 11574.7 856.821 110
  -6   4   2 10046.0 376.454 107
   6   4  -2 11571.9 442.404  80
   6   4  -2 10240.1 791.106  72
  -6   4   1 5322.30 284.829  32
  -6   4   1 5748.13 311.228  31
   6   4  -1 5303.60 284.004  27
  -6   4   1 4766.36 469.910  16
   6   4  -1 5631.20 620.794  14
  -6   4   1 5834.67 310.252 128
  -6   4   1 6155.60 300.453 134
  -6   4   1 5103.31 260.007 135
   6   4  -1 5295.35 266.470 128
   6   4  -1 5028.40 569.015 120
  -6   4   1 3821.20 481.014 120
   6   4  -1 5600.72 627.851 118
  -6   4   1 5304.85 264.407  52
   6   4  -1 5360.90 580.298 117
  -6   4   1 5188.85 577.778 113
  -6   4   1 5078.92 576.211 111
   6   4  -1 5591.22 614.084 113
   6   4  -1 5933.67 576.949 110
  -6   4   1 5314.05 573.080  96
  -6   4   1 4702.85 242.029 107
   6   4  -1 5849.71 304.184  80
  -6   4   1 4720.94 220.866  80
   6   4  -1 5126.10 524.021  72
  -6   4   0 49376.8 1095.36  31
   6   4   0 42318.2 995.080  27
  -6   4   0 45750.7 1760.15  17
   6   4   0 43483.3 1642.16  17
  -6   4   0 44249.2 1653.18  16
   6   4   0 49310.7 1048.83 128
  -6   4   0 45588.2 1008.36 134
  -6   4   0 44549.1 1750.75 120
   6   4   0 43135.6 1008.07  53
   6   4   0 42326.5 997.008 108
   6   4   0 42931.7 1675.01 117
  -6   4   0 42220.1 1783.16 111
  -6   4   0 43521.9 1728.77 113
   6   4   0 44744.6 1632.91 113
   6   4   0 43305.7 1413.16 110
  -6   4   0 41650.7 1495.89 112
   6   4   0 43080.4 956.657  88
  -6   4   0 48113.2 1114.08  91
  -6   4   0 41220.0 1726.62  96
   6   4   0 40007.1 1335.49  72
   6   4   0 47498.2 1045.01  80
   6   4   0 46889.6 991.722  79
   6   4   1 14657.8 489.910  27
   6   4   1 14736.0 494.986  28
  -6   4  -1 15122.3 979.962  17
   6   4   1 13971.3 443.613   2
   6   4   1 12387.9 738.291  17
  -6   4  -1 16298.7 603.969 128
   6   4   1 15155.3 513.091 128
  -6   4  -1 14168.8 443.541 134
   6   4   1 13712.3 889.504 118
   6   4   1 15421.8 522.416  53
  -6   4  -1 13393.5 897.002 112
  -6   4  -1 14027.5 1061.98 111
   6   4   1 11819.5 717.560 113
  -6   4  -1 13571.3 935.397 113
  -6   4  -1 15505.8 577.467  92
  -6   4  -1 16823.9 610.773  91
   6   4   1 14651.2 472.375  88
   6   4   1 12550.0 420.670  79
  -6   4  -1 12775.4 921.975  73
   6   4   2 7541.25 336.332  39
  -6   4  -2 7362.78 706.562  16
   6   4   2 8243.40 358.768   2
   6   4   2 6189.81 636.327  10
   6   4   2 8065.53 364.016 135
   6   4   2 7779.08 334.796 134
   6   4   2 7949.84 356.211 128
   6   4   2 6381.94 665.180 119
   6   4   2 6916.65 671.943 123
  -6   4  -2 7466.19 743.840 120
   6   4   2 8556.30 384.952  53
  -6   4  -2 7623.60 722.447 112
  -6   4  -2 7724.72 910.166 111
  -6   4  -2 5865.11 613.591 113
   6   4   2 8561.42 366.042 107
  -6   4  -2 9880.78 503.921  91
  -6   4  -2 7670.36 848.016  73
   6   4   3 12510.7 456.382   2
   6   4   3 12004.1 417.228 135
   6   4   3 12194.5 439.181  52
   6   4   3 12875.9 474.347 102
  -6   4  -3 12424.6 586.223  91
   6   4   3 11911.2 405.948 107
   6   4   3 12537.7 468.262  26
  -6   4  -4 1310.54 168.076 128
   6   4   4 1459.00 133.990   2
  -6   4  -4 1316.72 161.012  91
   6   4   5 120.901 38.4538  60
   6   6  -2 508.707 84.8077 134
  -6   6   2 588.892 69.7312 134
  -6   6   2 425.249 65.5717  29
   6   6  -2 665.416 111.402  28
  -6   6   2 427.180 56.2678  25
  -6   6   2 603.749 68.4785 103
  -6   6   1 9917.60 308.254 134
   6   6  -1 12122.3 412.629 135
  -6   6   1 8860.43 342.276 128
   6   6  -1 12338.0 449.201 134
  -6   6   1 9823.44 307.710 103
  -6   6   1 9485.68 351.690  88
   6   6  -1 11592.6 393.357 107
   6   6  -1 11781.2 384.169  31
   6   6  -1 11856.6 424.216  28
  -6   6   0 2845.32 151.110 134
   6   6   0 3778.27 227.874 135
  -6   6   0 3342.89 222.412 128
   6   6   0 4080.56 239.278 134
  -6   6   0 3423.82 231.817  88
   6   6   0 3585.65 218.189 107
  -6   6   0 2910.87 151.779 103
   6   6   0 3333.93 203.522  28
  -6   6   0 3261.85 195.840  31
   6   6   0 3609.31 223.552  52
  -6   6  -1 1569.54 180.345 128
   6   6   1 1593.06 137.155 135
   6   6   1 1375.41 117.728 134
   6   6   1 1519.22 131.270 107
   6   6   1 1596.89 142.925  52
  -6   6  -1 1235.44 125.687  31
  -6   6  -1 1490.32 138.090  32
   6   6   2 1175.91 96.2279  52
  -6   6  -2 1058.87 84.7649  31
   6   6   2 1165.71 86.6842  25
  -7  -5   4 3426.23 159.853  63
  -7  -5   4 3330.66 157.189  61
   7  -5  -4 3040.58 141.588 133
   7  -5  -4 3390.83 173.095  44
  -7  -5   3 2829.19 197.701  63
   7  -5  -3 2733.57 180.199  55
  -7  -5   3 2343.46 168.757  61
   7  -5  -3 2797.63 191.650 133
  -7  -5   3 2388.32 162.814   5
   7  -5  -3 2454.39 181.312  23
   7  -5  -3 2686.84 194.168  44
  -7  -5   2 293.434 85.4542  61
   7  -5  -2 335.317 101.536  55
   7  -5  -2 273.306 98.8865 133
  -7  -5   2 275.019 84.8598   5
   7  -5  -2 208.548 71.2684  41
   7  -5  -2 262.739 92.2892  44
  -7  -5   1 4278.85 237.875  56
   7  -5  -1 4485.70 272.397  55
   7  -5  -1 4039.33 254.602 133
   7  -5  -1 3471.22 223.657  44
  -7  -5   1 3710.12 213.559  41
   7  -5  -1 3697.59 233.052  41
   7  -5  -1 3867.99 253.219   6
  -7  -5   1 3486.71 217.861   5
  -7  -5   0 27559.6 742.568  46
   7  -5   0 27163.5 792.766   6
   7  -5   0 26068.2 761.889  22
   7  -5   1 3141.31 249.697   6
  -7  -5  -1 2241.41 172.439 130
   7  -5   1 2725.53 199.506 133
   7  -5   1 2446.80 167.694  64
  -7  -5  -1 2950.49 220.094  46
   7  -5   1 2416.04 186.435  55
   7  -5   1 2817.08 210.035 100
  -7  -5  -1 3112.49 207.603  40
  -7  -5  -2 2243.64 170.795  46
   7  -5   2 1863.20 147.468  63
   7  -5   2 2101.66 152.375  64
  -7  -5  -2 1790.09 152.808 130
  -7  -5  -2 2406.58 170.479 133
   7  -5   2 1999.41 157.150 133
   7  -5   2 1922.81 159.202 100
   7  -5   2 2308.19 193.887   6
   7  -5   3 1664.16 124.919  64
  -7  -5  -3 1593.13 130.307 130
  -7  -5  -3 1886.88 142.787 133
   7  -5   4 1129.83 79.8847  64
  -7  -5  -4 1086.14 76.8884  40
  -7  -3   5 37678.8 814.818  59
  -7  -3   5 37757.5 803.896  61
   7  -3  -5 36056.1 853.537  86
   7  -3  -5 36265.8 848.258  99
   7  -3  -5 35420.1 805.360  23
  -7  -3   4 6882.24 307.058   5
   7  -3  -4 6616.11 308.836 133
   7  -3  -4 5917.42 656.533 124
  -7  -3   4 7619.60 345.866  63
  -7  -3   4 7677.51 362.977  61
   7  -3  -4 5709.77 664.638 109
   7  -3  -4 5687.05 629.160 115
   7  -3  -4 6933.23 367.047  86
   7  -3  -4 6926.89 320.890  83
  -7  -3   3 34494.2 834.775   3
   7  -3  -3 33663.7 859.956 133
   7  -3  -3 32501.8 1471.49 124
  -7  -3   3 37903.4 911.733  59
   7  -3  -3 31870.2 1499.67 115
   7  -3  -3 35525.4 845.640  93
   7  -3  -3 36910.9 945.336  86
   7  -3  -3 30044.2 1401.82  76
   7  -3  -3 38492.1 904.375  83
   7  -3  -2 5495.83 278.419  23
  -7  -3   2 5620.48 542.079   7
  -7  -3   2 6006.80 289.486   5
   7  -3  -2 5149.03 270.889 133
   7  -3  -2 4601.64 474.608 124
  -7  -3   2 5544.31 255.436  46
  -7  -3   2 5707.65 285.174  59
   7  -3  -2 4846.91 530.110 115
   7  -3  -2 5843.57 596.948 109
   7  -3  -2 5506.18 571.458 114
   7  -3  -2 5562.39 287.501  93
   7  -3  -2 5386.61 293.474  86
   7  -3  -2 5756.87 301.023  83
  -7  -3   1 4790.02 447.726   7
  -7  -3   1 6099.02 274.734   5
   7  -3  -1 5425.25 261.834 133
  -7  -3   1 5343.75 246.143 130
   7  -3  -1 4668.31 411.386 124
   7  -3  -1 5053.31 241.964 126
  -7  -3   1 5305.22 248.999  59
   7  -3  -1 5288.50 522.858 115
   7  -3  -1 5054.77 511.121 114
   7  -3  -1 5520.48 506.342 109
   7  -3  -1 5217.74 252.977  86
   7  -3  -1 5631.60 277.697  93
  -7  -3   1 5216.96 253.997 104
   7  -3  -1 4827.02 245.813  23
  -7  -3   1 5109.53 254.190  35
  -7  -3   0 15819.9 440.589   5
   7  -3   0 15496.4 461.476 133
  -7  -3   0 15160.9 456.435 130
  -7  -3   0 14156.2 411.841 129
   7  -3   0 15083.0 471.576 132
  -7  -3   0 16174.3 826.564 125
   7  -3   0 15598.5 465.943 126
  -7  -3   0 15892.9 471.149  51
  -7  -3   0 14876.8 450.633  47
   7  -3   0 16421.1 478.826  55
   7  -3   0 15987.0 884.657 114
   7  -3   0 15024.4 767.044 109
  -7  -3   0 15204.2 803.140  77
   7  -3   0 14443.5 415.550  86
   7  -3   0 15222.0 464.370  44
  -7  -3   0 14472.5 445.515  35
   7  -3   0 14804.3 446.724  24
   7  -3   0 15623.3 461.353  41
  -7  -3  -1 8105.67 315.371  35
   7  -3   1 9351.69 339.927  41
   7  -3   1 9790.77 750.227   8
  -7  -3  -1 8380.16 597.462  12
  -7  -3  -1 10214.9 375.270 130
   7  -3   1 9243.50 366.771 132
  -7  -3  -1 9136.73 336.167 129
  -7  -3  -1 10458.1 725.978 125
  -7  -3  -1 9709.68 718.147 122
   7  -3   1 10261.5 381.709 126
  -7  -3  -1 9571.07 349.356  51
  -7  -3  -1 9500.54 365.041  50
   7  -3   1 9152.22 342.502  55
   7  -3   1 8766.23 329.713  63
  -7  -3  -1 8927.60 349.212  47
  -7  -3  -1 9028.08 570.862 115
   7  -3   1 10367.1 408.626  98
  -7  -3  -1 8662.04 558.541  97
  -7  -3  -1 9899.40 692.643  77
  -7  -3  -1 9336.34 362.722  84
  -7  -3  -1 8817.91 339.834  85
   7  -3   2 33553.3 812.171  42
   7  -3   2 37931.0 1575.73   8
  -7  -3  -2 33814.5 1514.73  18
   7  -3   2 34725.8 841.057  21
   7  -3   2 32773.1 813.433 133
   7  -3   2 33442.1 858.708 132
  -7  -3  -2 35943.8 851.301 129
  -7  -3  -2 36551.7 887.429 130
  -7  -3  -2 34724.8 1544.79 125
  -7  -3  -2 32843.8 1467.57 122
  -7  -3  -2 32987.6 828.334  47
   7  -3   2 32541.5 797.815  55
   7  -3   2 37103.4 826.072  64
  -7  -3  -2 36499.4 853.902  50
   7  -3   2 35903.3 858.381  63
  -7  -3  -2 32333.8 1387.27 115
   7  -3   2 34870.7 848.927 100
  -7  -3  -2 35359.8 1450.88  95
  -7  -3  -2 33921.6 1410.60  97
  -7  -3  -2 34751.4 1504.64  77
  -7  -3  -2 35140.9 862.269  85
  -7  -3  -2 36090.9 875.490  84
   7  -3   3 6451.57 315.538   6
  -7  -3  -3 6239.67 704.451  12
  -7  -3  -3 6188.91 700.618  18
   7  -3   3 5959.68 327.451 132
  -7  -3  -3 6988.68 357.825 130
  -7  -3  -3 5368.80 611.227 122
  -7  -3  -3 5549.85 648.094 115
  -7  -3  -3 4732.22 578.490 114
  -7  -3  -3 5932.52 651.374  97
  -7  -3  -3 5220.21 598.752  95
  -7  -3  -3 6373.50 331.548  84
   7  -3   3 6871.87 339.306  63
   7  -3   3 6628.91 306.530  64
  -7  -3  -3 6008.10 296.563  47
  -7  -3  -4 16016.7 537.333 130
  -7  -3  -4 16306.8 539.448 129
   7  -3   4 14332.5 525.836  66
   7  -3   4 15555.4 505.644  64
  -7  -3  -4 13555.4 480.210  84
  -7  -3  -5 371.695 70.8364 130
   7  -3   5 497.579 88.2407  65
  -7  -3  -5 437.836 77.8654  85
   7  -3   5 426.670 85.4739  64
   7  -1  -6 10563.9 336.773  86
  -7  -1   6 12580.7 380.897  58
  -7  -1   5 5542.28 303.154  58
  -7  -1   5 5243.43 275.995  57
  -7  -1   5 5491.34 302.864  62
  -7  -1   5 4485.16 233.303  59
   7  -1  -5 4430.69 581.756 124
   7  -1  -5 5045.94 257.919  83
   7  -1  -4 150.670 176.095 124
  -7  -1   4 191.268 76.7198  57
  -7  -1   4 194.712 77.1231  62
   7  -1  -4 122.578 133.292 115
   7  -1  -4 128.897 177.694 109
   7  -1  -4 301.628 181.513 114
   7  -1  -4 137.829 143.100  97
   7  -1  -4 259.624 195.007  75
  -7  -1   3 14433.5 425.662   3
  -7  -1   3 13719.6 779.547   9
   7  -1  -3 15017.2 861.899  75
   7  -1  -3 13842.6 390.577  82
   7  -1  -3 14192.6 892.447 124
  -7  -1   3 11993.3 408.893  60
   7  -1  -3 14245.0 764.909 115
   7  -1  -3 14389.8 864.946 114
   7  -1  -3 13029.5 821.311 109
   7  -1  -3 13691.0 750.655  97
  -7  -1   3 12583.7 382.766  36
  -7  -1   2 26161.8 968.219   9
   7  -1  -2 31230.8 1147.45 124
   7  -1  -2 25379.5 565.435 126
  -7  -1   2 28174.9 627.232 129
   7  -1  -2 26746.5 934.789 115
   7  -1  -2 28524.1 840.938 110
   7  -1  -2 29642.2 1087.92 114
   7  -1  -2 27750.7 955.334  97
   7  -1  -2 25286.4 556.394  78
   7  -1  -2 26272.2 572.264  82
   7  -1  -1 74023.1 1328.75 126
  -7  -1   1 80891.9 1366.20 129
   7  -1  -1 79056.9 1704.22 115
   7  -1  -1 83954.0 1723.41 110
   7  -1  -1 83332.2 1871.06 114
   7  -1  -1 81513.7 1733.55 116
   7  -1  -1 83076.7 1750.58 109
  -7  -1   1 77121.9 1333.70   5
   7  -1  -1 77127.3 1332.21  78
   7  -1  -1 83198.3 1751.66  75
   7  -1  -1 74874.1 1324.44  82
  -7  -1   0 62937.0 1325.82 125
  -7  -1   0 67504.6 1551.16 121
   7  -1   0 69126.6 1553.15 124
  -7  -1   0 68189.8 1471.10 122
   7  -1   0 57600.6 1060.29 126
  -7  -1   0 62064.8 1087.84 130
   7  -1   0 67842.8 1582.31 114
   7  -1   0 58414.5 1225.96 109
   7  -1   0 56280.6 1118.12 117
   7  -1   0 64050.0 1355.20 116
  -7  -1   0 66876.5 1571.10  77
   7  -1   0 58859.5 1230.49  75
   7  -1   0 59130.5 1063.82  78
  -7  -1   0 64203.4 1429.42  11
   7  -1   1 30095.3 645.807   1
   7  -1   1 34602.9 1059.33  10
  -7  -1  -1 33492.7 1045.50 125
  -7  -1  -1 33880.3 1060.13 121
   7  -1   1 29377.0 615.508 126
  -7  -1  -1 32202.8 1035.58 122
  -7  -1  -1 31761.0 648.053 130
  -7  -1  -1 30895.2 951.035 112
  -7  -1  -1 32316.9 1039.61  95
  -7  -1  -1 29043.2 613.038  84
  -7  -1  -1 31675.9 650.981  85
   7  -1   2 23790.3 869.765   8
   7  -1   2 21097.2 532.949   1
  -7  -1  -2 17017.6 902.216  11
   7  -1   2 23801.4 1005.14  10
   7  -1   2 20048.2 726.502 123
  -7  -1  -2 22616.9 928.959 121
   7  -1   2 21033.0 498.895 126
  -7  -1  -2 24255.6 994.605 122
  -7  -1  -2 22522.4 544.235 130
  -7  -1  -2 19768.7 735.659 112
  -7  -1  -2 22659.1 996.135  95
  -7  -1  -2 20434.4 500.732  84
  -7  -1  -3 13502.2 886.223  11
   7  -1   3 14534.9 489.453  20
   7  -1   3 15339.4 923.007  10
   7  -1   3 14490.6 455.761   1
   7  -1   3 16062.2 546.334 132
  -7  -1  -3 15516.2 475.019 130
   7  -1   3 15329.4 518.984 131
  -7  -1  -3 15542.3 921.943  95
   7  -1   3 13474.4 442.778  64
  -7  -1  -3 13774.9 424.474  84
   7  -1   3 14238.2 451.617  65
  -7  -1  -3 15009.4 968.910 125
   7  -1   3 12084.5 645.789 123
  -7  -1  -3 14636.2 878.435 122
  -7  -1  -3 13340.0 780.191 121
  -7  -1  -4 16503.7 519.405 130
   7  -1   4 14854.4 473.059  98
  -7  -1  -4 15438.0 979.778  95
  -7  -1  -4 16474.0 1099.74 125
  -7  -1  -4 14451.7 935.131 122
   7  -1   4 16337.4 512.938   1
  -7  -1  -4 13673.7 952.747  11
   7  -1   5 1913.40 186.193  67
   7  -1   5 2033.83 194.624  65
   7  -1   5 2390.78 221.142  66
   7  -1   5 1753.57 156.817  68
  -7  -1  -5 1807.72 158.646  85
   7  -1   6 2772.39 149.875  69
  -7   1   6 14294.3 446.102  70
  -7   1   6 12572.2 382.143  62
  -7   1   5 5302.58 301.776  70
  -7   1   5 5149.03 277.684  62
  -7   1   5 5431.75 310.394  60
   7   1  -4 261.729 152.847 124
  -7   1   4 123.267 130.952 119
  -7   1   4 195.538 83.0007  60
   7   1  -4 221.246 148.936 110
   7   1  -4 90.9587 131.673 116
  -7   1   4 181.209 70.3654  70
   7   1  -4 119.798 176.981  71
   7   1  -4 136.754 114.225  72
  -7   1   4 188.276 79.1151   4
  -7   1   3 13671.4 418.947  29
  -7   1   3 13589.0 448.590   4
  -7   1   3 11910.7 365.277 134
   7   1  -3 13809.4 762.740 124
  -7   1   3 13573.9 827.793 123
  -7   1   3 14449.6 772.612 119
  -7   1   3 13147.0 429.011  60
   7   1  -3 13286.5 736.811 110
   7   1  -3 13886.3 802.613 116
  -7   1   3 12216.4 366.571 103
   7   1  -3 13854.4 733.155  72
   7   1  -2 25465.3 720.573 114
   7   1  -2 30291.4 1027.69 116
   7   1  -2 32110.1 1029.35 110
   7   1  -2 28837.9 944.636 124
  -7   1   2 27758.0 979.858 123
  -7   1   2 28135.3 927.947 119
   7   1  -2 29939.8 989.840  72
   7   1  -1 82065.7 1829.70  72
   7   1  -1 71460.9 1493.50 114
   7   1  -1 90506.8 1881.05 110
  -7   1   1 82357.3 1642.57 111
   7   1  -1 87569.6 1885.40 117
   7   1  -1 86683.4 1898.06 116
  -7   1   1 90515.1 1868.04 112
  -7   1   1 84031.4 1578.04 121
   7   1  -1 83579.8 1779.54 124
  -7   1   1 76954.0 1653.83 119
  -7   1   1 88306.6 1925.97 120
  -7   1   1 78997.9 1435.66 127
  -7   1   1 80685.0 1616.35  96
  -7   1   1 93421.1 2019.98   9
   7   1   0 59547.7 1054.00  79
   7   1   0 66276.6 1341.45  71
   7   1   0 67016.9 1539.23 116
  -7   1   0 58946.3 1356.29 111
  -7   1   0 54643.1 1305.32 113
   7   1   0 61009.8 1340.75 118
  -7   1   0 58726.5 1076.85 127
   7   1   0 68382.4 1501.05 124
  -7   1   0 56190.7 1337.42 121
  -7   1   0 54477.7 1442.30 120
  -7   1   0 58158.5 1073.54  90
  -7   1   0 62464.9 1362.44  94
  -7   1   0 62694.3 1446.78  16
  -7   1   0 57674.1 1362.59  15
   7   1   0 60360.7 1311.60  13
   7   1   0 60120.1 1273.79  10
  -7   1   0 70175.4 1464.77   9
  -7   1  -1 29141.3 779.792  77
  -7   1  -1 27528.0 613.998  81
  -7   1  -1 34119.3 1046.33 112
   7   1   1 33356.1 937.921 110
  -7   1  -1 28014.6 766.584 113
   7   1   1 34250.2 1013.87 117
   7   1   1 37255.5 1143.34 116
   7   1   1 32841.2 828.821 118
  -7   1  -1 32738.8 984.176 120
   7   1   1 30281.3 596.778  87
  -7   1  -1 26113.5 705.236   9
  -7   1  -1 31499.9 966.145  16
   7   1   1 33023.2 949.827  10
   7   1   1 30432.2 619.666   2
  -7   1  -2 22441.7 941.633 121
  -7   1  -2 21208.2 822.618 120
  -7   1  -2 26032.8 993.871 112
  -7   1  -2 20787.1 743.854  77
  -7   1  -2 19898.1 796.777  16
  -7   1  -2 23807.1 977.107  15
   7   1   2 22089.4 545.106   2
   7   1   2 23849.5 887.880  10
   7   1   3 14984.8 492.371  39
   7   1   3 14743.6 482.935  38
   7   1   3 14710.8 440.291  26
  -7   1  -3 15305.9 877.779  15
   7   1   3 15220.3 802.987  10
   7   1   3 16138.5 557.455 131
   7   1   3 13491.5 742.778 119
  -7   1  -3 14128.8 830.891 121
   7   1   3 14274.6 916.918 123
   7   1   3 13179.0 413.924  53
  -7   1  -3 14672.1 805.924 112
   7   1   3 14356.6 438.594 102
   7   1   3 17201.7 587.914  66
   7   1   3 14284.0 511.961  69
   7   1   3 17745.3 624.470  65
  -7   1  -4 11387.9 828.123  15
   7   1   4 17894.9 1012.35  10
  -7   1  -4 11807.9 824.226 121
   7   1   4 16540.2 1072.45 123
  -7   1  -4 13811.3 870.964 122
   7   1   4 17300.5 599.450  67
   7   1   4 17075.8 594.705  69
   7   1   4 17072.9 482.187  26
   7   1   4 18702.1 592.375  39
   7   1   4 16408.3 463.271 102
   7   1   5 1953.60 187.091  69
   7   1   5 2274.32 204.206  67
   7   1   6 2775.35 152.235  68
  -7   3   6 658.912 66.6836  70
  -7   3   5 36371.6 794.900  60
  -7   3   5 37406.2 816.590  70
  -7   3   4 8037.98 345.268  29
  -7   3   4 7059.17 340.090  25
   7   3  -4 8668.56 912.239  14
   7   3  -4 6845.89 790.507  13
  -7   3   4 6896.57 290.955 134
  -7   3   4 5971.40 591.914 119
  -7   3   4 6637.21 320.769  60
   7   3  -4 8131.53 887.557 113
   7   3  -4 6397.19 800.898 118
   7   3  -4 6035.77 612.230 110
  -7   3   4 7039.26 291.277 103
   7   3  -4 6106.56 594.296  72
  -7   3   3 34888.2 834.659  25
  -7   3   3 30434.6 753.155  37
  -7   3   3 34853.1 856.771  29
  -7   3   3 38450.7 954.750   4
   7   3  -3 39165.7 2050.95  13
  -7   3   3 33741.1 776.399 128
  -7   3   3 32850.8 807.507 135
  -7   3   3 35075.8 784.053 134
  -7   3   3 33963.8 1376.94 119
  -7   3   3 32990.6 813.943  52
   7   3  -3 39191.2 2096.31 118
   7   3  -3 34959.0 1765.98 117
   7   3  -3 37028.8 1550.45 110
  -7   3   3 37639.4 833.140  88
  -7   3   3 35075.6 787.386 103
   7   3  -3 33699.3 803.634  80
   7   3  -3 34127.3 1460.28  72
   7   3  -2 5978.68 656.343  13
  -7   3   2 5565.28 303.641   4
  -7   3   2 5085.32 244.434 134
  -7   3   2 5651.33 268.394 128
  -7   3   2 4524.11 236.034 135
  -7   3   2 4616.02 476.070 120
  -7   3   2 4560.04 433.472 119
  -7   3   2 5038.12 250.638  52
   7   3  -2 5973.18 672.516 118
  -7   3   2 5601.22 525.849 111
   7   3  -2 6309.98 637.736 117
   7   3  -2 5401.24 263.612  80
  -7   3   2 5131.34 257.161  25
  -7   3   2 5346.76 259.537  32
  -7   3   1 5130.79 260.396  31
  -7   3   1 4761.11 432.464  16
  -7   3   1 5344.00 272.729   4
   7   3  -1 6153.72 567.395  14
  -7   3   1 4462.20 215.935 135
  -7   3   1 5566.99 252.439 134
  -7   3   1 5404.57 260.194 128
  -7   3   1 4769.17 491.632 120
  -7   3   1 5421.99 281.701 127
  -7   3   1 4682.84 225.146  52
  -7   3   1 5296.90 511.527 113
  -7   3   1 5451.76 515.076 111
   7   3  -1 5467.59 538.824 118
   7   3  -1 4915.84 519.398 113
   7   3  -1 5672.11 522.339 110
   7   3  -1 5389.31 520.795 117
   7   3  -1 5320.28 463.002 116
  -7   3   1 4509.98 394.385 112
  -7   3   1 5466.68 257.188  92
  -7   3   1 4380.15 208.422 107
  -7   3   1 5571.58 509.982  96
  -7   3   1 5479.35 270.512  91
   7   3  -1 5408.75 256.788  80
   7   3  -1 5654.75 504.843  72
  -7   3   0 16096.2 490.131  31
   7   3   0 16105.5 460.995 128
  -7   3   0 15462.0 449.485 134
  -7   3   0 16365.1 711.774 121
  -7   3   0 15198.8 470.405 127
  -7   3   0 16773.0 891.585  17
  -7   3   0 16242.9 862.635  16
   7   3   0 14265.0 751.969  14
  -7   3   0 16407.7 824.936 112
  -7   3   0 15332.0 887.166 111
  -7   3   0 16327.9 895.113 113
   7   3   0 14731.2 832.381 118
   7   3   0 14852.4 766.100 113
   7   3   0 16349.9 890.518 117
   7   3   0 16324.1 774.005 110
  -7   3   0 15291.4 474.644  92
   7   3   0 15129.3 463.281 108
   7   3   0 16859.8 481.583  80
   7   3   0 16656.0 467.365  79
  -7   3   0 14407.8 737.511  73
   7   3   0 14850.9 726.143  72
   7   3   1 9223.75 349.719  38
   7   3   1 8867.55 346.471  27
   7   3   1 9051.43 338.252  28
  -7   3  -1 10123.3 699.068  17
   7   3   1 8699.35 516.206  17
  -7   3  -1 9723.56 719.565  16
   7   3   1 10029.4 339.615   2
   7   3   1 9835.04 356.013 128
   7   3   1 9148.42 360.498 135
   7   3   1 8701.22 619.059 118
  -7   3  -1 9455.42 727.446 120
   7   3   1 10045.8 709.570 117
  -7   3  -1 10157.6 718.766 112
   7   3   1 9235.95 353.281 108
  -7   3  -1 9610.32 678.780 113
   7   3   1 8386.69 500.311 113
  -7   3  -1 9547.07 368.233  90
  -7   3  -1 9633.04 391.677  89
   7   3   1 7604.89 275.859  87
   7   3   1 9449.64 325.746  88
   7   3   1 8316.09 319.589  79
  -7   3  -1 9180.73 763.019  74
  -7   3  -1 10121.2 727.845  73
   7   3   2 33421.3 777.691  28
   7   3   2 34120.2 855.299  38
  -7   3  -2 31956.0 1305.41  17
  -7   3  -2 34750.8 1450.58  16
   7   3   2 39132.2 882.405   2
   7   3   2 29434.8 1330.51  10
   7   3   2 34719.2 832.389 135
   7   3   2 33310.7 815.815 128
   7   3   2 30286.6 1425.02 123
  -7   3  -2 36642.9 1539.48 120
   7   3   2 35037.6 858.231  53
  -7   3  -2 39280.3 1883.18 111
  -7   3  -2 31625.8 1282.24 113
  -7   3  -2 36362.0 1532.31 112
   7   3   2 34438.7 817.968 107
  -7   3  -2 37159.7 956.544  89
  -7   3  -2 36173.7 1788.33  94
  -7   3  -2 31784.9 1676.78  74
  -7   3  -3 4893.47 523.797  16
   7   3   3 3985.96 480.321  10
  -7   3  -3 5643.71 595.779  15
   7   3   3 6700.66 336.470   2
   7   3   3 6458.25 286.583 135
  -7   3  -3 5045.32 570.258 121
   7   3   3 5502.61 603.403 119
   7   3   3 6009.08 671.889 123
  -7   3  -3 5167.17 581.480 120
   7   3   3 6753.73 328.942  53
  -7   3  -3 5791.38 631.543 112
  -7   3  -3 7715.24 1008.20 111
  -7   3  -3 6981.30 963.977  94
  -7   3  -3 7381.86 424.579  89
   7   3   3 6293.54 274.864 107
   7   3   3 6369.21 332.918  39
   7   3   4 16831.3 521.929 102
   7   3   4 15601.1 521.429   2
   7   3   4 17079.1 526.223  26
   7   3   5 348.924 70.2295  68
  -7   5   3 2473.38 158.807  29
  -7   5   3 2659.80 165.046  25
  -7   5   3 2619.49 153.483 134
  -7   5   3 2606.72 160.381 135
  -7   5   3 2144.73 148.698  88
  -7   5   3 2549.93 150.336 103
   7   5  -3 2230.32 155.192  80
   7   5  -3 2683.06 196.864  79
  -7   5   2 172.715 68.5350  25
   7   5  -2 257.088 115.422 135
  -7   5   2 187.877 67.2711 135
  -7   5   2 212.079 79.9668 128
  -7   5   2 180.498 73.0845 134
  -7   5   2 318.640 82.9173 103
  -7   5   2 200.084 90.6014  88
   7   5  -2 214.249 83.2160  80
  -7   5   2 241.792 72.3997  52
  -7   5   1 3635.20 223.873  32
   7   5  -1 4356.55 300.242  28
  -7   5   1 3845.25 255.961  31
   7   5  -1 4208.32 260.115  27
  -7   5   1 3696.02 253.715 128
   7   5  -1 4807.34 325.826 135
  -7   5   1 3949.74 231.901 134
   7   5  -1 4462.47 310.083 107
   7   5  -1 4128.06 256.886  80
   7   5  -1 4427.41 264.282  79
  -7   5   1 3546.80 197.060  52
   7   5   0 25619.7 690.493  27
  -7   5   0 26883.7 741.242  31
   7   5   0 28097.7 774.453 107
  -7   5   0 21852.6 593.100  80
   7   5   0 22535.4 627.219  79
  -7   5   0 25507.5 649.458 134
   7   5   0 21482.1 624.954 128
   7   5   0 29514.9 804.079 135
  -7   5  -1 3074.02 232.417  31
   7   5   1 3112.46 213.903  28
   7   5   1 3204.54 229.866 107
  -7   5  -1 3378.38 287.075  91
  -7   5  -1 2708.24 209.562  80
   7   5   1 3221.82 235.031 135
   7   5   1 2264.30 180.263 128
  -7   5  -1 3402.26 286.074 128
   7   5   2 2564.96 195.095 102
  -7   5  -2 2870.15 282.604  92
  -7   5  -2 2494.32 271.536  91
   7   5   2 2499.17 189.695  26
  -7   5  -2 2322.36 178.121  31
   7   5   2 1978.11 155.926 128
   7   5   2 2160.71 149.196 134
  -7   5  -2 2979.29 302.799 128
   7   5   3 1713.23 122.786  52
  -7   5  -3 2048.74 218.543  92
   7   5   3 1408.85 101.436 107
  -7   5  -3 1642.98 180.210  91
   7   5   3 1955.42 145.702 102
   7   5   3 1754.48 135.273  26
  -7   5  -3 1681.71 190.852 128
   7   5   3 1562.46 109.608 135
   8  -6  -2-5.79075 45.3857 133
   8  -6  -2 50.2764 44.4997  55
  -8  -6   2 66.0546 43.3365  63
   8  -6  -1 390.933 74.3510  22
   8  -6  -1 458.762 77.2962  55
  -8  -6   1 393.973 69.1364  63
   8  -6   0 337.023 68.8834 100
   8  -6   0 271.531 65.3291 133
  -8  -6   0 364.588 70.3429  46
   8  -6   0 292.634 64.5154  55
   8  -6   1 140.690 48.2769 100
  -8  -6  -1 146.060 49.4446  46
  -8  -6  -1 274.025 70.9096  56
   8  -6   1 174.377 49.3438 133
  -8  -6  -2 740.321 74.3123  56
   8  -6   2 494.939 54.3599  65
   8  -4  -5 1108.24 106.784 132
   8  -4  -5 829.205 75.3786  23
   8  -4  -5 1092.21 104.686  24
  -8  -4   5 1035.73 83.3382  61
  -8  -4   4 127.109 71.4633  59
  -8  -4   4 177.265 72.9416  63
   8  -4  -4 84.8579 61.8443 133
   8  -4  -4 136.567 75.0449  23
   8  -4  -4 89.1250 87.4248  99
   8  -4  -4 156.656 90.6212  86
   8  -4  -4 116.460 64.8364  84
   8  -4  -3 27682.9 762.495  23
   8  -4  -3 28641.2 753.300 133
  -8  -4   3 30409.6 780.342  59
   8  -4  -3 29446.7 750.951  55
  -8  -4   3 26751.6 702.584   3
  -8  -4   3 28460.6 731.040   5
   8  -4  -3 28155.2 772.606  99
   8  -4  -2 36021.8 916.334  23
   8  -4  -2 36381.2 896.663  24
  -8  -4   2 37507.3 916.390  35
   8  -4  -2 37111.3 922.709 133
   8  -4  -2 34952.5 926.109 132
  -8  -4   2 37986.5 879.017  46
  -8  -4   2 37982.6 915.890  59
   8  -4  -2 41262.0 974.333  55
  -8  -4   2 38377.6 920.494   5
   8  -4  -2 29908.1 1491.09 115
   8  -4  -2 28919.8 1467.20 114
   8  -4  -2 34495.9 1603.16 109
   8  -4  -2 35432.9 880.434  99
  -8  -4   2 37102.9 902.216 104
   8  -4  -2 38649.3 948.498  86
   8  -4  -1 2189.82 185.634  24
   8  -4  -1 2372.95 201.362  44
   8  -4  -1 2305.17 195.498  23
  -8  -4   1 2565.03 207.335  35
   8  -4  -1 2125.83 180.571  41
   8  -4  -1 2578.66 207.798 133
  -8  -4   1 1875.25 161.934 130
   8  -4  -1 2214.26 194.492 132
  -8  -4   1 2318.71 175.243  59
  -8  -4   1 2586.73 199.290  56
  -8  -4   1 2486.05 199.893  46
   8  -4  -1 2439.47 208.449  55
   8  -4  -1 2135.49 407.298   8
  -8  -4   1 2289.72 186.861   5
   8  -4  -1 1469.59 328.897 114
   8  -4  -1 2043.85 371.039 109
   8  -4  -1 1752.81 146.395  99
  -8  -4   1 2462.29 204.870 104
   8  -4  -1 2258.72 189.078  86
   8  -4   0 74682.1 1584.45 132
  -8  -4   0 75081.8 1556.47 130
   8  -4   0 83316.9 1620.72 133
   8  -4   0 84004.2 2634.07   8
   8  -4   0 84528.5 1696.45  22
  -8  -4   0 76957.0 1504.04   5
   8  -4   0 87382.3 1643.44  55
  -8  -4   0 78391.2 1577.92 104
   8  -4   0 79662.6 1596.93  44
  -8  -4   0 78214.0 1584.59  35
   8  -4   0 77586.3 1574.11  41
  -8  -4   0 81094.9 1537.58  40
  -8  -4  -1 23727.9 643.694  35
   8  -4   1 22966.1 639.897  42
  -8  -4  -1 25432.3 683.419  40
   8  -4   1 23347.8 643.443  41
  -8  -4  -1 23772.1 678.547 130
   8  -4   1 22097.3 655.399 132
  -8  -4  -1 21268.5 587.801 129
  -8  -4  -1 22335.7 1204.02 125
   8  -4   1 25817.1 1382.35   8
  -8  -4  -1 26975.9 721.966  47
   8  -4   1 25421.5 688.706  55
   8  -4   1 22349.9 610.169  63
  -8  -4  -1 23129.0 633.020 104
  -8  -4  -1 25796.2 681.568 106
  -8  -4  -1 20692.1 1097.06  77
   8  -4   2 1564.45 146.446  42
  -8  -4  -2 2034.30 194.453  40
  -8  -4  -2 1875.93 183.866 130
   8  -4   2 1427.25 149.436 132
  -8  -4  -2 1785.02 158.714 129
   8  -4   2 1999.04 178.835 133
  -8  -4  -2 1454.46 343.219 125
   8  -4   2 1352.50 355.954   8
   8  -4   2 1335.62 141.995  21
  -8  -4  -2 1392.01 306.209  77
   8  -4   2 2002.73 183.835 100
  -8  -4  -2 1914.50 192.143 106
   8  -4   2 1845.38 161.070  64
   8  -4   2 1701.77 169.863  63
  -8  -4  -2 1911.01 189.047  47
   8  -4   3 790.377 117.597   6
  -8  -4  -3 786.581 114.206 129
  -8  -4  -3 792.023 117.776  85
   8  -4   3 934.034 118.946  64
  -8  -4  -3 1063.76 163.371  56
   8  -4   3 879.302 128.626  63
  -8  -4  -4 378.434 90.6856  40
  -8  -4  -4 257.435 65.5821 129
  -8  -4  -4 264.270 70.7302 130
   8  -4   4 289.065 76.8160  64
  -8  -4  -4 360.884 82.6596  56
  -8  -4  -4 226.964 64.0019  85
  -8  -4  -4 290.465 95.8396 106
   8  -2  -5 515.265 118.392  86
  -8  -2   5 459.065 91.6919  59
  -8  -2   5 467.394 105.486  58
  -8  -2   5 489.982 107.063  62
  -8  -2   5 435.176 76.7669  61
   8  -2  -4 39125.0 1645.90 115
   8  -2  -4 43735.1 1907.68 114
   8  -2  -4 44610.1 1881.50 109
  -8  -2   4 50545.8 1124.37  59
  -8  -2   4 50838.9 1177.47  62
  -8  -2   4 50099.8 1177.82  58
  -8  -2   4 47811.3 1034.15  63
   8  -2  -4 46222.4 1906.92  75
   8  -2  -4 49649.4 1096.17  83
  -8  -2   3 3032.32 193.264   3
  -8  -2   3 2711.63 183.951   5
  -8  -2   3 2365.99 349.710   9
   8  -2  -3 2928.35 226.911  83
   8  -2  -3 2652.55 426.883 124
  -8  -2   3 2834.88 206.179  57
  -8  -2   3 3015.96 226.873  62
   8  -2  -3 2756.66 395.058 115
   8  -2  -3 2856.64 453.490 114
   8  -2  -3 2850.40 211.265  93
  -8  -2   3 2883.87 186.277 104
  -8  -2   3 2698.28 182.317  35
  -8  -2   2 12248.8 396.258  36
  -8  -2   2 12567.3 403.432  35
  -8  -2   2 14411.9 422.079   5
  -8  -2   2 13760.7 421.449 129
  -8  -2   2 13197.7 413.204 130
   8  -2  -2 14278.7 823.992 124
   8  -2  -2 12317.4 372.866 126
  -8  -2   2 14526.6 467.709  58
  -8  -2   2 13824.2 432.785  57
  -8  -2   2 13830.2 456.261  62
   8  -2  -2 14028.9 779.209 115
   8  -2  -2 14090.5 843.776 114
   8  -2  -2 14578.2 824.622 109
  -8  -2   2 13015.4 403.403 104
   8  -2  -2 13891.9 435.476  93
   8  -2  -2 13739.8 806.815  75
   8  -2  -2 14357.3 447.603  83
  -8  -2   1 50528.4 962.465   5
   8  -2  -1 51658.6 1492.29 124
   8  -2  -1 45387.0 936.184 126
  -8  -2   1 51345.6 983.662 130
  -8  -2   1 50024.2 968.572 129
   8  -2  -1 50978.6 1501.49 115
   8  -2  -1 50150.6 1428.31 109
   8  -2  -1 51013.5 1590.54 114
   8  -2  -1 47169.7 1251.63 116
   8  -2  -1 48566.2 976.801  93
   8  -2  -1 44487.6 911.084  98
   8  -2  -1 49276.2 1427.44  75
  -8  -2   0 16528.8 655.524  18
  -8  -2   0 15153.1 384.432   5
  -8  -2   0 18559.3 733.641 125
   8  -2   0 18474.4 790.230 124
  -8  -2   0 18844.5 827.457 122
   8  -2   0 16173.6 437.754 126
  -8  -2   0 17620.4 446.931 129
   8  -2   0 16269.0 640.676 109
   8  -2   0 13965.5 488.771 116
   8  -2   0 16757.5 438.743  93
   8  -2   0 16646.0 451.963  98
   8  -2   0 14815.5 372.720  86
  -8  -2   0 18281.9 836.064  77
   8  -2   0 16485.7 430.229  83
  -8  -2   0 16832.0 415.814  81
  -8  -2  -1 28224.7 1097.90  18
  -8  -2  -1 28253.8 670.049 130
  -8  -2  -1 28130.1 661.805 129
  -8  -2  -1 29917.9 1126.26 125
  -8  -2  -1 28379.0 1108.96 121
  -8  -2  -1 29028.5 1150.90 122
  -8  -2  -1 27274.2 982.794 115
   8  -2   1 27657.3 622.340  93
   8  -2   1 28706.3 693.858  98
  -8  -2  -1 25953.3 951.839  97
  -8  -2  -1 28173.4 656.523  84
  -8  -2  -2 153641. 2766.27  33
   8  -2   2 166349. 2836.53  42
   8  -2   2 187183. 3787.71   8
   8  -2   2 171044. 2874.18  21
  -8  -2  -2 175618. 3913.96  18
   8  -2   2 172916. 2916.39 132
  -8  -2  -2 175932. 2880.77 130
  -8  -2  -2 165167. 3830.14 125
  -8  -2  -2 149321. 3516.71 121
  -8  -2  -2 163010. 3745.23 122
   8  -2   2 174171. 2833.86 126
   8  -2   2 165059. 2774.87  64
   8  -2   2 157680. 2778.88  55
  -8  -2  -2 162933. 2813.20  50
   8  -2   2 162269. 2827.83  63
  -8  -2  -2 166239. 3753.20 115
  -8  -2  -2 166118. 3715.95  97
  -8  -2  -2 151608. 2760.36 105
  -8  -2  -2 172838. 2872.02  85
  -8  -2  -2 170758. 2833.65  84
   8  -2   3 11743.8 756.131   8
   8  -2   3 10685.7 418.140 131
  -8  -2  -3 13191.1 477.432 130
  -8  -2  -3 10941.8 841.110 122
   8  -2   3 12013.4 450.598  63
  -8  -2  -3 10684.8 396.606  50
  -8  -2  -3 11756.0 924.416 115
   8  -2   3 12028.1 461.600  98
  -8  -2  -3 11497.6 901.563  97
  -8  -2  -3 11391.8 866.856  95
  -8  -2  -3 12075.9 434.604  84
  -8  -2  -3 13518.2 496.143  85
   8  -2   3 12415.2 429.970  64
   8  -2   3 11945.7 415.822  65
  -8  -2  -4 275.651 221.811  18
  -8  -2  -4 610.968 114.029 130
  -8  -2  -4 622.915 232.336 122
  -8  -2  -4 527.208 247.427 125
  -8  -2  -4 633.048 256.219 115
  -8  -2  -4 370.289 212.754  97
  -8  -2  -4 390.699 198.598  95
  -8  -2  -4 534.418 99.5900  47
   8  -2   4 642.605 121.846  65
   8  -2   4 644.156 123.507  64
   8  -2   4 725.603 139.528  66
  -8  -2  -4 533.640 95.0449  84
  -8  -2  -4 608.563 118.017  85
   8  -2   5 2668.04 177.324  67
   8  -2   5 3585.19 236.345  66
  -8  -2  -5 3382.65 204.956  85
  -8  -2  -5 3563.13 215.113 129
  -8  -2  -5 2815.98 172.049 130
  -8   0   6 6101.63 259.438  62
  -8   0   6 6213.05 270.740  58
   8   0  -5 4789.01 550.720 109
   8   0  -5 4784.46 564.508 116
  -8   0   5 5648.41 309.874  60
  -8   0   5 5374.80 275.159  57
  -8   0   5 5859.91 306.951  62
   8   0  -5 4843.02 572.348 124
   8   0  -5 4509.23 535.011  75
   8   0  -4 1284.39 322.349 124
  -8   0   4 1544.04 325.198 119
   8   0  -4 1646.77 340.939 116
   8   0  -4 1520.94 307.717 114
  -8   0   4 1502.95 151.190   4
   8   0  -4 1686.22 344.156  71
  -8   0   4 1573.23 164.358  70
   8   0  -3 4427.63 488.143 124
  -8   0   3 4532.71 458.913 119
  -8   0   3 4083.01 227.252  60
   8   0  -3 4295.48 398.547 110
   8   0  -3 4232.33 435.336 114
  -8   0   3 4500.79 234.581  70
   8   0  -3 4369.08 455.543  71
  -8   0   3 4804.82 232.998  30
   8   0  -2 11890.2 661.895 124
  -8   0   2 10832.0 606.524 119
  -8   0   2 10659.2 346.807 127
  -8   0   2 11863.2 360.708   3
  -8   0   2 10990.0 636.673   9
   8   0  -2 9475.90 401.146 115
   8   0  -2 11740.5 649.453 116
   8   0  -2 10530.5 573.124 114
   8   0  -2 11289.4 573.562 110
   8   0  -2 9761.35 295.245  87
   8   0  -2 12298.1 641.186  71
  -8   0   1 449934. 6903.17 129
  -8   0   1 411562. 6865.64 130
  -8   0   1 515478. 7364.36 121
   8   0  -1 507794. 7589.21 124
  -8   0   1 472851. 6905.57 127
  -8   0   1 454783. 6948.04 122
  -8   0   1 406145. 6885.54  11
  -8   0   1 486337. 6907.30   3
   8   0  -1 377930. 7285.11 110
   8   0  -1 467865. 7370.93 114
   8   0  -1 416289. 6848.81  87
   8   0  -1 422964. 7379.00  71
  -8   0   1 483785. 7315.53  74
  -8   0   0 105028. 1832.99 129
   8   0   0 125884. 2421.98 124
  -8   0   0 108580. 1842.55 127
   8   0   0 106118. 1807.67 126
  -8   0   0 116248. 2140.82 122
   8   0   0 114718. 2011.99  10
   8   0   0 129884. 2349.80 110
  -8   0   0 128059. 2413.71 112
   8   0   0 117263. 2149.32 117
   8   0   0 111228. 1829.61  87
  -8   0   0 106895. 1852.56  81
  -8   0  -1 4807.11 355.345 122
  -8   0  -1 5462.61 410.970 121
  -8   0  -1 4173.57 285.280 120
  -8   0  -1 4723.09 191.136 129
   8   0   1 5486.38 404.996 116
   8   0   1 4807.78 293.264 117
  -8   0  -1 4908.43 375.048 112
  -8   0  -1 5495.41 421.266  15
   8   0   1 5010.28 330.299  10
  -8   0  -1 5167.99 376.460  77
  -8   0  -1 4569.66 180.181  85
  -8   0  -2 879.880 212.077 122
   8   0   2 592.544 111.015 119
  -8   0  -2 715.903 204.415 121
   8   0   2 520.743 175.791 123
  -8   0  -2 560.786 71.2009 130
  -8   0  -2 719.826 188.671 112
  -8   0  -2 726.616 85.6036  85
  -8   0  -2 866.574 232.443  15
   8   0   2 414.340 107.843   8
   8   0   2 579.514 161.042  10
   8   0   3 924.628 131.092  65
   8   0   3 977.572 139.172  64
   8   0   3 934.317 134.773  66
   8   0   3 848.968 119.796  39
   8   0   3 828.686 114.238  38
  -8   0  -3 776.720 241.773  15
   8   0   3 834.242 223.378  10
  -8   0  -3 1083.99 262.407 122
  -8   0  -3 748.737 229.474 121
   8   0   3 1061.67 254.131 123
  -8   0  -4 8190.08 711.425  11
   8   0   4 10626.1 388.001   1
   8   0   4 10464.2 819.129  10
  -8   0  -4 10149.3 834.799 125
  -8   0  -4 9592.51 716.487 121
   8   0   4 9255.12 729.342 123
  -8   0  -4 9115.36 739.266 122
   8   0   4 12199.2 507.092  66
  -8   0  -4 10905.1 401.300  85
   8   0   4 12581.5 510.023  65
   8   0   5 1538.33 162.603  69
   8   0   5 1722.02 180.327  68
  -8   0  -5 1596.71 142.780 129
   8   0   6 3156.52 161.731  67
  -8   2   6 334.315 58.5213  62
  -8   2   6 392.743 72.0984  70
  -8   2   5 557.856 112.197  60
  -8   2   5 629.338 111.738  70
  -8   2   4 48994.1 1172.14   4
   8   2  -4 53034.5 2199.47  13
  -8   2   4 48579.8 1056.68 134
  -8   2   4 45298.8 1773.58 119
  -8   2   4 47997.7 1135.96  60
   8   2  -4 52929.3 2226.85 118
   8   2  -4 50678.6 2060.77 117
  -8   2   4 48991.2 1122.39  70
  -8   2   4 55921.5 1164.66  29
  -8   2   3 2687.60 173.458  30
  -8   2   3 2492.21 184.386  29
  -8   2   3 2831.60 185.728  25
  -8   2   3 2774.20 180.621  37
  -8   2   3 3177.40 231.891   4
  -8   2   3 2442.32 159.913 134
  -8   2   3 2562.82 173.640 135
  -8   2   3 2523.38 358.470 119
  -8   2   3 2624.24 191.859  60
   8   2  -3 3153.35 437.330 110
   8   2  -3 3627.30 503.071 117
   8   2  -3 3057.57 417.535 116
  -8   2   3 2410.47 155.052  88
  -8   2   3 2639.68 165.678 103
   8   2  -3 3111.99 409.250  72
   8   2  -2 15092.5 891.974  13
  -8   2   2 13050.2 362.481 128
  -8   2   2 11497.3 360.555 135
  -8   2   2 15159.7 490.398 127
  -8   2   2 13321.7 683.932 119
  -8   2   2 11257.4 363.040  52
   8   2  -2 15084.0 853.418 117
   8   2  -2 15908.5 926.904 118
   8   2  -2 15920.8 859.851 110
   8   2  -2 14590.8 787.729 116
   8   2  -2 12698.2 369.426  80
   8   2  -2 15709.9 838.756  72
  -8   2   2 11975.6 369.590  25
  -8   2   1 48037.3 937.609 128
   8   2  -1 47589.9 1277.88 124
  -8   2   1 44290.5 1052.17 121
  -8   2   1 44773.5 1166.21 119
  -8   2   1 51123.4 1022.00 127
  -8   2   1 47338.1 1366.04  16
  -8   2   1 51853.9 1427.34 111
   8   2  -1 52833.9 1557.11 117
   8   2  -1 53274.5 1516.87 116
  -8   2   1 50634.0 1401.16 112
  -8   2   1 46557.0 924.032  92
  -8   2   1 49563.4 969.806  91
  -8   2   1 50152.3 1388.55  96
   8   2  -1 48679.1 942.434  80
   8   2   0 15557.1 395.673 128
  -8   2   0 16821.5 681.428 121
  -8   2   0 16103.3 453.267 127
  -8   2   0 17975.0 854.004 120
  -8   2   0 16514.8 695.321  15
   8   2   0 17002.0 678.977  14
  -8   2   0 17046.9 775.192 111
  -8   2   0 16529.0 741.836 113
   8   2   0 17068.9 743.400 118
   8   2   0 16139.7 670.390 113
   8   2   0 17982.9 824.009 116
   8   2   0 16731.2 795.836 117
   8   2   0 19273.8 792.177 110
  -8   2   0 17844.1 804.926 112
  -8   2   0 17578.3 781.116  94
  -8   2   0 17304.0 483.429  89
  -8   2   0 16003.5 455.379  90
  -8   2   0 17891.9 886.393  74
   8   2   1 24172.2 594.330 128
  -8   2  -1 29230.6 1074.02 121
   8   2   1 28250.8 973.919 118
  -8   2  -1 30968.4 1172.80 120
  -8   2  -1 26487.7 644.025 127
  -8   2  -1 26729.2 969.683  17
   8   2   1 24350.3 697.415  17
  -8   2  -1 30063.7 1136.85  16
   8   2   1 28701.3 625.324   2
   8   2   1 29037.1 1047.38  10
  -8   2  -1 29187.0 1086.39  15
  -8   2  -1 31147.2 1175.66 112
   8   2   1 29414.2 951.113 110
  -8   2  -1 29445.2 1176.66 111
  -8   2  -1 28409.9 979.313 113
   8   2   1 24332.7 694.004 113
   8   2   1 27289.9 588.307  87
  -8   2  -1 29940.6 1177.03  94
  -8   2  -1 27672.9 669.480  90
  -8   2  -1 29641.1 1249.06  74
  -8   2  -2 169734. 3670.06  16
   8   2   2 182043. 2931.25   2
   8   2   2 170883. 2941.42  20
   8   2   2 151216. 3527.86  10
   8   2   2 171707. 2977.18 131
  -8   2  -2 171522. 2916.92 127
   8   2   2 163432. 3859.14 123
  -8   2  -2 180774. 3809.00 120
  -8   2  -2 183447. 3929.97 112
   8   2   2 164075. 2888.32 108
   8   2   2 173058. 3057.18  69
  -8   2  -2 191232. 4308.47  74
   8   2   2 160270. 2904.73  38
   8   2   2 168071. 2876.13  27
   8   2   3 11262.4 462.113  67
   8   2   3 13630.0 562.473  69
  -8   2  -3 13599.0 1086.48  74
  -8   2  -3 11816.8 840.738 121
   8   2   3 10895.1 777.374 119
  -8   2  -3 13455.7 474.262 127
   8   2   3 12153.0 922.208 123
  -8   2  -3 10883.7 745.500 120
   8   2   3 12748.2 442.362  53
  -8   2  -3 12027.9 848.319 112
   8   2   3 13038.5 467.070   2
  -8   2  -3 9807.47 661.237  16
  -8   2  -3 11328.9 837.159  15
   8   2   3 10467.1 714.639  10
   8   2   3 12854.0 479.023  38
   8   2   3 12786.4 482.080  39
   8   2   4 619.520 133.938  69
   8   2   4 675.053 129.958  67
   8   2   4 484.514 175.512 119
  -8   2  -4 414.332 178.679 122
  -8   2  -4 297.982 184.501 121
   8   2   4 643.270 248.248 123
  -8   2  -4 396.341 178.356 112
  -8   2  -4 943.519 344.467 111
   8   2   4 611.138 106.662 102
  -8   2  -4 681.124 298.957  94
  -8   2  -4 549.791 227.730  15
   8   2   4 463.239 192.091  10
   8   2   4 630.369 105.248  26
   8   2   5 3406.04 222.717  68
   8   2   5 3541.32 215.040  67
  -8   4   5 684.272 68.1934  70
  -8   4   4 74.6724 57.5662  29
  -8   4   4 75.7825 53.2576 134
  -8   4   4 116.466 54.6806 103
   8   4  -4 52.6916 77.3511  79
  -8   4   4 119.239 53.7092  70
  -8   4   3 25982.0 679.180  25
  -8   4   3 23238.3 595.323  37
  -8   4   3 27924.9 711.467  29
  -8   4   3 28572.5 666.481 134
  -8   4   3 21009.8 583.107 128
  -8   4   3 25667.0 662.412 135
  -8   4   3 26591.1 681.912  52
  -8   4   3 29204.3 673.217 103
  -8   4   3 26475.4 663.685  88
   8   4  -3 24017.9 648.413  80
   8   4  -2 37612.5 1949.58  14
  -8   4   2 37743.5 952.008   4
  -8   4   2 34974.8 856.352 128
  -8   4   2 32437.9 793.916 135
  -8   4   2 36496.6 826.706 134
  -8   4   2 31945.1 803.321  52
   8   4  -2 35910.3 1847.14 118
   8   4  -2 38379.4 1990.11 113
   8   4  -2 37219.8 1576.60 110
   8   4  -2 35528.6 870.592  80
   8   4  -2 35186.1 1505.99  72
  -8   4   2 32589.5 818.927  25
  -8   4   2 31032.8 791.868  32
   8   4  -1 2112.71 200.917  27
  -8   4   1 2387.55 203.606  32
  -8   4   1 2734.11 220.802  31
  -8   4   1 1388.01 278.427  16
   8   4  -1 2024.72 388.312  14
  -8   4   1 2295.48 202.038 128
  -8   4   1 2326.31 183.733 134
  -8   4   1 2251.93 162.491 135
   8   4  -1 2410.32 413.398 120
  -8   4   1 1489.99 332.273 120
  -8   4   1 2157.27 163.228  52
   8   4  -1 2364.66 206.885 108
  -8   4   1 1827.17 360.101 113
  -8   4   1 2003.71 375.269 111
   8   4  -1 2411.96 416.820 113
   8   4  -1 2065.08 399.987 117
   8   4  -1 2272.68 381.141 110
  -8   4   1 1509.55 322.798  96
   8   4  -1 2834.57 216.454  80
   8   4  -1 2041.54 356.237  72
   8   4   0 82368.5 1616.96  27
  -8   4   0 86538.1 1671.96  31
  -8   4   0 72979.5 2338.62  16
   8   4   0 79049.4 1552.91 128
  -8   4   0 84234.3 1691.16 128
  -8   4   0 79939.2 1552.60 134
   8   4   0 73566.5 2377.33 118
  -8   4   0 67050.9 2390.83 120
   8   4   0 81987.3 1650.85  53
   8   4   0 77864.3 2122.38 110
   8   4   0 78494.3 1612.21 108
  -8   4   0 72414.4 2498.09 111
  -8   4   0 74378.5 2420.42 113
   8   4   0 76290.6 2467.26 117
  -8   4   0 82896.5 1656.10  92
  -8   4   0 72025.4 2438.12  96
   8   4   0 88457.9 1608.76  79
   8   4   1 24731.2 674.798  28
   8   4   1 25687.2 701.654  27
  -8   4  -1 25497.0 717.953  31
  -8   4  -1 21440.0 1091.90  15
   8   4   1 19470.1 1148.94  10
   8   4   1 25714.4 729.289 135
   8   4   1 23888.5 669.323 128
  -8   4  -1 21746.6 1080.31 121
   8   4   1 18903.6 1115.10 123
   8   4   1 22379.1 1145.85 118
  -8   4  -1 22623.2 1297.63 120
   8   4   1 26239.0 736.988  53
  -8   4  -1 23556.8 1246.18 112
  -8   4  -1 22844.9 1390.40 111
  -8   4  -1 20945.5 1180.07 113
  -8   4  -1 22962.7 1348.34  96
  -8   4  -1 27943.9 849.196  91
   8   4   1 25870.4 717.166 107
  -8   4  -1 21719.9 1215.46  73
   8   4   2 1781.60 173.729  39
  -8   4  -2 1723.75 167.724  31
  -8   4  -2 1604.82 358.581  16
  -8   4  -2 1810.63 359.345  15
   8   4   2 1839.93 164.093   2
   8   4   2 1264.33 296.634  10
   8   4   2 1886.18 174.898 135
   8   4   2 1577.48 159.296 128
   8   4   2 1438.76 143.874 134
  -8   4  -2 1610.55 334.441 121
   8   4   2 1407.70 324.635 123
  -8   4  -2 2270.58 440.292 120
   8   4   2 1823.58 192.842  53
  -8   4  -2 1872.70 390.116 112
  -8   4  -2 2057.55 269.475  91
   8   4   2 1834.14 169.430 107
  -8   4  -2 1841.18 458.325  73
   8   4   3 770.799 112.292   2
   8   4   3 869.045 103.550 135
   8   4   3 770.632 96.9568 107
  -8   4  -3 1189.54 221.434  91
   8   4   3 886.425 128.264  39
   8   4   3 831.460 112.872  52
  -8   4  -4 260.103 101.163 128
   8   4   4 273.761 74.8032 102
  -8   4  -4 325.509 100.593  91
  -8   6   2 26.3282 34.8478 134
   8   6  -2 16.8770 49.5215 134
   8   6  -2 65.5549 56.7997  31
  -8   6   2 25.9402 36.7259  29
   8   6  -2 37.6012 64.3004  28
  -8   6   2 15.5528 35.1960 103
  -8   6   1 422.828 62.8580 134
   8   6  -1 469.910 105.671 135
   8   6  -1 453.971 115.076 134
  -8   6   1 448.770 62.6461 103
   8   6  -1 598.652 113.137 107
  -8   6   1 468.011 80.0849  29
   8   6  -1 645.341 108.649  28
   8   6   0 427.494 95.3919 135
   8   6   0 340.005 90.2341 107
  -8   6   0 254.113 71.8442  31
   8   6   0 407.841 102.202  52
   8   6   1 188.255 61.1324 135
   8   6   1 205.596 50.7132 134
   8   6   1 242.467 66.6039 107
   8   6   1 76.5553 49.8376  26
  -8   6  -1 136.206 53.4026  31
  -8   6  -1 169.004 65.7087  32
   8   6   1 210.549 69.7652  52
   8   6   2 508.026 50.2216 107
   8   6   2 412.928 48.1381 135
   9  -5  -4 401.251 62.4647  22
  -9  -5   4 422.438 54.9527  63
  -9  -5   4 453.306 60.4635  61
   9  -5  -3 1672.36 127.566  55
  -9  -5   3 2076.31 164.680  63
  -9  -5   3 1803.01 141.683  61
   9  -5  -3 1940.84 144.840 133
   9  -5  -3 2070.49 169.459  22
   9  -5  -3 1821.84 154.848  44
  -9  -5   2 26134.1 624.181  46
   9  -5  -2 27817.6 689.328  55
  -9  -5   2 27804.6 676.051  61
   9  -5  -2 23159.9 634.296 132
   9  -5  -2 27801.0 695.383 133
  -9  -5   2 23848.0 632.796   3
   9  -5  -2 27868.6 748.785  22
  -9  -5   2 23883.9 625.902   5
   9  -5  -2 27419.6 694.829  44
   9  -5  -2 23985.9 615.686  24
   9  -5  -1 292.329 93.6063  55
  -9  -5   1 294.716 73.5504  56
   9  -5  -1 281.803 93.3024 133
   9  -5  -1 160.318 76.9909  44
   9  -5  -1 173.173 61.2722  41
   9  -5  -1 181.955 94.8916  22
   9  -5  -1 198.444 92.5328   6
  -9  -5   1 241.920 72.2349   5
   9  -5   0 5155.48 318.367   6
  -9  -5   0 5097.43 284.721  46
  -9  -5   0 5636.30 296.148  56
  -9  -5   0 4382.34 239.741 104
  -9  -5   0 4382.81 239.075  35
  -9  -5  -1 12541.8 463.609  56
  -9  -5  -1 10636.9 409.250  46
   9  -5   1 9552.13 364.964  55
   9  -5   1 7787.68 284.758  64
   9  -5   1 9633.95 366.998 133
  -9  -5  -1 8012.22 329.630 130
   9  -5   1 10111.6 389.975 100
   9  -5   1 11048.8 452.631   6
   9  -5   2 3559.62 223.998   6
  -9  -5  -2 3479.80 204.940  46
  -9  -5  -2 2964.61 186.663 130
   9  -5   2 2833.77 161.559  64
  -9  -5  -2 3470.80 199.543  40
   9  -5   3 662.160 76.7280  64
   9  -5   3 644.446 79.9393  65
  -9  -5  -3 731.817 87.7063  40
  -9  -5  -3 909.685 111.754  56
   9  -3  -5 6783.62 301.767  86
   9  -3  -5 6265.43 239.295  23
  -9  -3   5 7210.61 281.240  59
  -9  -3   5 7206.45 267.704  61
   9  -3  -4 14882.2 505.915  83
   9  -3  -4 15943.4 564.501  86
   9  -3  -4 14474.0 488.639  23
   9  -3  -3 10611.0 423.919  23
  -9  -3   3 11113.7 415.212   3
   9  -3  -3 10928.5 412.666 133
   9  -3  -3 8736.37 770.824 124
  -9  -3   3 11781.1 462.857  59
   9  -3  -3 11007.3 398.767  55
  -9  -3   3 11575.0 502.017  62
   9  -3  -3 9687.52 796.757 115
   9  -3  -3 10400.1 875.573 109
   9  -3  -3 8104.97 662.835 116
   9  -3  -3 10686.2 428.593  93
  -9  -3   3 11573.9 422.562 104
   9  -3  -3 11805.9 469.760  83
   9  -3  -2 29179.7 764.961  23
  -9  -3   2 32389.5 783.384   5
   9  -3  -2 28695.1 760.309 133
   9  -3  -2 25945.4 1230.43 124
  -9  -3   2 31328.3 805.222  59
  -9  -3   2 30243.8 733.214  46
   9  -3  -2 31535.7 791.781  55
   9  -3  -2 27238.3 1322.70 115
   9  -3  -2 27892.2 1330.37 109
   9  -3  -2 33114.3 823.297  93
   9  -3  -2 30058.8 786.166  86
   9  -3  -2 32737.0 826.466  83
  -9  -3   1 669.238 106.023   5
  -9  -3   1 619.105 92.8241 129
   9  -3  -1 527.869 99.7244 133
  -9  -3   1 651.592 99.1372 130
   9  -3  -1 577.166 110.116 132
   9  -3  -1 522.829 120.590 126
   9  -3  -1 579.990 176.071 124
  -9  -3   1 569.446 94.6021  59
  -9  -3   1 605.583 95.8421  56
   9  -3  -1 567.225 103.407  55
   9  -3  -1 433.631 180.328 109
   9  -3  -1 351.737 192.261 114
   9  -3  -1 634.267 101.758  86
   9  -3  -1 528.696 138.247  93
   9  -3  -1 451.158 97.6929  24
  -9  -3   1 396.725 102.502  36
  -9  -3   1 505.973 104.214  35
   9  -3  -1 539.561 97.7914  23
   9  -3   0 12008.1 444.930  22
  -9  -3   0 10947.9 345.876   5
   9  -3   0 11793.4 407.912 133
  -9  -3   0 12180.6 418.640 130
   9  -3   0 11015.0 423.591 132
  -9  -3   0 11380.2 383.747 129
  -9  -3   0 11799.4 700.735 125
   9  -3   0 9139.89 603.547 124
   9  -3   0 12225.3 429.599 126
  -9  -3   0 11986.3 425.693  51
   9  -3   0 11823.1 413.240  55
   9  -3   0 10021.6 611.866 109
   9  -3   0 10803.8 804.903 114
   9  -3   0 12396.1 444.508  98
  -9  -3   0 11205.6 356.226 106
   9  -3   0 9902.40 349.123  43
   9  -3   0 10077.4 360.969  41
  -9  -3   0 11320.9 404.476  35
   9  -3   0 11280.9 404.545  24
   9  -3   0 10961.8 409.655  44
  -9  -3   0 11489.7 361.606  40
   9  -3   1 8861.94 380.417  22
   9  -3   1 8331.29 344.194 133
   9  -3   1 8942.04 383.245 132
  -9  -3  -1 10844.8 379.169 129
  -9  -3  -1 8135.14 660.032 125
  -9  -3  -1 9032.92 728.833 122
   9  -3   1 9402.90 391.990 126
  -9  -3  -1 8629.59 367.301  47
   9  -3   1 7684.91 318.114  63
  -9  -3  -1 8642.49 356.261  51
   9  -3   1 8176.00 312.456  64
  -9  -3  -1 9349.25 388.026  50
   9  -3   1 9439.85 385.512 100
   9  -3   1 10134.0 429.109  98
  -9  -3  -1 8353.63 683.352  77
  -9  -3  -1 8195.18 305.211  81
  -9  -3  -1 8433.98 351.104  85
   9  -3   2 28263.9 752.684  42
   9  -3   2 29483.5 1426.62   8
   9  -3   2 29403.6 785.682  21
  -9  -3  -2 26469.3 1363.25  18
   9  -3   2 29761.8 817.344 132
  -9  -3  -2 28889.4 767.102 129
  -9  -3  -2 30944.0 813.861 130
  -9  -3  -2 26594.0 1358.14 125
  -9  -3  -2 26499.9 1364.17 122
  -9  -3  -2 28720.5 772.704  47
   9  -3   2 29150.2 738.130  55
   9  -3   2 28911.4 762.562  63
  -9  -3  -2 29152.6 776.972  50
   9  -3   2 28498.9 713.788  64
  -9  -3  -2 23119.6 1134.28 115
  -9  -3  -2 24994.7 1167.46  97
  -9  -3  -2 27427.2 1377.45  77
  -9  -3  -2 28408.1 728.605  81
  -9  -3  -2 28769.0 779.667  85
   9  -3   3 34003.1 1459.38   8
   9  -3   3 34803.4 855.919   6
  -9  -3  -3 31802.7 1600.10  18
   9  -3   3 34721.6 929.026 132
  -9  -3  -3 37590.9 937.137 130
  -9  -3  -3 37496.9 924.801 129
  -9  -3  -3 30790.5 1562.19 125
  -9  -3  -3 28542.2 1461.86 122
  -9  -3  -3 28279.5 1411.81 115
  -9  -3  -3 29039.2 1420.10  97
  -9  -3  -3 33438.7 848.499  47
   9  -3   3 36358.6 919.801  63
   9  -3   3 36444.0 863.377  64
  -9  -3  -3 34732.5 880.177  84
   9  -3   4 3179.92 232.712  66
   9  -3   4 3784.84 234.214  64
   9  -3   4 3287.90 220.808  65
  -9  -3  -4 3240.47 226.441  85
  -9  -3  -4 3243.10 219.202  81
  -9  -3  -4 3349.78 223.725 130
   9  -3   5 794.693 94.6686  65
  -9  -3  -5 635.848 89.3491 106
  -9  -3  -5 740.256 89.1410  40
  -9  -1   6 4128.00 206.604  58
  -9  -1   6 3871.18 196.152  62
  -9  -1   5 13615.1 444.858  59
  -9  -1   5 15310.1 529.977  58
  -9  -1   5 14283.1 489.835  57
  -9  -1   5 15038.1 525.453  62
   9  -1  -5 13447.9 455.040  83
   9  -1  -4 2371.07 446.761 124
  -9  -1   4 2588.60 202.566  57
   9  -1  -4 2222.97 406.021 114
   9  -1  -4 2477.13 430.630 109
   9  -1  -4 2651.92 198.605  93
   9  -1  -4 2595.16 439.085  75
   9  -1  -3 38631.3 825.919  78
   9  -1  -3 43360.0 879.479  82
   9  -1  -3 44169.7 1705.55 124
   9  -1  -3 41057.3 849.916 126
  -9  -1   3 41274.3 933.067  62
   9  -1  -3 37562.7 1309.59 115
   9  -1  -3 42913.1 1615.15 114
  -9  -1   3 39959.4 870.491  36
  -9  -1   3 41501.3 1543.53   9
   9  -1  -2 59766.9 1152.55 126
   9  -1  -2 70128.1 1961.24 124
  -9  -1   2 54958.9 1121.67 127
  -9  -1   2 68158.0 1248.92 129
   9  -1  -2 58916.5 1574.60 115
   9  -1  -2 63361.7 1585.58 110
   9  -1  -2 66337.0 1878.51 114
   9  -1  -2 70573.0 1839.28 109
   9  -1  -2 67490.6 1830.04 116
  -9  -1   2 61565.8 1176.36   3
   9  -1  -2 61159.7 1149.66  78
   9  -1  -2 70654.5 1841.09  75
   9  -1  -2 62169.8 1157.40  82
   9  -1  -1 29182.0 932.318 115
   9  -1  -1 31868.2 975.559 109
   9  -1  -1 33800.3 1146.15 114
   9  -1  -1 33817.5 1044.47 110
   9  -1  -1 32325.8 1032.15 116
  -9  -1   1 30296.2 664.046 130
   9  -1  -1 30315.1 647.095  78
   9  -1  -1 31941.6 981.906  75
   9  -1  -1 29670.6 638.633  82
  -9  -1   1 32943.3 931.190 122
   9  -1  -1 30045.6 646.954 126
   9  -1   0 56939.9 1072.79   1
  -9  -1   0 57943.7 1454.76  11
  -9  -1   0 60872.5 1331.41 125
  -9  -1   0 67152.2 1652.26 121
  -9  -1   0 56529.8 1053.50 127
  -9  -1   0 64329.7 1531.81 122
  -9  -1   0 59978.6 1093.77 130
  -9  -1   0 62141.6 1109.33 129
   9  -1   0 52660.6 1143.44 117
   9  -1   0 63561.1 1674.66 114
   9  -1   0 65027.2 1616.59 110
   9  -1   0 63105.9 1469.63 116
   9  -1   0 52655.6 1191.66 109
   9  -1   0 57438.4 1048.55  93
  -9  -1   0 65528.6 1663.06  77
   9  -1   0 53449.0 1199.47  75
   9  -1   0 56101.2 1030.21  83
  -9  -1   0 61880.6 1105.24  81
  -9  -1  -1 6797.69 509.752  11
   9  -1   1 6862.04 260.807   1
  -9  -1  -1 6563.23 464.730 125
  -9  -1  -1 6979.73 504.937 121
   9  -1   1 6509.47 242.948 126
  -9  -1  -1 6719.65 252.944 130
  -9  -1  -1 6415.89 257.584 129
  -9  -1  -1 6564.24 467.644 112
   9  -1   1 5928.12 208.882  93
  -9  -1  -1 7090.42 525.362  77
  -9  -1  -1 6685.65 256.616  85
  -9  -1  -2 6949.79 581.896 125
  -9  -1  -2 6569.83 543.851 121
   9  -1   2 5726.46 408.553 123
  -9  -1  -2 6455.16 549.966 122
   9  -1   2 7222.09 276.719 126
  -9  -1  -2 7538.48 295.518 130
   9  -1   2 7305.27 326.846 132
  -9  -1  -2 7710.56 319.088 129
   9  -1   2 6611.55 306.799 131
  -9  -1  -2 6073.08 450.605 112
   9  -1   2 7370.04 522.171   8
  -9  -1  -2 7170.37 611.611  11
   9  -1   2 7268.60 312.071  21
   9  -1   2 6530.32 293.696  20
   9  -1   2 7194.15 577.331  10
   9  -1   2 6851.51 280.476  64
  -9  -1  -2 7347.12 304.254  85
  -9  -1  -2 6516.98 252.386  84
   9  -1   2 6750.41 262.472  65
  -9  -1  -3 15677.0 901.410 121
  -9  -1  -3 15267.0 947.420 122
   9  -1   3 16145.9 569.433 131
  -9  -1  -3 16187.3 506.727 130
   9  -1   3 15113.7 514.423  64
   9  -1   3 16218.0 517.742  65
  -9  -1  -3 16751.2 536.091  85
   9  -1   3 15169.3 505.120   1
  -9  -1  -3 15921.0 1008.35  11
   9  -1   3 15767.0 546.210  20
   9  -1   3 16996.7 1022.46  10
  -9  -1  -4 17751.2 1117.01  11
   9  -1   4 21599.5 636.276   1
  -9  -1  -4 19636.1 582.057 130
  -9  -1  -4 24167.5 699.538 129
  -9  -1  -4 18524.9 1219.11 115
   9  -1   4 19896.5 594.352  98
  -9  -1  -4 17511.2 1182.53  97
  -9  -1  -4 20102.1 1222.36 125
  -9  -1  -4 18190.2 1086.74 122
   9  -1   4 24070.3 710.725  65
   9  -1   4 24253.7 706.490  64
   9  -1   4 23820.7 735.177  66
  -9  -1  -4 20683.4 642.173  85
   9  -1   5 388.850 103.123  67
   9  -1   5 449.489 92.6955  69
  -9  -1  -5 415.933 78.9059  85
  -9  -1  -5 502.743 93.2869 129
   9  -1   6 483.594 58.6618  69
  -9   1   6 3914.69 193.581  62
  -9   1   5 13717.4 513.773  60
  -9   1   5 14601.3 522.416  70
  -9   1   4 2683.42 209.535  70
   9   1  -4 2527.14 426.097  71
   9   1  -4 1791.01 339.647 124
  -9   1   4 2017.61 377.768 119
  -9   1   4 2725.96 219.487  60
   9   1  -4 2797.76 455.676 117
   9   1  -4 2475.83 417.470 116
  -9   1   4 2628.01 189.074  30
  -9   1   4 2501.09 210.825   4
  -9   1   3 36364.9 845.857 134
   9   1  -3 40545.9 1453.75 124
  -9   1   3 41349.6 1492.09 119
  -9   1   3 37943.2 908.422  60
   9   1  -3 42890.0 1471.32 110
   9   1  -3 43619.7 1597.02 116
  -9   1   3 39244.5 891.764  70
   9   1  -3 38744.3 1393.02  72
   9   1  -3 47124.0 1584.12  71
  -9   1   3 42515.1 904.525  37
  -9   1   3 40334.0 873.627  30
   9   1  -2 68184.5 1878.51 117
   9   1  -2 68235.4 1830.92 110
   9   1  -2 68196.3 1888.80 116
  -9   1   2 72860.9 2079.81   9
   9   1  -2 61216.6 1728.22 124
  -9   1   2 69619.8 1774.32 119
   9   1  -2 62723.8 1179.81  79
   9   1  -2 65302.1 1780.29  72
  -9   1   1 27315.8 648.725 129
  -9   1   1 32378.8 882.519 121
   9   1  -1 31441.7 1037.27 124
  -9   1   1 28356.3 877.019 119
  -9   1   1 31928.5 698.793 127
  -9   1   1 33595.2 1125.81 120
  -9   1   1 37209.4 1227.85   9
  -9   1   1 29126.2 787.892 111
  -9   1   1 35466.2 1114.31 112
   9   1  -1 33095.0 1123.29 116
   9   1  -1 36561.4 1139.67 110
  -9   1   1 30468.7 676.455  90
  -9   1   1 27778.5 765.480  96
   9   1  -1 35094.4 1076.67  71
  -9   1   0 49624.5 1007.72 129
  -9   1   0 57879.7 1241.47 122
   9   1   0 64123.2 1609.87 124
  -9   1   0 65488.6 1497.45 121
  -9   1   0 56525.1 1071.99 127
  -9   1   0 63112.3 1585.25 120
  -9   1   0 66366.2 1544.84  15
   9   1   0 57582.9 1312.69  13
   9   1   0 47661.1 1165.17  10
  -9   1   0 64651.1 1608.66   9
  -9   1   0 61255.1 1400.84 111
   9   1   0 57061.7 1335.42 118
   9   1   0 61998.7 1519.51 117
   9   1   0 65584.0 1645.53 116
  -9   1   0 58812.8 1084.95  89
  -9   1   0 60573.8 1380.60  94
  -9   1   0 58465.1 1075.17  90
   9   1   0 55511.2 1364.82  71
   9   1   0 49945.6 1017.04  79
  -9   1  -1 5697.44 210.172 129
   9   1   1 6418.93 329.609 118
  -9   1  -1 6128.62 445.540 120
  -9   1  -1 6496.68 258.524 127
  -9   1  -1 6554.47 458.031  16
   9   1   1 6883.29 409.181  10
   9   1   1 7342.46 471.433 110
   9   1   1 7002.13 465.434 117
  -9   1  -1 6770.57 508.068 112
   9   1   1 6587.84 233.071  87
   9   1   1 5709.47 188.818  78
  -9   1  -1 6116.50 245.244  81
  -9   1  -2 6336.10 471.166  16
  -9   1  -2 6981.42 589.310  15
   9   1   2 7337.75 505.437  10
   9   1   2 6712.54 305.824  20
   9   1   2 6845.42 318.099 131
  -9   1  -2 6284.25 547.176 121
  -9   1  -2 6637.85 473.585 120
   9   1   2 6590.35 581.936 123
  -9   1  -2 7321.78 580.545 112
  -9   1  -2 7142.39 298.243  81
   9   1   2 6428.85 284.472  38
   9   1   3 16571.4 531.212  38
   9   1   3 15320.0 455.488  26
   9   1   3 16073.3 529.115  39
   9   1   3 16726.7 896.523  10
  -9   1  -3 11131.9 836.348  15
   9   1   3 16496.8 569.071  20
   9   1   3 16766.6 592.857 131
  -9   1  -3 15215.1 873.849 122
   9   1   3 12825.4 714.380 119
  -9   1  -3 12004.9 844.005 121
   9   1   3 16584.8 1018.44 123
   9   1   3 14125.6 439.529  53
  -9   1  -3 11741.6 799.333 112
   9   1   3 15335.4 463.127 102
   9   1   3 17352.4 607.465  66
   9   1   3 15622.3 543.507  69
   9   1   3 20718.4 681.222  65
  -9   1  -4 18431.3 1053.19 121
   9   1   4 18931.9 1160.29 123
  -9   1  -4 17761.1 1022.11 122
   9   1   4 23644.4 678.545  39
   9   1   4 19874.1 556.094   1
  -9   1  -4 17575.4 1065.90  15
   9   1   4 20714.3 1129.74  10
   9   1   4 21563.7 682.949  67
   9   1   4 20354.8 658.293  69
   9   1   5 385.495 102.358  67
   9   1   5 412.763 94.9584  69
  -9   1  -5 380.345 88.8928 127
   9   1   6 516.421 59.8273  68
  -9   3   5 7065.10 290.332  70
  -9   3   4 14732.4 539.584   4
  -9   3   4 15352.9 467.398 134
  -9   3   4 14236.8 477.562  60
  -9   3   4 14726.9 491.240  70
  -9   3   4 16380.5 525.277  29
  -9   3   3 9999.92 375.189  37
  -9   3   3 9676.41 349.059  30
  -9   3   3 10174.4 392.348  25
  -9   3   3 11643.5 485.695   4
   9   3  -3 11801.5 1042.08  13
  -9   3   3 10717.4 377.564 134
  -9   3   3 10135.2 384.045 135
  -9   3   3 9861.35 719.862 119
   9   3  -3 10346.4 915.169 117
   9   3  -3 11661.6 1063.36 118
   9   3  -3 11575.6 875.941 110
  -9   3   3 10859.3 380.418 103
  -9   3   3 10379.6 364.324  88
   9   3  -3 10880.2 828.468  72
  -9   3   2 25529.7 677.487  25
  -9   3   2 29530.1 747.307  32
  -9   3   2 31476.7 839.735   4
   9   3  -2 32860.7 1525.54  13
  -9   3   2 28781.8 703.248 128
  -9   3   2 24467.5 665.904 135
  -9   3   2 30022.7 703.699 134
  -9   3   2 31386.1 848.730 127
  -9   3   2 26870.8 699.646  52
   9   3  -2 32552.7 1566.98 118
   9   3  -2 31850.0 1487.02 117
   9   3  -2 33185.9 1762.60 113
  -9   3   2 31678.0 718.184 103
   9   3  -2 29790.3 725.681  80
  -9   3   1 470.938 98.5349  31
  -9   3   1 663.632 113.154  32
  -9   3   1 447.866 175.646  16
   9   3  -1 635.002 224.034  14
  -9   3   1 569.387 116.528   4
  -9   3   1 402.443 72.7049 135
  -9   3   1 453.092 91.4554 128
  -9   3   1 574.929 89.8399 134
  -9   3   1 313.834 189.147 120
  -9   3   1 453.876 111.398 127
  -9   3   1 464.711 78.6971  52
  -9   3   1 510.836 161.014 112
   9   3  -1 673.020 247.627 110
   9   3  -1 400.974 201.649 118
  -9   3   1 516.321 185.135 111
   9   3  -1 610.157 214.350 113
   9   3  -1 661.360 224.253 117
   9   3  -1 500.522 192.535 116
  -9   3   1 556.046 93.8648  92
  -9   3   1 578.300 107.421  91
  -9   3   1 526.198 183.297  96
   9   3  -1 483.411 94.5086  80
   9   3  -1 461.294 120.632  79
   9   3  -1 572.403 215.487  72
  -9   3   0 11672.2 413.100  31
   9   3   0 10679.4 360.360 128
  -9   3   0 11521.0 363.163 134
  -9   3   0 10461.4 797.397 120
  -9   3   0 10225.3 607.496 121
  -9   3   0 11656.2 430.797 127
  -9   3   0 10890.0 750.874  16
  -9   3   0 11335.0 644.576  15
   9   3   0 10669.0 637.638  14
   9   3   0 11493.5 404.398  19
  -9   3   0 10940.3 770.639 111
  -9   3   0 11020.6 747.814 113
   9   3   0 11364.5 737.852 118
   9   3   0 10886.2 643.668 113
   9   3   0 11687.6 791.783 117
  -9   3   0 8749.53 670.316 112
   9   3   0 13111.3 756.429 110
  -9   3   0 11594.2 408.675  92
  -9   3   0 12180.5 443.341  91
   9   3   0 11473.7 412.097 108
   9   3   0 10966.6 591.922  71
  -9   3   0 9530.15 598.109  73
   9   3   1 8572.50 355.914  27
   9   3   1 9174.47 370.417  38
   9   3   1 8482.73 328.295  28
  -9   3  -1 8836.28 352.134  31
   9   3   1 8563.16 336.046 128
   9   3   1 8510.95 617.090 118
  -9   3  -1 9426.47 683.190 121
  -9   3  -1 8880.19 379.286 127
  -9   3  -1 9311.53 766.302 120
  -9   3  -1 9395.15 749.784  16
  -9   3  -1 8527.76 661.809  15
   9   3   1 7326.51 615.715  10
   9   3   1 9336.40 328.313   2
  -9   3  -1 8931.89 736.512 112
   9   3   1 7838.22 509.869 110
  -9   3  -1 8709.87 753.098 111
  -9   3  -1 8194.00 640.107 113
   9   3   1 8835.65 365.413 108
   9   3   1 7899.04 675.310 117
  -9   3  -1 9292.33 401.790  90
  -9   3  -1 9325.77 413.164  89
   9   3   1 8841.80 303.317  87
  -9   3  -1 8336.45 740.468  94
  -9   3  -1 8734.46 827.583  74
  -9   3  -1 9185.78 712.196  73
   9   3   2 29887.1 787.683  38
   9   3   2 26275.8 654.005  28
  -9   3  -2 29252.1 1352.79  16
  -9   3  -2 28696.2 1368.16  15
   9   3   2 31410.9 774.248   2
   9   3   2 21455.1 1133.66  10
   9   3   2 28550.8 729.285 135
  -9   3  -2 26964.3 1316.14 121
   9   3   2 24661.5 1327.52 123
  -9   3  -2 27161.1 1367.58 120
  -9   3  -2 31074.7 1475.20 112
  -9   3  -2 28678.0 1580.02 111
  -9   3  -2 32008.5 889.603  89
   9   3   2 28279.3 715.043 107
  -9   3  -2 31319.2 1629.02  94
  -9   3  -2 31948.4 893.057  90
  -9   3  -2 27838.9 1698.45  74
  -9   3  -3 26581.8 1249.21  16
   9   3   3 25964.2 1238.54  10
   9   3   3 36971.7 899.660   2
   9   3   3 31338.0 740.690 135
   9   3   3 31279.3 1553.78 123
   9   3   3 29561.5 1409.75 119
  -9   3  -3 27763.4 1362.75 120
  -9   3  -3 31056.0 1524.63 112
  -9   3  -3 35441.4 1945.66 111
  -9   3  -3 40092.5 1045.14  89
   9   3   3 31623.9 730.192 107
   9   3   3 38839.9 911.576 102
  -9   3  -3 39745.5 2027.35  94
   9   3   3 35799.3 901.753  39
   9   3   3 39598.2 911.528  26
   9   3   3 36256.0 913.186  38
   9   3   3 35967.6 869.591  53
  -9   3  -4 3253.27 249.976  89
   9   3   4 3479.78 208.849 102
   9   3   4 3368.75 202.977  26
   9   3   4 2905.12 208.581  68
   9   3   5 477.489 66.2273  68
  -9   5   3 1724.34 130.658  29
   9   5  -3 1525.82 143.505 107
   9   5  -3 1911.17 157.639  79
   9   5  -3 1462.07 143.806 135
  -9   5   2 24717.4 643.767  88
  -9   5   2 28477.9 639.445 103
  -9   5   2 26127.0 669.791  29
  -9   5   2 24795.1 591.552  25
   9   5  -2 31870.9 915.062 135
  -9   5   2 23273.0 572.068 135
  -9   5   2 26434.1 617.507 134
  -9   5   2 21399.7 593.296 128
  -9   5   1 264.715 100.003  31
   9   5  -1 253.739 107.935  27
  -9   5   1 154.744 77.3303  32
   9   5  -1 276.567 112.945  28
  -9   5   1 235.010 87.5874 128
   9   5  -1 286.811 124.356 135
  -9   5   1 181.821 71.2221 134
   9   5  -1 229.994 125.051 107
  -9   5   1 239.853 74.8177 103
   9   5  -1 328.594 115.774  79
  -9   5   0 4395.05 286.004 128
   9   5   0 5548.78 320.746 135
  -9   5   0 4193.62 210.423 134
   9   5   0 5027.54 303.970 107
  -9   5   0 4545.93 216.810 103
  -9   5   0 4971.11 288.305  32
  -9   5   0 4578.14 268.422  31
   9   5   0 4838.68 274.787  28
   9   5   0 4652.78 272.148  27
   9   5   0 4746.16 294.962  53
   9   5   1 10417.2 366.368  28
  -9   5  -1 10957.2 396.155  31
  -9   5  -1 11539.6 463.274  92
  -9   5  -1 12186.4 521.875  91
  -9   5  -1 9773.21 352.556  80
   9   5   1 11609.5 436.337  53
   9   5   2 3524.81 195.372 135
  -9   5  -2 4183.90 334.350 128
   9   5   2 3656.89 219.284 102
   9   5   2 3402.50 189.800 107
  -9   5  -2 4148.07 329.378  91
   9   5   2 3285.68 207.122  26
   9   5   2 3740.54 217.571  52
   9   5   3 736.081 89.5613 102
   9   5   3 711.767 84.6862  26
  -9   5  -3 718.202 92.8615  32
   9   5   3 632.776 66.4845  52
  10  -6  -2 99.6311 38.1773  22
  10  -6  -1 4172.25 177.099 100
  10  -6  -1 3872.71 163.668 133
  10  -6  -1 3875.31 164.641  55
  10  -6   0 663.467 77.2013 100
 -10  -6   0 666.284 73.7616  46
  10  -6   0 582.834 71.4422  55
 -10  -6  -1 441.652 55.3559  46
  10  -4  -5 753.940 72.8300  44
  10  -4  -4 7809.53 336.688 132
  10  -4  -4 7263.20 307.942  99
  10  -4  -4 6875.16 280.089  23
 -10  -4   4 7666.28 304.310  59
 -10  -4   4 7116.15 288.276  63
 -10  -4   3 7280.72 319.278   3
 -10  -4   3 7083.44 315.956   5
 -10  -4   3 7714.58 348.335  59
  10  -4  -3 6628.72 293.974  55
  10  -4  -3 7226.64 319.853 133
  10  -4  -3 7435.07 367.890 132
  10  -4  -3 7290.92 353.307  86
  10  -4  -3 6832.28 329.746  99
  10  -4  -3 7046.24 330.655  23
  10  -4  -3 7867.76 358.604  24
 -10  -4   2 25493.1 686.668   5
 -10  -4   2 25031.7 697.964  59
  10  -4  -2 26295.8 720.748  55
 -10  -4   2 25437.0 663.723  46
  10  -4  -2 25384.7 707.654 133
  10  -4  -2 24171.6 731.410 132
  10  -4  -2 17570.2 1157.60 114
  10  -4  -2 20137.0 1166.04 109
  10  -4  -2 26955.8 758.172  93
  10  -4  -2 22539.8 635.786  99
 -10  -4   2 26148.9 721.413 104
  10  -4  -2 24762.0 701.295  24
  10  -4  -2 23816.5 697.053  23
 -10  -4   2 26888.6 735.785  35
  10  -4  -1 1011.80 333.883   8
  10  -4  -1 1104.62 159.573  22
 -10  -4   1 1179.00 136.399   5
 -10  -4   1 1508.17 154.476  56
 -10  -4   1 1203.76 151.096  46
  10  -4  -1 1154.43 152.339  55
  10  -4  -1 1311.75 158.571 133
 -10  -4   1 1145.26 135.237 130
  10  -4  -1 1118.37 157.513 132
  10  -4  -1 330.535 264.262 114
  10  -4  -1 946.834 261.701 109
 -10  -4   1 1331.06 172.295 104
  10  -4  -1 1126.65 152.155  44
 -10  -4   1 1332.43 164.234  35
  10  -4  -1 1021.24 150.346  24
  10  -4  -1 1001.42 122.277  41
  10  -4   0 13357.1 486.301 133
 -10  -4   0 12378.7 460.520 130
  10  -4   0 12853.8 488.122 132
  10  -4   0 12736.3 1003.77   8
  10  -4   0 13617.8 522.318  22
 -10  -4   0 15188.9 529.424  56
  10  -4   0 13112.1 482.869  55
 -10  -4   0 13146.4 483.243 104
 -10  -4   0 13142.1 486.174  35
  10  -4   0 13349.2 484.833  44
  10  -4   0 10985.9 407.753  41
 -10  -4   0 12618.5 401.837  40
 -10  -4  -1 28708.4 772.569 130
  10  -4   1 26014.2 751.392 132
 -10  -4  -1 24838.4 674.637 129
 -10  -4  -1 24596.5 1227.97 125
  10  -4   1 29414.1 1509.57   8
  10  -4   1 29358.9 807.994  22
 -10  -4  -1 31283.5 735.640 106
  10  -4   1 24435.2 643.685  64
 -10  -4  -1 31157.5 808.047  47
 -10  -4  -1 28077.0 743.522  35
  10  -4   1 28234.5 739.551  42
 -10  -4  -1 28969.4 723.092  40
 -10  -4  -2 1086.52 156.554  47
  10  -4   2 1114.65 127.796  64
  10  -4   2 787.602 124.722 132
 -10  -4  -2 909.379 122.536 129
  10  -4   2 938.219 136.926 133
  10  -4   2 1171.48 149.383 100
 -10  -4  -2 1165.27 151.569 106
 -10  -4  -2 1066.00 140.921  40
 -10  -4  -3 29015.5 722.182  40
  10  -4   3 24353.0 643.052   6
 -10  -4  -3 27068.9 719.411 130
 -10  -4  -3 25179.8 665.650 129
 -10  -4  -3 28372.2 711.257 106
  10  -4   3 28027.7 685.461  64
  10  -4   3 27545.7 680.797  65
 -10  -4  -3 32035.0 808.560  56
  10  -4   4 2264.97 145.154  65
  10  -4   4 1749.75 128.870  66
  10  -4   4 2215.52 143.225  64
 -10  -4  -4 2198.31 139.684  56
  10  -2  -6 70.8542 42.7293 132
 -10  -2   5 2926.93 198.264  59
 -10  -2   5 3359.69 234.573  58
  10  -2  -5 3348.67 232.487  86
  10  -2  -5 2969.23 200.962  83
 -10  -2   4 12632.5 482.898  59
 -10  -2   4 13182.8 489.761  57
  10  -2  -4 10454.7 905.107 114
  10  -2  -4 11590.0 922.132 109
  10  -2  -4 9996.86 834.495 116
  10  -2  -4 11254.4 422.453  93
  10  -2  -4 10861.7 901.395  75
  10  -2  -4 12609.2 482.246  83
 -10  -2   3 5039.57 268.307   3
 -10  -2   3 4710.39 527.644   9
  10  -2  -3 4222.86 540.348  75
  10  -2  -3 5027.66 300.834  83
  10  -2  -3 4322.84 561.233 124
 -10  -2   3 4773.71 293.529  58
 -10  -2   3 4913.61 279.719  57
 -10  -2   3 4876.97 294.204  62
  10  -2  -3 4032.05 473.722 115
  10  -2  -3 4563.33 576.722 114
  10  -2  -3 4724.50 565.904 109
  10  -2  -3 4181.91 509.462 116
 -10  -2   3 4532.00 244.682 104
  10  -2  -3 4897.92 285.324  93
  10  -2  -3 4097.47 236.230  23
 -10  -2   3 4661.94 249.246  35
 -10  -2   2 18202.4 527.733  36
 -10  -2   2 20070.2 552.183  35
  10  -2  -2 17424.5 507.779  23
 -10  -2   2 20264.1 546.677   3
 -10  -2   2 19388.7 533.728   5
 -10  -2   2 19462.8 565.539 129
 -10  -2   2 19528.2 558.271 130
  10  -2  -2 19112.1 1033.30 124
  10  -2  -2 18009.7 510.353 126
 -10  -2   2 19455.9 587.158  58
 -10  -2   2 18320.7 541.062  57
 -10  -2   2 18943.4 525.152  51
 -10  -2   2 19667.0 581.660  62
  10  -2  -2 16942.3 911.420 115
  10  -2  -2 19615.9 1082.50 114
  10  -2  -2 18241.0 958.329 109
  10  -2  -2 17563.0 892.849 116
  10  -2  -2 19546.3 568.178  93
  10  -2  -2 18441.4 969.261  75
  10  -2  -2 19304.2 562.411  83
  10  -2  -1 77404.6 1493.50  24
 -10  -2   1 80580.8 1459.51   5
  10  -2  -1 81956.7 1555.14 132
 -10  -2   1 85140.9 1524.80 129
  10  -2  -1 79863.5 2173.64 124
  10  -2  -1 79360.1 1479.60 126
 -10  -2   1 84233.1 1524.68  45
 -10  -2   1 79203.4 1487.93  51
  10  -2  -1 79988.7 1989.53 109
  10  -2  -1 80171.5 2287.16 114
  10  -2  -1 73339.6 1850.02 116
 -10  -2   1 81141.9 1508.61 101
  10  -2  -1 74701.6 1436.53  98
  10  -2  -1 76313.1 1969.27  75
 -10  -2   0 590.781 102.098  33
  10  -2   0 724.200 101.689  44
 -10  -2   0 562.308 70.8813   5
 -10  -2   0 439.335 125.094  18
  10  -2   0 589.115 84.8967 133
 -10  -2   0 701.036 100.368 130
 -10  -2   0 797.425 102.145 129
  10  -2   0 669.964 118.923 126
 -10  -2   0 688.416 204.600 122
 -10  -2   0 458.580 134.675 125
  10  -2   0 673.730 196.580 124
 -10  -2   0 660.487 105.998  48
 -10  -2   0 638.172 99.1006  50
 -10  -2   0 565.971 91.3752  47
  10  -2   0 993.482 105.246  55
  10  -2   0 535.297 210.897 114
  10  -2   0 508.845 120.232 109
  10  -2   0 629.300 119.666 116
 -10  -2   0 681.482 106.275 101
  10  -2   0 647.235 110.681  93
  10  -2   0 624.023 100.195  98
 -10  -2   0 640.171 104.518 105
  10  -2   0 638.098 109.056  83
 -10  -2  -1 102.203 70.9542  33
  10  -2   1 126.636 60.6981  43
 -10  -2  -1 65.3213 113.638  18
  10  -2   1 171.405 61.2918  22
  10  -2   1 232.117 66.2040 133
 -10  -2  -1 113.565 69.3239 129
 -10  -2  -1 85.4842 58.8185 130
 -10  -2  -1 150.306 117.032 125
 -10  -2  -1 72.8453 129.138 121
 -10  -2  -1 148.962 74.3877  48
  10  -2   1 121.340 54.8373  55
 -10  -2  -1 123.687 82.5581 115
 -10  -2  -1 114.719 70.4325 101
  10  -2   1 316.882 74.8955 100
  10  -2   1 85.3090 76.2465  93
 -10  -2  -1 87.1540 82.7888  97
 -10  -2  -1 70.3480 72.0722 105
 -10  -2  -1 40.3338 60.0162  85
 -10  -2  -1-15.6123 130.470  77
 -10  -2  -1 112.958 59.8548  81
  10  -2   2 12133.5 441.116  42
  10  -2   2 12533.0 824.731   8
  10  -2   2 12961.3 468.091  21
  10  -2   2 11163.0 406.494  20
 -10  -2  -2 10941.8 828.148  18
 -10  -2  -2 12541.6 450.135 130
  10  -2   2 12910.0 488.695 132
  10  -2   2 10832.3 416.427 131
  10  -2   2 11386.9 404.268 133
 -10  -2  -2 11880.9 833.141 125
 -10  -2  -2 10448.0 750.062 121
 -10  -2  -2 11136.8 813.198 122
  10  -2   2 12706.6 440.440 126
  10  -2   2 11119.4 388.670  54
 -10  -2  -2 10928.3 400.381  48
 -10  -2  -2 10749.7 758.490 115
  10  -2   2 12121.5 430.262 100
 -10  -2  -2 10155.7 730.705  97
 -10  -2  -2 11353.8 847.731  77
  10  -2   2 11137.2 390.367  64
 -10  -2  -2 12636.6 456.619  85
  10  -2   3 1093.23 165.474  21
 -10  -2  -3 1103.09 326.204  18
 -10  -2  -3 1126.08 146.333 130
  10  -2   3 1171.05 176.649 132
 -10  -2  -3 1210.26 166.889 129
  10  -2   3 731.814 125.811 131
 -10  -2  -3 1048.82 298.358 122
 -10  -2  -3 624.055 270.188 125
 -10  -2  -3 796.201 265.669 115
 -10  -2  -3 765.638 259.945  97
  10  -2   3 1201.36 164.091  98
 -10  -2  -3 866.477 280.907  77
 -10  -2  -3 1300.10 163.939  85
 -10  -2  -3 1100.34 132.233  84
  10  -2   3 1054.95 131.556  65
  10  -2   3 1152.95 144.433  64
 -10  -2  -3 995.831 138.347  50
 -10  -2  -4 864.316 122.878 130
 -10  -2  -4 985.938 148.249 129
  10  -2   4 708.971 122.441  98
 -10  -2  -4 913.726 120.279  47
  10  -2   4 883.899 135.559  65
  10  -2   4 1110.52 152.477  64
 -10  -2  -4 972.343 138.311  85
  10  -2   5 7859.10 326.577  66
  10  -2   5 8520.43 331.556  65
 -10   0   6 754.869 98.3292  58
 -10   0   6 735.594 95.8181  62
 -10   0   5 22593.0 591.971  59
 -10   0   5 26895.5 693.969  57
  10   0  -4 648.057 249.767 124
  10   0  -4 689.315 124.313 126
 -10   0   4 583.799 106.270  62
  10   0  -4 638.513 248.588 116
 -10   0   4 582.485 113.380   4
  10   0  -4 584.574 254.011  71
 -10   0   4 638.557 119.455  70
  10   0  -4 312.307 210.398  75
  10   0  -3 4441.92 515.670 124
 -10   0   3 4721.67 510.325 119
 -10   0   3 4203.49 209.626  45
  10   0  -3 3520.04 409.497 110
  10   0  -3 4036.52 445.307 114
  10   0  -3 4637.45 520.902 116
  10   0  -3 3916.49 483.098  71
 -10   0   3 4424.76 250.216  70
 -10   0   3 4541.53 246.183  30
 -10   0   3 4178.82 208.794  36
 -10   0   2 8651.45 324.721   3
 -10   0   2 7794.46 587.245   9
  10   0  -2 8276.43 612.502 124
 -10   0   2 8158.72 318.624 127
 -10   0   2 7867.12 319.497 129
  10   0  -2 7681.54 525.936 114
  10   0  -2 7357.18 569.906 116
  10   0  -2 7013.76 262.970  87
  10   0  -2 7410.42 570.192  71
 -10   0   1 9318.21 351.631  11
 -10   0   1 11776.3 347.873   3
 -10   0   1 12256.1 584.366 121
 -10   0   1 10080.4 373.121 122
  10   0  -1 12543.8 677.595 124
 -10   0   1 11537.4 352.006 127
 -10   0   1 10292.6 322.377 130
 -10   0   1 10947.6 347.061 129
  10   0  -1 13360.8 654.962 110
  10   0  -1 11337.9 585.290 114
  10   0  -1 11852.4 571.532 117
  10   0  -1 11285.4 326.756  87
 -10   0   1 11039.3 325.203  90
 -10   0   1 11254.5 553.332  74
  10   0   0 10151.2 381.276  13
  10   0   0 11702.8 441.185  10
  10   0   0 12180.4 671.646 124
 -10   0   0 12230.2 621.242 121
  10   0   0 11622.1 321.630 126
 -10   0   0 12349.2 525.614 122
 -10   0   0 12215.1 352.319 127
 -10   0   0 10339.6 307.883 130
 -10   0   0 11258.6 337.126 129
  10   0   0 12922.4 639.736 110
  10   0   0 9926.81 385.373 118
  10   0   0 11709.0 516.778 117
 -10   0   0 12884.1 673.704 112
  10   0   0 12893.1 643.526 116
  10   0   0 11886.4 334.079  87
  10   0   0 11412.4 312.924  78
 -10   0   0 12102.4 605.315  74
  10   0   0 11144.0 307.440  82
 -10   0   0 11910.8 357.404  81
 -10   0  -1 4222.13 180.436 130
 -10   0  -1 4910.60 215.644 129
 -10   0  -1 4979.96 441.512 121
  10   0   1 4706.49 192.062 126
 -10   0  -1 5021.26 405.092 122
  10   0   1 4129.71 302.775 117
  10   0   1 5658.97 461.137 116
 -10   0  -1 4715.85 417.176 112
  10   0   1 5531.68 389.749  10
  10   0   1 4613.35 185.601  78
 -10   0  -1 4640.78 393.666  77
 -10   0  -1 5293.05 240.047  81
  10   0   2 157661. 2798.61 132
 -10   0  -2 162282. 2737.51 129
 -10   0  -2 169859. 3618.01 121
  10   0   2 152181. 3442.90 123
  10   0   2 156338. 2759.20  54
 -10   0  -2 156967. 3407.28 112
  10   0   2 162503. 2764.57  65
 -10   0  -2 152032. 3426.85  77
  10   0   2 173072. 2819.33  64
 -10   0  -2 153416. 2688.28  85
  10   0   2 156809. 2759.14  21
  10   0   2 174500. 3494.06  10
  10   0   3 44671.3 995.902   1
 -10   0  -3 43118.3 1658.02  11
  10   0   3 47516.4 1694.85  10
 -10   0  -3 50781.7 1073.89 129
  10   0   3 46676.4 1037.16  39
  10   0   3 46188.3 1023.21  38
  10   0   3 49926.5 1126.87  65
 -10   0  -3 44332.8 1635.47  77
  10   0   3 47030.9 1115.09  66
 -10   0  -3 46069.1 1012.37  85
 -10   0  -3 46115.7 1700.80 121
 -10   0  -3 44624.8 1681.80 122
  10   0   3 44291.4 1642.86 123
 -10   0  -4 3471.70 230.721 129
 -10   0  -4 2696.93 401.069 121
 -10   0  -4 3164.11 453.099 122
 -10   0  -4 2640.55 421.457  11
  10   0   4 2880.11 447.651  10
  10   0   4 3318.94 219.393   1
  10   0   4 4062.00 291.006  66
  10   0   4 4207.84 292.177  65
  10   0   5 314.825 99.9276  67
  10   0   5 401.055 91.0286  69
  10   0   5 375.420 98.7985  68
 -10   0  -5 334.155 85.3015  81
 -10   2   6 88.9398 42.2293  62
 -10   2   5 3672.81 234.017  70
  10   2  -4 11567.2 976.308  13
 -10   2   4 11584.6 424.361 134
 -10   2   4 9947.85 800.435 119
 -10   2   4 11345.2 454.970  60
  10   2  -4 12079.7 1016.75 118
  10   2  -4 11433.3 944.298 117
  10   2  -4 11289.5 822.973 110
 -10   2   4 12086.0 456.251  70
  10   2  -4 9590.12 737.994  72
  10   2  -4 11531.6 852.178  71
 -10   2   4 13916.3 496.272  29
 -10   2   4 10978.2 380.891  30
 -10   2   3 4072.87 231.732  30
 -10   2   3 4848.97 266.488  29
 -10   2   3 4559.33 251.436  37
 -10   2   3 4456.98 287.156   4
  10   2  -3 5060.51 621.888  13
 -10   2   3 4308.56 231.508 134
 -10   2   3 4010.76 470.692 119
 -10   2   3 4120.90 246.534  60
  10   2  -3 5104.84 632.268 118
  10   2  -3 5636.78 634.414 117
  10   2  -3 4986.14 564.891 110
  10   2  -3 4311.71 521.802 116
 -10   2   3 4124.16 225.704 103
 -10   2   3 4391.52 246.562  70
  10   2  -3 4817.66 537.631  72
 -10   2   2 15791.1 464.594  25
 -10   2   2 17039.7 509.914  29
 -10   2   2 15991.9 467.556 135
 -10   2   2 18208.7 480.585 134
 -10   2   2 21897.4 639.494 127
 -10   2   2 18362.2 848.140 119
 -10   2   2 16874.7 471.134  49
  10   2  -2 21310.4 1085.31 117
  10   2  -2 19753.8 1007.09 116
  10   2  -2 22749.7 1108.95 110
 -10   2   2 17912.5 480.139 103
  10   2  -2 22398.3 563.006  79
  10   2  -2 21221.6 1059.26  72
 -10   2   1 68461.9 1385.16  31
 -10   2   1 74096.6 1385.61 128
 -10   2   1 75114.5 1370.07 134
 -10   2   1 83822.4 1534.69 127
  10   2  -1 78709.5 1957.38 124
 -10   2   1 68541.3 1587.09 121
  10   2  -1 80938.1 2057.62  13
 -10   2   1 76769.8 1900.99 111
  10   2  -1 81870.5 2105.76 118
  10   2  -1 84620.2 2210.21 117
  10   2  -1 82292.8 2168.38 116
 -10   2   1 82492.0 2069.18 112
 -10   2   1 73038.3 1359.28  92
 -10   2   1 77917.4 1431.01  91
 -10   2   1 74057.6 1855.10  96
 -10   2   1 77350.3 1379.70 103
  10   2  -1 92738.0 1494.52  79
 -10   2   0 720.377 220.651 120
 -10   2   0 716.061 183.822 121
 -10   2   0 937.803 120.182 127
 -10   2   0 546.790 174.747  15
  10   2   0 579.264 141.663  14
  10   2   0 402.611 122.525  10
  10   2   0 838.945 108.355  19
 -10   2   0 635.014 210.736 112
  10   2   0 398.860 203.209 110
  10   2   0 780.063 183.172 118
 -10   2   0 625.399 170.515 111
  10   2   0 705.233 153.336 113
  10   2   0 996.090 233.838 116
  10   2   0 723.452 112.747  87
 -10   2   0 637.028 105.697  89
 -10   2   0 713.416 110.131  90
  10   2   0 647.166 175.367  71
  10   2   0 738.761 116.040  79
 -10   2   0 783.345 233.215  74
 -10   2  -1 128.166 149.787  74
 -10   2  -1 165.787 160.554 120
 -10   2  -1 184.537 150.834 121
 -10   2  -1 139.390 75.5126 127
 -10   2  -1 223.475 165.067  16
 -10   2  -1 179.369 164.752  15
  10   2   1 53.2916 92.7201  10
  10   2   1 177.155 75.7825  19
 -10   2  -1 234.893 185.065 112
  10   2   1 216.820 132.379 110
  10   2   1 118.175 106.318 118
 -10   2  -1 133.666 131.646 111
  10   2   1 222.114 142.085 117
 -10   2  -1 134.640 75.2412  90
  10   2   1 125.006 64.7033  87
 -10   2  -1 145.313 76.4833  89
  10   2   1 73.3350 64.1058 108
 -10   2  -1 203.293 142.295  94
  10   2   1 88.8695 64.7687  27
  10   2   2 11688.4 439.681  38
  10   2   2 11564.8 407.179  27
 -10   2  -2 10887.0 745.626  16
  10   2   2 10539.6 680.545  10
  10   2   2 12775.4 439.565   2
  10   2   2 11971.1 468.158 131
 -10   2  -2 12553.9 453.337 127
  10   2   2 11750.1 857.048 123
 -10   2  -2 11630.7 799.850 120
 -10   2  -2 14350.6 992.861 111
 -10   2  -2 12445.9 884.207 112
  10   2   2 12126.2 425.738 108
 -10   2  -2 12880.9 471.901  90
 -10   2  -2 13311.1 947.990  94
 -10   2  -2 13344.7 986.694  74
 -10   2  -3 1064.98 312.931  15
  10   2   3 912.836 246.454  10
  10   2   3 1138.08 154.345  67
  10   2   3 1194.38 163.722  69
 -10   2  -3 1196.25 350.541  74
  10   2   3 856.371 234.900 119
 -10   2  -3 998.824 302.996 121
 -10   2  -3 1230.67 162.856 127
 -10   2  -3 815.746 272.047 112
 -10   2  -3 1239.22 171.814  90
  10   2   3 1253.41 164.278  39
  10   2   3 1324.11 146.471  26
  10   2   3 1073.48 139.617  53
  10   2   4 684.361 120.604  67
  10   2   4 950.195 110.685  26
 -10   2  -4 901.167 141.111  90
  10   2   4 953.725 116.168 102
 -10   2  -5 7059.23 300.882  89
  10   2   5 7061.47 292.662  68
  10   2   5 7125.15 273.245  67
 -10   4   5 749.613 64.4641  62
 -10   4   4 7026.96 280.194  29
 -10   4   4 7701.25 276.108 134
 -10   4   3 5927.14 255.741  88
 -10   4   3 6056.71 262.505  37
 -10   4   3 6561.71 293.170  25
 -10   4   2 25182.6 713.691  29
 -10   4   2 23469.5 625.624  25
 -10   4   2 21775.8 624.798 128
 -10   4   2 20881.4 598.944 135
 -10   4   2 25340.5 648.924 134
  10   4  -2 24501.4 1451.06  14
 -10   4   2 25314.8 774.361   4
  10   4  -2 25081.1 1457.44 118
  10   4  -2 24362.8 1469.72 113
  10   4  -2 21553.1 1355.72 117
  10   4  -2 25776.8 813.172 108
  10   4  -2 26817.1 1342.16 110
 -10   4   2 26706.1 664.308 103
  10   4  -2 23230.2 650.908  80
  10   4  -2 29302.7 759.657  79
  10   4  -2 24459.8 1247.67  72
 -10   4   1 1284.83 138.341 134
 -10   4   1 1156.02 145.908 128
 -10   4   1 1035.83 283.404 120
  10   4  -1 1168.16 284.175  14
  10   4  -1 1232.82 309.579 110
  10   4  -1 970.199 299.344 118
 -10   4   1 1081.97 274.277 111
  10   4  -1 1189.06 182.043 108
  10   4  -1 987.016 268.227 113
  10   4  -1 1282.98 330.726 117
 -10   4   1 1214.35 133.392 103
  10   4  -1 1300.39 170.896  27
 -10   4   1 966.128 145.707  32
 -10   4   1 1137.24 150.873  31
 -10   4   0 13821.6 496.059  31
  10   4   0 13741.7 496.953  27
 -10   4   0 11919.5 870.888  16
 -10   4   0 14100.2 523.989 128
 -10   4   0 12900.5 411.687 134
 -10   4   0 11005.2 901.035 120
  10   4   0 13028.2 877.317 118
 -10   4   0 10584.4 810.865 113
 -10   4   0 10602.9 864.693 111
  10   4   0 14072.8 518.299 108
  10   4   0 12230.5 917.311 117
 -10   4   0 10538.8 787.095 112
  10   4   0 12548.8 436.691  87
 -10   4   0 13612.6 493.271  92
 -10   4   0 14598.1 549.370  91
 -10   4   0 10741.3 844.181  96
 -10   4   0 13984.8 426.017 103
  10   4   0 12387.7 465.717  79
  10   4   1 28717.2 721.319  28
 -10   4  -1 28770.1 746.522  31
  10   4   1 30069.7 778.700  27
  10   4   1 31212.5 800.927  38
  10   4   1 18390.5 1073.64  10
 -10   4  -1 34247.3 919.049 128
  10   4   1 30390.1 791.029 135
  10   4   1 23355.4 666.989 128
  10   4   1 23766.1 1155.61 118
 -10   4  -1 22756.1 1356.48 120
  10   4   1 19197.0 1187.86 123
 -10   4  -1 25086.2 1431.73 111
  10   4   1 31455.8 814.044 108
 -10   4  -1 19007.6 1193.11 112
 -10   4  -1 31382.6 848.168  92
 -10   4  -1 23448.6 1357.74  96
  10   4   1 30742.1 782.081 107
  10   4   1 31421.4 832.239  53
 -10   4  -1 24819.4 1244.20  73
  10   4   2 1059.99 132.858 135
  10   4   2 911.914 102.897 134
  10   4   2 1077.70 128.543 107
  10   4   2 859.846 134.920  39
  10   4   2 1240.84 164.770  53
  10   4   3 27250.3 689.509  39
  10   4   3 25770.1 627.955  52
  10   4   4 2180.45 124.354  26
  10   6  -1 4637.49 207.437 135
 -10   6   1 3493.22 134.218 134
  10   6  -1 3549.26 193.668 134
  10   6  -1 4506.32 202.708 107
 -10   6   1 3453.52 133.032 103
 -10   6   1 3380.07 142.762  37
 -10   6   1 3424.08 154.561  29
  10   6   0 819.338 96.0268 135
  10   6   0 678.104 82.9959 134
  10   6   0 723.665 99.0321  52
 -10   6   0 573.559 71.7503  29
  10   6   0 756.846 91.4178 107
 -10   6  -1 575.908 71.6813  32
  10   6   1 630.637 74.4577  52
  11  -5  -3 2866.31 172.897  22
  11  -5  -3 2641.98 143.744 133
  11  -5  -2 21410.1 559.692  55
 -11  -5   2 22169.0 565.587  61
  11  -5  -2 22496.0 571.732 133
  11  -5  -2 22675.0 625.888  22
 -11  -5   2 21256.8 554.809   3
  11  -5  -2 23087.6 596.953  44
  11  -5  -1 8803.69 353.910  55
 -11  -5   1 9212.87 344.878  46
  11  -5  -1 8590.36 347.095 133
  11  -5  -1 7879.36 360.216   6
  11  -5  -1 8514.61 370.031  22
  11  -5   0 117.826 97.6970   6
  11  -5   0 8.59696 71.4664  22
  11  -5   0 81.1560 70.6333 133
 -11  -5   0 38.1042 45.9644 130
 -11  -5   0 31.7585 73.5589  46
 -11  -5   0 79.9718 71.5098  56
  11  -5   0 67.4376 62.9432  55
  11  -5   0 41.6843 70.7484 100
 -11  -5   0 52.0035 77.4197 104
 -11  -5   0 81.6403 65.1343  35
  11  -5   0 35.5885 58.6672  42
 -11  -5  -1 3849.08 242.327  56
  11  -5   1 2850.36 185.457  55
 -11  -5  -1 3280.18 214.613  46
 -11  -5  -1 2337.80 164.860 130
  11  -5   1 3314.66 239.277   6
 -11  -5  -2 2271.88 155.366  46
 -11  -5  -2 1771.09 134.612 130
  11  -5   2 2116.06 158.699   6
 -11  -5  -2 2025.01 125.586  40
 -11  -5  -3 542.469 75.9800  56
  11  -5   3 371.735 56.6732  65
  11  -3  -5 219.802 65.5541  44
 -11  -3   5 305.876 70.9635  59
 -11  -3   5 233.484 57.3910  61
  11  -3  -5 223.787 80.6400 132
  11  -3  -5 278.884 81.8374  99
  11  -3  -5 224.042 77.1523  86
  11  -3  -4 6133.17 318.419  83
 -11  -3   4 6517.02 324.539  59
  11  -3  -4 5569.19 276.840  93
  11  -3  -4 5233.18 255.033  23
 -11  -3   3 7927.04 351.955  35
  11  -3  -3 6523.71 319.630  23
 -11  -3   3 7262.74 339.798   3
 -11  -3   3 5757.30 590.951   9
  11  -3  -3 7029.89 310.533 133
  11  -3  -3 4989.34 599.130 124
 -11  -3   3 7638.47 374.448  59
  11  -3  -3 6274.11 637.549 115
  11  -3  -3 6752.50 697.134 109
  11  -3  -3 6001.40 707.198 114
  11  -3  -3 7387.75 371.132  93
  11  -3  -3 7530.98 371.410  86
 -11  -3   3 8053.94 350.167 104
  11  -3  -3 7930.88 394.426  83
  11  -3  -2 6889.86 326.496  23
 -11  -3   2 7795.78 342.208   5
  11  -3  -2 6965.64 323.568 133
  11  -3  -2 5731.10 590.604 124
  11  -3  -2 7173.16 326.003 126
 -11  -3   2 7126.54 349.340  59
 -11  -3   2 7718.67 317.701  46
  11  -3  -2 7470.36 331.426  55
  11  -3  -2 5644.18 601.875 115
  11  -3  -2 6065.25 609.287 109
  11  -3  -2 8440.24 396.519  93
  11  -3  -2 7281.45 334.587  86
  11  -3  -2 8051.94 385.374  83
 -11  -3   1 5566.81 266.314   5
  11  -3  -1 5224.30 280.524 133
 -11  -3   1 5071.79 268.104 129
 -11  -3   1 5377.18 284.681 130
  11  -3  -1 3522.73 449.985 124
  11  -3  -1 5398.12 295.610 126
 -11  -3   1 4758.07 259.833  59
 -11  -3   1 5658.65 264.276  56
  11  -3  -1 5431.23 284.740  55
  11  -3  -1 3615.66 424.154 109
  11  -3  -1 4794.19 241.044  86
 -11  -3   1 4822.85 269.411  36
 -11  -3   1 5172.80 289.646  35
  11  -3  -1 5263.59 296.042  44
  11  -3   0 1634.88 161.729 133
  11  -3   0 1608.38 173.974 132
 -11  -3   0 1710.43 156.684 129
 -11  -3   0 1501.08 256.107 125
  11  -3   0 1261.24 262.699 124
  11  -3   0 1835.57 199.340 126
  11  -3   0 2012.34 185.247  22
 -11  -3   0 1408.20 121.023   5
 -11  -3   0 1818.15 183.550  51
  11  -3   0 1990.73 173.088  55
 -11  -3   0 1891.13 175.620  47
  11  -3   0 1802.77 184.414  93
  11  -3   0 1979.65 193.019  98
  11  -3   0 1663.34 167.998  24
 -11  -3   0 1851.50 179.704  35
  11  -3   0 1404.43 139.029  43
  11  -3   1 114804. 2134.24  42
 -11  -3  -1 111678. 2048.80  40
  11  -3   1 111292. 2100.57 133
 -11  -3  -1 117902. 2164.93 130
  11  -3   1 121096. 2213.76 132
 -11  -3  -1 113992. 2115.64 129
 -11  -3  -1 104023. 2813.08 125
  11  -3   1 123930. 2185.77 126
  11  -3   1 125104. 3284.13   8
  11  -3   1 113160. 2157.56  22
 -11  -3  -1 113680. 2136.23  47
 -11  -3  -1 113802. 2131.36  51
  11  -3   1 112765. 2107.73  55
  11  -3   1 118887. 2168.25 100
  11  -3   1 124841. 2273.97  98
 -11  -3  -1 114431. 2041.85 106
 -11  -3  -1 104635. 3010.79  77
 -11  -3  -1 104032. 2011.31  81
  11  -3   2 8174.57 372.825  42
  11  -3   2 7268.12 732.109   8
  11  -3   2 8644.13 393.689  21
 -11  -3  -2 6111.74 647.608  18
 -11  -3  -2 6723.15 664.260 125
 -11  -3  -2 7313.49 715.722 122
 -11  -3  -2 7470.08 367.812  47
 -11  -3  -2 7332.33 370.572  50
 -11  -3  -2 8099.83 384.596 130
  11  -3   2 8142.66 402.623 132
 -11  -3  -2 7757.65 365.807 129
  11  -3   2 7512.61 349.547 133
  11  -3   2 7601.24 363.034 100
  11  -3   2 8457.24 426.657  98
  11  -3   2 7284.50 325.487  64
 -11  -3  -2 7203.03 329.216  81
 -11  -3  -3 19354.3 610.593 130
  11  -3   3 18611.2 628.453 132
 -11  -3  -3 19467.8 613.736 129
 -11  -3  -3 17104.3 553.730  47
 -11  -3  -3 18201.8 597.184  85
  11  -3   3 19191.9 579.580  64
  11  -3   3 18013.6 552.117  65
 -11  -3  -3 18641.1 571.688  81
  11  -3   4-67.7088 73.7155  64
  11  -3   4-22.6752 65.7381  65
 -11  -3  -4 22.4812 51.9209  85
  11  -3   4 12.8772 66.7021  66
 -11  -3  -4-20.5213 54.4145  81
 -11  -3  -4-14.1864 49.5165 130
  11  -3   5 221.633 52.3942  65
 -11  -1   6 2020.73 138.757  58
 -11  -1   6 2029.41 136.005  62
 -11  -1   5 1336.39 138.185  59
 -11  -1   5 1534.62 155.665  57
  11  -1  -5 1325.79 160.267  83
  11  -1  -4 2350.56 456.004 124
 -11  -1   4 2464.50 213.947  58
 -11  -1   4 2503.64 209.718  62
  11  -1  -4 1971.27 382.985 114
  11  -1  -4 2487.58 207.463  93
  11  -1  -4 2218.73 189.062  82
  11  -1  -3 117669. 2113.16  78
  11  -1  -3 123080. 3132.52  75
  11  -1  -3 123683. 2155.97  82
  11  -1  -3 122775. 3348.84 124
  11  -1  -3 119847. 2126.13 126
 -11  -1   3 119390. 2225.51  58
 -11  -1   3 120321. 2220.71  62
  11  -1  -3 119149. 3179.25 114
  11  -1  -3 123551. 3132.37 109
  11  -1  -3 119117. 3195.39 116
 -11  -1   3 119680. 2156.24  36
 -11  -1   3 130912. 2255.94   3
 -11  -1   3 121363. 3188.20   9
 -11  -1   2 24706.6 610.024   3
 -11  -1   2 26673.1 683.281 129
  11  -1  -2 23631.3 1158.09 124
 -11  -1   2 21068.4 564.426 127
  11  -1  -2 24070.1 595.137 126
 -11  -1   2 23264.2 612.805  58
 -11  -1   2 23760.1 611.240  45
 -11  -1   2 22477.2 595.584  62
  11  -1  -2 22198.2 933.903 110
  11  -1  -2 25746.7 1164.63 114
  11  -1  -2 25061.6 1053.40 109
  11  -1  -2 24715.5 1109.49 116
 -11  -1   2 23859.9 624.662  30
  11  -1  -2 24623.4 593.576  78
  11  -1  -2 24378.5 1041.42  75
  11  -1  -2 24007.5 594.103  82
 -11  -1   1 5466.38 228.852 127
 -11  -1   1 5579.50 381.747 122
  11  -1  -1 6017.25 252.694 126
 -11  -1   1 6316.10 261.335 130
  11  -1  -1 5815.45 512.669 114
  11  -1  -1 5890.37 475.746 110
  11  -1  -1 5555.39 400.000 109
  11  -1  -1 5440.87 376.356 117
  11  -1  -1 5999.93 469.142 116
  11  -1  -1 5853.81 248.464  78
  11  -1  -1 5445.43 397.199  75
  11  -1  -1 5788.30 246.667  82
 -11  -1   1 6086.85 240.385   3
  11  -1   0 123642. 2062.07   1
 -11  -1   0 122496. 2568.33  11
 -11  -1   0 125068. 2075.28 130
 -11  -1   0 129484. 2109.15 129
 -11  -1   0 115818. 2288.46 125
 -11  -1   0 117817. 2037.60 127
 -11  -1   0 124574. 2617.15 122
  11  -1   0 119380. 2584.64 116
  11  -1   0 119814. 2010.76  93
  11  -1   0 116367. 1983.65  83
 -11  -1   0 126035. 2104.20  81
  11  -1   1 20629.7 544.838  42
  11  -1   1 19178.6 537.967  43
 -11  -1  -1 20073.4 957.762  11
  11  -1   1 21906.3 560.309   1
  11  -1   1 19902.2 545.395  20
 -11  -1  -1 20870.7 540.027 130
  11  -1   1 20980.4 578.316 132
  11  -1   1 19068.6 555.117 131
 -11  -1  -1 21679.4 569.556 129
  11  -1   1 17967.5 494.068 133
 -11  -1  -1 19655.1 870.642 125
 -11  -1  -1 21577.1 990.870 121
 -11  -1  -1 21686.1 949.851 122
  11  -1   1 21214.2 526.252 126
 -11  -1  -1 20255.7 537.244  48
 -11  -1  -1 20901.6 950.037 112
  11  -1   1 18748.1 458.068  93
  11  -1   1 19527.4 520.700 100
 -11  -1  -1 21612.2 1016.57  77
 -11  -1  -1 20936.2 550.237  85
  11  -1   2 2602.98 338.715   8
  11  -1   2 2694.31 208.136  21
  11  -1   2 2769.77 208.680  20
  11  -1   2 2894.20 202.621   1
 -11  -1  -2 2735.57 189.233 130
  11  -1   2 2921.27 223.240 132
 -11  -1  -2 3139.58 219.220 129
  11  -1   2 2625.64 215.460 131
 -11  -1  -2 2747.15 394.850 125
 -11  -1  -2 2548.37 375.252 121
  11  -1   2 2762.20 189.922 126
 -11  -1  -2 2550.53 181.133  48
  11  -1   2 2707.49 195.528  54
 -11  -1  -2 2586.96 333.786 112
  11  -1   2 2757.75 204.048  42
  11  -1   2 2673.51 193.737  64
 -11  -1  -2 2762.96 433.554  77
 -11  -1  -2 3195.87 212.225  85
  11  -1   2 2507.96 172.355  65
 -11  -1  -3 6102.74 298.368 130
  11  -1   3 7316.49 393.462 132
 -11  -1  -3 7002.35 353.443 129
  11  -1   3 6567.83 366.340 131
 -11  -1  -3 6550.73 666.761  77
  11  -1   3 6645.03 330.462  65
  11  -1   3 6706.45 346.879  64
 -11  -1  -3 6487.68 331.500  85
  11  -1   3 6462.98 328.244   1
 -11  -1  -3 5171.46 607.021  11
  11  -1   3 6599.86 354.869  20
 -11  -1  -3 5787.65 634.278 125
 -11  -1  -3 4669.41 534.083 121
 -11  -1  -3 5679.48 605.162 122
 -11  -1  -4 2819.42 222.229 129
  11  -1   4 2949.18 233.759  65
  11  -1   4 3198.99 254.913  66
 -11  -1  -4 2692.18 206.011  85
  11  -1   4 2717.22 204.750  98
 -11  -1  -5 3062.18 178.729 129
  11  -1   5 3587.03 215.189  67
  11  -1   5 3234.70 194.082  69
 -11  -1  -5 3733.81 216.588  81
 -11   1   6 2066.88 138.814  58
 -11   1   6 2181.41 138.735  62
 -11   1   5 1345.21 146.652  62
 -11   1   5 1469.12 163.356  70
 -11   1   5 1145.61 136.202   4
 -11   1   4 1814.04 371.095 119
  11   1  -4 1648.56 377.723  71
 -11   1   4 2241.51 202.513  70
  11   1  -4 1733.20 377.265 117
  11   1  -4 1870.40 379.990 116
 -11   1   4 2508.11 199.624  30
 -11   1   4 2487.44 218.252   4
 -11   1   3 103469. 2121.63 134
  11   1  -3 112872. 2968.73 124
 -11   1   3 117139. 3039.56 119
 -11   1   3 135850. 2353.56 127
  11   1  -3 124827. 3203.59 117
  11   1  -3 118167. 3165.31 116
  11   1  -3 128417. 3072.51 110
 -11   1   3 123233. 2163.08  30
 -11   1   3 123996. 2194.04  37
 -11   1   3 122639. 2191.51  29
 -11   1   3 113438. 2168.11  70
  11   1  -3 130507. 3187.02  71
 -11   1   2 28798.9 1311.97   9
 -11   1   2 22096.3 574.733 134
  11   1  -2 25848.4 1087.82 124
 -11   1   2 23308.3 991.306 119
 -11   1   2 26099.9 697.472 127
 -11   1   2 23603.6 594.479  49
  11   1  -2 25507.1 1152.98 116
  11   1  -2 27298.5 1162.07 110
  11   1  -2 24396.6 568.497  79
  11   1  -2 27048.0 1154.04  71
 -11   1   2 21060.2 569.264  29
 -11   1   1 6532.71 560.117   9
 -11   1   1 5669.04 387.147 121
  11   1  -1 5821.94 480.403 124
 -11   1   1 5385.63 247.805 129
  11   1  -1 5158.90 492.730 110
  11   1  -1 6786.01 508.670 117
 -11   1   1 6520.93 519.020 112
  11   1  -1 5922.06 502.271 116
 -11   1   1 5779.50 261.469  90
  11   1  -1 5827.46 255.203  87
  11   1  -1 4973.83 225.315  79
  11   1  -1 5158.53 466.916  71
  11   1   0 114738. 2368.90  13
 -11   1   0 137717. 2890.30   9
 -11   1   0 110368. 2055.28 129
  11   1   0 133131. 2887.00 124
 -11   1   0 130908. 2699.94 121
 -11   1   0 125307. 2137.23 127
 -11   1   0 125632. 2772.72 120
 -11   1   0 115626. 2348.69 122
 -11   1   0 118580. 2457.50 111
  11   1   0 112386. 2392.92 118
  11   1   0 124292. 2689.51 117
  11   1   0 132819. 2908.77 116
 -11   1   0 132856. 2892.53 112
 -11   1   0 121991. 2129.56  89
 -11   1   0 118360. 2443.37  94
  11   1   0 125878. 2563.88  71
 -11   1   0 133053. 2930.98  74
 -11   1  -1 23037.6 1048.55  15
  11   1   1 20032.9 545.914  20
  11   1   1 20439.4 775.064  10
  11   1   1 19548.8 559.991 131
 -11   1  -1 18568.4 491.037 129
 -11   1  -1 19819.5 828.582 122
 -11   1  -1 22831.9 1011.59 121
 -11   1  -1 22066.1 578.250 127
 -11   1  -1 20795.3 912.579 120
  11   1   1 19616.9 454.113 126
  11   1   1 21301.3 578.382  54
  11   1   1 21669.2 930.516 110
  11   1   1 20737.3 887.605 117
 -11   1  -1 22889.7 1048.78 112
  11   1   1 20693.1 511.226  87
  11   1   1 19411.4 453.913  78
 -11   1  -1 20935.5 554.838  81
  11   1   2 3021.16 228.857 131
 -11   1  -2 2649.54 360.470 122
 -11   1  -2 2985.64 427.879 121
  11   1   2 2448.63 176.054 108
 -11   1  -2 2793.87 413.216 112
  11   1   2 3048.69 227.964  66
  11   1   2 2589.27 190.373  69
  11   1   2 3141.75 239.470  65
 -11   1  -2 2875.06 203.816  81
 -11   1  -2 2953.91 447.223  15
  11   1   2 2869.08 216.743  20
  11   1   2 2906.60 343.417  10
 -11   1  -3 5455.47 630.639  15
  11   1   3 6672.11 365.890  20
  11   1   3 5599.61 544.197  10
  11   1   3 7117.29 391.714 131
 -11   1  -3 5321.99 606.640 121
  11   1   3 5714.35 635.229 123
  11   1   3 5464.97 259.412  53
 -11   1  -3 4847.10 549.082 112
  11   1   3 6683.67 367.177  66
  11   1   3 5745.97 313.170  69
 -11   1  -3 6243.63 324.899  81
  11   1   3 7054.61 347.976  39
  11   1   3 6293.66 327.095  38
  11   1   4 2937.34 194.383   1
 -11   1  -4 2925.27 227.640 127
  11   1   4 3228.06 237.152  39
  11   1   4 3200.07 240.886  67
  11   1   4 2736.46 218.298  69
 -11   1  -4 2525.95 205.246  81
 -11   1  -5 3073.00 188.175  90
  11   1   5 3590.20 205.701  69
  11   1   5 3645.04 210.385  67
 -11   3   5 284.518 64.6841  70
 -11   3   4 6262.74 287.591 134
 -11   3   4 5669.51 317.595   4
 -11   3   4 5792.67 280.440  70
 -11   3   4 6444.25 311.535  29
 -11   3   3 6989.30 382.144   4
  11   3  -3 7258.50 779.664  13
  11   3  -3 7607.12 824.978 118
  11   3  -3 6404.38 716.507 117
  11   3  -3 6902.06 879.840 113
  11   3  -3 7748.02 744.208 110
  11   3  -3 7568.84 343.815  79
  11   3  -3 6188.05 647.094  72
  11   3  -3 6582.24 667.776  71
 -11   3   3 7073.40 319.640  37
 -11   3   3 6425.98 292.040  30
 -11   3   3 7452.15 348.467  29
 -11   3   2 7203.53 341.472  32
 -11   3   2 6578.75 326.457  29
 -11   3   2 6494.62 289.445  25
 -11   3   2 6225.67 287.664 135
 -11   3   2 7703.43 314.010 134
 -11   3   2 7929.66 406.945 127
 -11   3   2 7794.64 401.261   4
  11   3  -2 6359.77 679.015 117
  11   3  -2 7453.42 794.241 113
 -11   3   2 7759.27 317.505 103
  11   3  -2 8566.26 379.290  79
 -11   3   1 5732.61 306.141  32
 -11   3   1 4392.77 250.841  31
 -11   3   1 4863.90 256.129 128
 -11   3   1 5213.64 245.396 134
 -11   3   1 3729.40 503.009 120
 -11   3   1 5091.61 314.954 127
 -11   3   1 5317.31 327.108   4
  11   3  -1 5171.29 534.354  14
  11   3  -1 5202.80 281.244  19
 -11   3   1 3722.62 438.013 111
  11   3  -1 4551.05 520.066 118
  11   3  -1 5284.37 581.704 117
  11   3  -1 4631.25 511.329 113
  11   3  -1 4257.30 523.511 116
 -11   3   1 4160.46 453.892 112
  11   3  -1 5554.73 595.396 110
 -11   3   1 4749.30 239.636  92
 -11   3   1 3693.58 419.714  96
 -11   3   1 5147.39 278.847  91
 -11   3   1 5281.38 247.847 103
  11   3  -1 6231.52 324.417  79
  11   3  -1 4928.61 515.086  71
 -11   3   0 1703.45 130.044 134
 -11   3   0 1626.98 362.746 120
 -11   3   0 2792.79 333.214 121
  11   3   0 1553.99 294.650 118
 -11   3   0 1927.77 194.793 127
 -11   3   0 1692.40 343.400  16
 -11   3   0 2153.07 311.064  15
  11   3   0 3512.50 226.505  19
 -11   3   0 1443.88 301.025 111
  11   3   0 1684.24 331.315 110
  11   3   0 1580.05 324.635 117
 -11   3   0 2727.65 416.877 112
  11   3   0 1802.63 178.052  87
 -11   3   0 1676.06 158.314  92
 -11   3   0 1836.62 182.575  91
  11   3   0 1867.86 178.129 108
 -11   3   0 1501.01 304.593  96
 -11   3   0 1779.33 134.447 103
  11   3   0 1853.20 173.113  27
 -11   3   0 1939.65 191.422  32
 -11   3   0 1625.78 158.430  31
  11   3   1 106560. 2024.92  38
  11   3   1 104745. 1912.86  28
  11   3   1 110511. 2007.77 135
 -11   3  -1 94507.3 2713.28 121
 -11   3  -1 113442. 2110.87 127
 -11   3  -1 94194.1 2943.39 120
  11   3   1 96563.9 2527.56 118
 -11   3  -1 113544. 3045.25  16
 -11   3  -1 94334.5 2748.00  15
  11   3   1 77071.5 2446.37  10
 -11   3  -1 101502. 2973.01 111
  11   3   1 114414. 2041.41 108
 -11   3  -1 81084.1 2783.92 112
 -11   3  -1 119378. 2154.30  90
 -11   3  -1 118504. 2175.50  89
  11   3   1 112224. 1893.73  87
 -11   3  -1 107701. 3344.34  74
 -11   3  -1 102645. 2778.86  73
  11   3   2 7728.32 376.049  38
 -11   3  -2 5753.03 618.536  16
 -11   3  -2 6435.54 691.603  15
  11   3   2 5904.94 552.920  10
  11   3   2 7144.28 307.233 135
 -11   3  -2 5760.24 644.857 121
  11   3   2 5822.30 662.696 123
 -11   3  -2 5379.99 637.283 120
 -11   3  -2 7275.41 772.806 111
 -11   3  -2 5762.29 678.150 112
 -11   3  -2 8513.43 433.651  89
  11   3   2 7322.97 303.703 107
 -11   3  -2 6976.39 753.775  94
 -11   3  -2 8599.40 425.281  90
 -11   3  -2 8010.62 894.639  74
  11   3   3 20381.4 601.988 102
 -11   3  -3 20634.3 701.349  89
  11   3   3 19429.2 582.205  53
  11   3   3 18398.3 608.318  39
  11   3   3 19570.0 620.645  38
  11   3   3 19348.6 584.046  26
  11   3   4-5.11711 54.3326 102
 -11   3  -4 18.2815 69.7264  89
  11   3   4 27.8373 48.2604  26
  11   3   4 3.41458 55.8639  68
  11   5  -3 2499.21 170.350 107
  11   5  -3 2303.31 166.147 135
 -11   5   2 20394.3 532.895  37
 -11   5   2 22660.4 583.260  29
  11   5  -2 22833.5 630.974  27
  11   5  -2 25341.6 613.672  87
 -11   5   2 20048.2 535.860  88
 -11   5   2 25069.6 570.125 103
  11   5  -2 23618.0 612.535  79
  11   5  -2 24520.8 732.051 135
 -11   5   2 23855.8 561.374 134
 -11   5   1 9212.84 360.785  29
 -11   5   1 8487.76 336.993  32
  11   5  -1 10090.0 396.487  27
  11   5  -1 11043.8 454.229 135
 -11   5   1 7277.40 314.865 128
 -11   5   1 9146.26 312.467 134
  11   5  -1 8123.99 313.948  87
 -11   5   1 9573.50 317.919 103
  11   5  -1 10685.8 441.739 107
  11   5  -1 8375.20 342.302  79
 -11   5   0 82.8695 72.5170 128
 -11   5   0 60.0394 41.9051 134
 -11   5   0 81.1185 43.8323 103
 -11   5   0 57.8170 71.0544  31
  11   5   0 137.145 89.1753  27
 -11   5   0-25.3423 76.9272  32
  11   5   0 64.0340 70.5090  28
  11   5   0 52.8911 110.495  53
  11   5   1 3181.33 199.216 135
 -11   5  -1 3273.01 243.693 128
 -11   5  -1 3091.08 217.555  92
  11   5   1 3534.09 205.538 107
 -11   5  -1 3636.19 236.721  32
 -11   5  -1 2738.64 165.480  31
  11   5   1 3314.72 226.154  53
  11   5   2 2002.51 127.350 135
  11   5   2 2381.62 152.599  52
  11   5   2 2513.74 165.114 102
 -11   5  -2 2600.75 194.320  92
  11   5   2 2237.17 130.278 107
 -11   5  -2 2747.38 223.490  91
  11   5   2 2411.81 160.384  26
 -11   5  -2 2810.63 186.439  32
  11   5   3 449.627 62.4654 102
  11   5   3 438.818 59.4893  26
 -11   5  -3 338.712 53.5765  32
 -12  -4   4 1491.04 123.663  59
  12  -4  -4 1180.96 120.933  86
  12  -4  -4 1523.84 136.658  44
  12  -4  -4 1055.30 101.092  22
  12  -4  -3 3690.62 248.236  44
  12  -4  -3 3281.47 223.679  22
 -12  -4   3 3458.50 212.847   3
  12  -4  -3 2794.70 176.944 133
 -12  -4   3 3469.46 218.406  59
  12  -4  -3 2970.95 195.965  99
  12  -4  -3 3001.48 208.250  86
 -12  -4   2 5738.68 309.762  35
  12  -4  -2 5068.32 288.669  24
  12  -4  -2 5078.30 303.899  22
  12  -4  -2 4889.21 270.415 133
  12  -4  -2 5013.90 302.086 132
 -12  -4   2 4902.46 244.254  46
 -12  -4   2 4742.95 261.603  59
  12  -4  -2 4848.13 267.528  55
  12  -4  -2 5715.39 332.889  93
 -12  -4   2 5207.96 296.892 104
  12  -4  -2 4616.41 251.362  86
  12  -4  -1 10064.4 891.772   8
  12  -4  -1 11838.0 485.385  22
  12  -4  -1 11685.8 445.851 133
 -12  -4   1 10542.1 419.617 130
  12  -4  -1 12000.2 477.855 132
 -12  -4   1 13235.9 419.507  56
 -12  -4   1 12939.7 462.654  46
  12  -4  -1 11969.6 456.392  55
 -12  -4   1 12739.6 482.510 104
 -12  -4   1 12595.9 483.372  35
  12  -4  -1 11893.6 452.595  24
  12  -4  -1 9460.53 367.404  43
  12  -4  -1 12411.4 481.097  44
  12  -4   0 580.720 280.006   8
  12  -4   0 304.946 100.520  22
  12  -4   0 408.271 106.171 133
 -12  -4   0 305.022 90.7251 130
  12  -4   0 314.583 98.4916 132
 -12  -4   0 379.636 106.082  56
  12  -4   0 417.736 106.324  55
  12  -4   0 341.726 107.741 100
 -12  -4   0 311.534 112.569 104
 -12  -4   0 399.129 112.744  35
  12  -4   1 3351.86 233.362  21
  12  -4   1 3833.42 247.571 133
 -12  -4  -1 3770.80 247.446 130
  12  -4   1 3321.09 241.767 132
 -12  -4  -1 2980.18 203.691 129
 -12  -4  -1 4223.73 288.532  56
 -12  -4  -1 4049.10 268.358  47
  12  -4   1 3849.36 256.107 100
  12  -4   1 3587.47 236.509  42
 -12  -4  -1 2952.11 222.493  35
 -12  -4  -1 3496.61 197.182  40
 -12  -4  -2 2084.34 162.607  40
  12  -4   2 2002.13 174.090  21
 -12  -4  -2 2209.54 195.255  47
  12  -4   2 2025.42 180.446 132
 -12  -4  -2 1900.84 161.310 129
 -12  -4  -2 2299.14 170.256 106
  12  -4   2 1912.59 152.280  64
 -12  -4  -3 11821.7 369.180  40
 -12  -4  -3 12455.7 375.811 106
  12  -4   3 11586.7 375.040  65
  12  -4   3 11960.6 376.011  64
 -12  -4  -3 11543.5 396.994 130
 -12  -4  -4 5201.50 162.867 106
 -12  -4  -4 4898.71 158.445  40
 -12  -2   5 6969.69 291.591  59
  12  -2  -5 6309.38 281.490  83
  12  -2  -5 6404.36 302.417  86
 -12  -2   4 77997.0 1669.09  58
 -12  -2   4 81472.3 1628.50  57
 -12  -2   4 81445.9 1675.04  62
  12  -2  -4 83229.5 1622.82  83
 -12  -2   3 4405.54 543.032   9
  12  -2  -3 3846.38 525.646  75
  12  -2  -3 5511.21 329.145  83
  12  -2  -3 4039.12 571.873 124
 -12  -2   3 4545.19 297.689  58
 -12  -2   3 4789.21 284.275  57
 -12  -2   3 5256.83 310.254  62
  12  -2  -3 3827.69 553.489 114
  12  -2  -3 4623.94 559.918 109
  12  -2  -3 4176.41 520.709 116
  12  -2  -3 5281.86 314.214  93
 -12  -2   3 4924.17 260.976 104
 -12  -2   3 4663.22 255.759  35
 -12  -2   2 7571.15 336.173  36
 -12  -2   2 7807.33 339.255  35
 -12  -2   2 8056.83 339.923   3
 -12  -2   2 8079.92 367.382 129
  12  -2  -2 7307.58 688.307 124
  12  -2  -2 7681.76 331.264 126
 -12  -2   2 7296.07 325.395  57
 -12  -2   2 7401.16 325.538  51
 -12  -2   2 8032.62 356.939  62
  12  -2  -2 7491.32 717.934 114
  12  -2  -2 6624.76 574.794 116
  12  -2  -2 7534.95 621.065 109
  12  -2  -2 8401.77 372.044  93
  12  -2  -2 7467.63 625.692  75
  12  -2  -1 2755.40 200.887  24
  12  -2  -1 2660.33 200.759  44
  12  -2  -1 2666.12 190.792  22
 -12  -2   1 3035.18 209.788 129
  12  -2  -1 2216.05 160.152 133
 -12  -2   1 2889.74 201.405 130
  12  -2  -1 2882.50 215.628 132
  12  -2  -1 2475.05 388.861 124
  12  -2  -1 2803.54 208.262 126
 -12  -2   1 2660.53 193.228  51
  12  -2  -1 2216.22 163.127  55
 -12  -2   1 2602.78 181.013  50
 -12  -2   1 2504.74 177.146  62
 -12  -2   1 2950.49 209.757  45
 -12  -2   1 2568.75 170.934  47
  12  -2  -1 2211.29 294.368 109
  12  -2  -1 2784.42 425.123 114
  12  -2  -1 2076.77 278.216 116
 -12  -2   1 2735.36 204.977 101
  12  -2  -1 2507.90 174.164  98
  12  -2  -1 2336.36 151.369  86
  12  -2  -1 2115.64 287.913  75
  12  -2  -1 2668.16 202.647  83
  12  -2   0 3639.79 211.480 133
 -12  -2   0 4679.72 251.457 130
  12  -2   0 3934.69 230.397 131
  12  -2   0 4459.80 264.122 132
 -12  -2   0 4445.60 248.872 129
  12  -2   0 4024.48 468.911 124
 -12  -2   0 4269.14 453.424 122
  12  -2   0 4258.35 250.708 126
  12  -2   0 4349.31 239.613  22
 -12  -2   0 4571.57 262.722  48
 -12  -2   0 4227.24 227.408  47
  12  -2   0 4291.75 230.388  55
 -12  -2   0 3959.91 233.045  45
 -12  -2   0 4182.89 240.767  50
  12  -2   0 4351.02 240.366  93
 -12  -2   0 3900.39 244.560 101
  12  -2   0 4463.86 242.724 100
  12  -2   0 4446.10 252.651  98
 -12  -2   0 4802.13 258.618 105
  12  -2   0 4126.44 233.369  43
  12  -2   0 4151.33 241.034  24
 -12  -2   0 4894.50 261.470  33
  12  -2   0 4467.90 251.833  44
 -12  -2  -1 5763.80 289.679  33
  12  -2   1 5184.85 269.684  43
  12  -2   1 5317.66 262.450 133
 -12  -2  -1 5886.49 294.880 130
  12  -2   1 4860.97 269.531 131
 -12  -2  -1 5089.32 473.012 125
 -12  -2  -1 4748.48 528.591 121
 -12  -2  -1 5617.61 552.099 122
  12  -2   1 5171.44 266.685  20
 -12  -2  -1 4971.30 505.701  18
 -12  -2  -1 5628.71 295.598  48
  12  -2   1 5477.80 270.290  55
 -12  -2  -1 5374.97 284.063 101
  12  -2   1 5822.06 283.386 100
  12  -2   1 5446.63 253.175  93
 -12  -2  -1 5550.92 283.154 105
 -12  -2  -1 4923.12 546.407  77
 -12  -2  -1 5535.21 281.314  81
 -12  -2  -2 44184.0 1007.91  33
  12  -2   2 46544.0 1069.95  42
  12  -2   2 44308.1 1663.85   8
  12  -2   2 42871.7 1011.45  20
 -12  -2  -2 40068.5 1684.29  18
 -12  -2  -2 47136.4 1066.06 130
 -12  -2  -2 48746.6 1097.12 129
  12  -2   2 42471.2 1037.12 131
 -12  -2  -2 41016.4 1637.36 125
 -12  -2  -2 38303.1 1611.54 121
  12  -2   2 48649.5 1047.21 126
 -12  -2  -2 43512.3 1007.63  48
 -12  -2  -2 43723.4 1027.51  50
  12  -2   2 41802.7 982.260  54
 -12  -2  -2 41234.9 969.540 101
  12  -2   2 47735.7 1101.06  98
 -12  -2  -2 43259.0 999.445 105
  12  -2   2 41583.4 953.519  65
 -12  -2  -2 45568.0 1073.61  85
 -12  -2  -2 46316.5 1853.19  77
  12  -2   2 44545.4 1004.98  64
 -12  -2  -2 47508.9 1076.75  81
 -12  -2  -3 556.275 110.756  33
  12  -2   3 509.037 138.349  21
 -12  -2  -3 391.439 237.639  18
 -12  -2  -3 558.378 129.532 129
 -12  -2  -3 550.547 109.583 130
  12  -2   3 643.150 147.016 132
  12  -2   3 550.908 121.061 131
 -12  -2  -3 426.044 213.460 122
 -12  -2  -3 387.129 211.543 125
 -12  -2  -3 381.437 191.142 115
  12  -2   3 501.382 129.631  98
 -12  -2  -3 376.467 188.656  97
 -12  -2  -3 457.968 104.915 105
  12  -2   3 526.094 108.123  65
 -12  -2  -3 502.846 220.678  77
 -12  -2  -3 608.040 121.582  85
 -12  -2  -3 728.582 141.036  81
  12  -2   3 431.721 117.412  64
 -12  -2  -3 450.678 113.634  50
 -12  -2  -4 2381.57 171.752 130
 -12  -2  -4 3068.24 221.151 129
 -12  -2  -4 2813.61 183.717  47
  12  -2   4 3408.83 231.591  65
  12  -2   4 3373.21 237.344  64
  12  -2   4 3006.09 229.843  66
 -12  -2  -4 2735.39 201.384  85
 -12  -2  -4 3349.66 233.863  81
  12  -2   4 2445.12 191.779  98
  12  -2   5 3180.01 162.474  69
  12  -2   5 3896.35 196.763  65
 -12   0   6 7.42906 44.5014  62
 -12   0   5-3.18454 47.9725  59
 -12   0   5-22.0845 68.2218  58
 -12   0   5 47.2412 70.4261  57
 -12   0   5 17.2857 66.7471  62
  12   0  -4-21.6525 138.190 124
  12   0  -4 98.2192 93.5102 126
 -12   0   4 73.3367 72.5051  62
  12   0  -4 22.2316 136.724 116
 -12   0   4 24.4859 66.8280   4
  12   0  -4 52.2796 178.346  71
  12   0  -3 99.7353 206.428  71
  12   0  -3 381.213 205.352 124
  12   0  -3 227.529 115.806 126
 -12   0   3 194.996 67.8262  62
  12   0  -3 181.389 175.308 116
  12   0  -3 26.6894 152.714 110
 -12   0   3 166.625 82.9437  36
 -12   0   3 160.168 70.3218  45
 -12   0   3 168.263 179.396   9
 -12   0   2 7806.10 328.540  37
 -12   0   2 7138.24 286.859  45
 -12   0   2 7126.01 300.886  30
 -12   0   2 7360.25 626.247   9
 -12   0   2 8381.35 359.321 129
  12   0  -2 7133.37 627.364 124
 -12   0   2 8070.79 343.077 127
  12   0  -2 7864.76 311.838 126
 -12   0   2 6587.67 269.282  62
  12   0  -2 7827.32 594.646 110
  12   0  -2 6475.75 527.175 114
  12   0  -2 6977.55 556.383 117
  12   0  -2 7718.72 288.352  87
  12   0  -2 8157.97 641.078  71
 -12   0   1 944.542 213.269   9
 -12   0   1 583.185 89.5487   3
 -12   0   1 653.696 103.537 127
  12   0  -1 563.134 206.803 124
 -12   0   1 589.442 173.998 121
  12   0  -1 1001.04 121.496 126
 -12   0   1 600.987 99.1417 129
  12   0  -1 570.394 188.201 116
  12   0  -1 507.758 178.885 114
  12   0  -1 650.803 214.448 110
  12   0  -1 835.008 189.728 117
 -12   0   1 627.177 90.9099  90
  12   0  -1 616.105 95.1166  87
 -12   0   1 550.659 155.883  74
  12   0   0 76548.5 1352.36   1
 -12   0   0 69936.7 1368.24 130
 -12   0   0 76496.6 1428.98 129
 -12   0   0 65053.0 1512.81 125
 -12   0   0 82839.8 2054.21 121
  12   0   0 82830.9 2222.34 124
  12   0   0 76048.1 1373.69 126
 -12   0   0 76302.5 1782.33 122
 -12   0   0 80149.3 1447.66 127
  12   0   0 82513.4 2079.03 110
  12   0   0 72371.9 1758.56 117
 -12   0   0 83271.5 2170.25 112
  12   0   0 79810.1 2075.51 116
  12   0   0 78939.9 1403.07  87
 -12   0   0 75622.3 1396.59  89
 -12   0   0 78951.8 1424.39  90
  12   0   0 77058.1 1370.83  78
 -12   0   0 81562.2 2047.23  74
  12   0   0 74397.2 1353.01  82
  12   0   1 27686.5 685.992  21
  12   0   1 31674.6 1067.22  10
  12   0   1 28396.0 709.876  20
  12   0   1 29745.2 706.941  19
 -12   0  -1 26879.8 632.768 130
  12   0   1 28822.4 713.786 132
  12   0   1 29901.9 741.375 131
 -12   0  -1 30135.2 705.693 129
  12   0   1 29170.5 640.712 126
 -12   0  -1 29561.6 1102.99 122
 -12   0  -1 27920.1 666.146  49
  12   0   1 29326.0 707.518  54
  12   0   1 24476.5 856.434 117
  12   0   1 31985.8 1248.57 116
 -12   0  -1 30711.8 1217.25 112
  12   0   1 28811.6 698.333  42
 -12   0  -1 32210.1 756.480  81
  12   0   2 5336.93 297.842 132
 -12   0  -2 5208.26 271.074 129
 -12   0  -2 4940.48 537.770 121
  12   0   2 5099.49 508.495 123
 -12   0  -2 4701.71 495.695 122
  12   0   2 5352.89 290.893  54
 -12   0  -2 4345.97 468.156 112
  12   0   2 5228.33 285.393  21
  12   0   2 4515.86 464.719  10
  12   0   2 5137.57 278.734  65
 -12   0  -2 4916.65 496.615  77
 -12   0  -2 5784.70 311.442  81
 -12   0  -3 1027.49 137.536 129
 -12   0  -3 772.404 247.347  11
  12   0   3 1091.94 279.838  10
 -12   0  -3 1201.21 307.652 125
 -12   0  -3 1064.93 295.963 121
  12   0   3 998.826 255.533 123
  12   0   3 1009.53 137.455  39
  12   0   3 1048.39 138.001  38
  12   0   3 1002.92 146.885  66
 -12   0  -3 1696.21 190.117  81
  12   0   3 974.518 146.755  65
 -12   0  -4 263.022 79.6877 129
  12   0   4 324.188 88.6963   1
  12   0   4 607.794 129.489  65
  12   0   4 486.943 98.3018  69
  12   0   4 235.792 103.272  66
 -12   0  -4 344.518 103.203  81
 -12   0  -5 6898.31 281.633 127
  12   0   5 7927.06 312.073  67
  12   0   5 7066.75 284.380  69
  12   0   5 6950.66 288.902  68
 -12   0  -5 6802.49 276.606  81
 -12   2   6 5.83349 30.1597  58
 -12   2   5 6442.48 294.807  70
 -12   2   5 6230.93 272.816  62
 -12   2   4 72922.0 1485.51  70
 -12   2   4 75231.7 1409.46  30
  12   2  -3 4822.90 257.963  79
 -12   2   3 4597.63 260.539  70
  12   2  -3 4520.99 572.596  71
 -12   2   3 4116.56 486.288 119
  12   2  -3 4859.62 601.064 117
  12   2  -3 4274.87 546.510 116
  12   2  -3 4920.84 593.463 110
 -12   2   3 4847.20 274.410  37
 -12   2   3 4714.23 261.307  30
 -12   2   3 4464.26 266.845  29
 -12   2   3 4775.56 316.264   4
 -12   2   2 6606.61 306.400  37
 -12   2   2 6638.11 304.287  29
  12   2  -2 8453.70 689.459  13
 -12   2   2 7439.84 306.864 134
 -12   2   2 8961.32 420.079 127
 -12   2   2 7003.85 298.625  49
  12   2  -2 7885.95 685.159 118
  12   2  -2 7563.55 681.500 117
  12   2  -2 7611.69 676.658 116
  12   2  -2 8820.64 761.192 110
 -12   2   2 7493.90 306.930 103
  12   2  -2 8700.48 355.502  79
  12   2  -2 8358.62 712.390  71
 -12   2   1 2625.36 176.862  29
 -12   2   1 2880.71 203.837  32
 -12   2   1 2776.46 167.407 134
 -12   2   1 2135.64 370.402 120
 -12   2   1 2950.71 227.021 127
  12   2  -1 2603.41 346.599  13
  12   2  -1 2616.32 350.920 118
 -12   2   1 2153.78 339.581 112
  12   2  -1 2197.64 355.458 116
 -12   2   1 2484.02 170.497  91
 -12   2   1 2713.31 166.159 103
  12   2  -1 3033.23 209.017  79
  12   2  -1 2556.94 378.860  71
  12   2   0 4463.57 393.504  71
 -12   2   0 3700.25 391.312 121
 -12   2   0 3936.02 474.770 120
 -12   2   0 4453.65 266.030 127
  12   2   0 4498.78 251.408  19
  12   2   0 4973.80 503.240 110
 -12   2   0 3528.35 386.301 111
  12   2   0 4011.48 390.205 118
  12   2   0 4215.22 458.719 117
  12   2   0 4094.15 483.607 116
 -12   2   0 4402.69 496.383 112
  12   2   0 4899.32 249.853  87
 -12   2   0 4832.18 273.057  90
 -12   2   0 4695.52 262.856  32
  12   2   1 5685.92 272.500  27
 -12   2  -1 6051.28 305.041  32
  12   2   1 5350.44 289.418 131
 -12   2  -1 5458.86 540.432 121
 -12   2  -1 6117.86 313.593 127
 -12   2  -1 5239.56 558.350 120
 -12   2  -1 5988.86 587.018  15
  12   2   1 5012.17 271.767  20
  12   2   1 4036.86 380.400  10
  12   2   1 5950.44 304.792  19
  12   2   1 5728.67 499.813 110
 -12   2  -1 5339.56 529.996 111
  12   2   1 5776.12 280.500 108
  12   2   1 5755.54 546.396 117
 -12   2  -1 6153.91 634.239 112
 -12   2  -1 6064.59 325.920  89
  12   2   1 5631.22 254.223  87
 -12   2  -1 5692.02 540.218  94
 -12   2  -1 6113.43 315.725  90
 -12   2  -1 5732.65 637.417  74
  12   2   2 44157.6 1044.18  38
 -12   2  -2 43751.3 1008.03  32
  12   2   2 45492.2 979.715  27
 -12   2  -2 41075.9 1771.74  15
  12   2   2 37313.6 1425.85  10
  12   2   2 42434.5 1042.24  20
  12   2   2 43319.1 1076.44 131
 -12   2  -2 39175.6 1484.08 122
 -12   2  -2 44165.5 1773.50 121
 -12   2  -2 46950.1 1078.32 127
 -12   2  -2 37896.7 1552.51 120
 -12   2  -2 48448.8 1886.66 111
  12   2   2 45522.7 1011.06 108
 -12   2  -2 42757.9 1809.53 112
 -12   2  -2 49136.4 1116.72  90
 -12   2  -2 45207.1 1808.14  94
 -12   2  -2 45035.3 1968.50  74
 -12   2  -3 419.235 246.929  15
  12   2   3 492.347 196.119  10
  12   2   3 527.240 110.793  67
 -12   2  -3 570.636 270.380  74
 -12   2  -3 431.852 198.483 122
 -12   2  -3 458.368 224.907 121
  12   2   3 669.521 266.588 123
 -12   2  -3 543.892 119.472 127
  12   2   3 537.092 108.372  53
 -12   2  -3 413.148 228.493 112
 -12   2  -3 549.943 241.332 111
 -12   2  -3 585.218 134.354  90
 -12   2  -3 584.003 255.984  94
  12   2   3 587.760 101.894  26
 -12   2  -4 2669.63 205.515  90
  12   2   4 2945.40 199.257  67
  12   2   4 2726.27 172.721   1
  12   2   5 3638.19 176.473  68
  12   4  -4 1248.30 113.756  27
 -12   4   4 1413.74 121.586  29
 -12   4   3 3064.76 184.496  37
 -12   4   3 3298.08 210.913  29
 -12   4   3 3652.87 209.040 134
 -12   4   3 3403.76 202.887 103
  12   4  -3 3480.92 218.922  79
 -12   4   2 4679.27 271.745  29
 -12   4   2 5454.86 264.915 134
 -12   4   2 4582.09 324.059   4
  12   4  -2 4850.88 317.904 108
 -12   4   2 4445.34 244.644  88
 -12   4   2 5242.60 261.422 103
  12   4  -2 5799.01 316.585  79
  12   4  -1 13178.5 492.401  27
 -12   4   1 12689.0 480.563  32
 -12   4   1 7812.78 735.979 120
 -12   4   1 11058.2 498.612 127
  12   4  -1 9912.23 811.284 118
  12   4  -1 12287.4 500.860 108
  12   4  -1 10301.5 873.380 117
 -12   4   1 10253.8 405.247 128
 -12   4   1 12479.1 413.739 134
  12   4  -1 13387.4 482.681  87
 -12   4   1 12933.5 416.265 103
  12   4  -1 12449.5 483.057  79
 -12   4   0 311.839 100.720 128
 -12   4   0 307.548 69.3224 134
 -12   4   0 257.349 170.701 112
  12   4   0 296.081 166.053 118
 -12   4   0 347.156 180.244 111
  12   4   0 62.0707 157.897 117
  12   4   0 365.301 103.914  87
 -12   4   0 308.465 92.0840  92
  12   4   0 299.229 115.512 108
 -12   4   0 199.423 148.377  96
 -12   4   0 365.278 108.948  91
 -12   4   0 359.187 72.1654 103
 -12   4   0 352.330 95.1648  31
  12   4   0 309.536 110.705  27
 -12   4   0 355.854 121.128  32
  12   4   0 287.077 87.4986  28
 -12   4  -1 4095.11 287.705 128
  12   4   1 3576.49 233.088 135
 -12   4  -1 3814.39 257.942  92
 -12   4  -1 4028.41 291.806  91
  12   4   1 3661.40 233.481 107
  12   4   1 3887.73 265.773  38
  12   4   1 3004.44 188.887  28
 -12   4  -1 4052.41 286.312  32
  12   4   1 3667.82 242.062  27
  12   4   1 3752.08 270.351  53
  12   4   2 2079.89 152.592 135
  12   4   2 2208.65 196.936  53
 -12   4  -2 2625.22 222.503  92
 -12   4  -2 2557.14 244.068  91
  12   4   2 1990.11 145.996 107
  12   4   2 2282.07 187.433  39
  12   4   2 2339.98 198.027  38
 -12   4  -2 2708.91 218.472  32
  12   4   3 12731.2 390.589 102
 -12   4  -3 13619.4 467.749  92
 -12   4  -3 13794.4 507.001  91
 -12   4  -3 11106.5 356.617  32
  12   4   3 12089.8 375.986  26
  12   4   3 11469.6 376.631  39
 -13  -5   3 661.898 75.2365  63
 -13  -5   3 693.645 69.0037  61
  13  -5  -3 466.703 63.2634 132
  13  -5  -3 600.604 66.1308  22
  13  -5  -2 6956.55 246.403  55
 -13  -5   2 7038.51 251.035  61
  13  -5  -2 7422.85 260.100 133
  13  -5  -2 6809.04 265.875 132
  13  -5  -2 7652.94 276.048 100
  13  -5  -2 7292.09 284.605  22
 -13  -5   2 6713.31 255.744   3
 -13  -5   1 9897.00 321.996  46
  13  -5  -1 9145.04 325.947  55
  13  -5  -1 8906.63 323.587 133
  13  -5  -1 9542.61 347.623 100
  13  -5  -1 8901.48 355.615   6
 -13  -5   1 8694.64 318.297   3
  13  -5  -1 9176.71 346.924  22
  13  -5   0 1780.72 175.454   6
  13  -5   0 1763.81 145.697  55
  13  -5   0 1620.79 140.309 133
 -13  -5   0 1217.18 112.721 130
  13  -5   0 1716.05 148.413 100
 -13  -5   0 1565.21 135.032 104
 -13  -5   0 1697.14 137.896  35
  13  -5   0 1419.02 126.378  42
  13  -5   1 2553.84 166.661 100
 -13  -5  -1 2880.79 178.903  46
  13  -5   1 2603.72 164.768 133
 -13  -5  -2 277.002 59.7632  46
  13  -5   2 204.778 45.4094  65
 -13  -3   5 224.364 57.6101  59
  13  -3  -5 167.093 65.3920 132
  13  -3  -5 180.481 65.6621  24
  13  -3  -5 120.105 39.4876  44
  13  -3  -4 785.721 132.840  24
  13  -3  -4 930.130 127.808  44
 -13  -3   4 780.005 120.414  59
  13  -3  -4 836.016 138.298 132
  13  -3  -4 739.541 126.339  93
  13  -3  -4 931.264 130.520  86
  13  -3  -4 762.661 147.414  83
 -13  -3   3 3109.60 218.438  35
  13  -3  -3 3248.03 248.458  44
  13  -3  -3 2966.51 245.151  24
  13  -3  -3 3603.36 272.982 132
 -13  -3   3 3208.81 242.496  59
  13  -3  -3 3375.56 260.290  93
  13  -3  -3 2788.13 215.465  86
 -13  -3   3 3142.12 220.918 104
  13  -3  -3 3350.72 263.754  83
 -13  -3   2 8083.24 363.725   3
  13  -3  -2 7376.35 365.373  22
  13  -3  -2 7074.14 318.762 133
  13  -3  -2 7650.57 394.787 132
  13  -3  -2 4967.30 591.439 124
  13  -3  -2 7244.92 344.710 126
 -13  -3   2 7209.78 355.810  59
 -13  -3   2 7399.38 303.217  46
  13  -3  -2 6641.40 304.323  55
  13  -3  -2 6144.70 706.535 114
  13  -3  -2 5592.94 576.559 109
  13  -3  -2 8674.31 412.925  93
  13  -3  -2 6649.28 309.521  86
 -13  -3   2 8836.43 389.076 104
 -13  -3   2 7965.36 373.031  36
 -13  -3   2 8748.06 390.396  35
  13  -3  -2 8490.53 402.793  44
  13  -3  -2 7901.19 379.336  24
  13  -3  -1 2118.49 370.299 124
  13  -3  -1 3472.38 261.388 126
  13  -3  -1 3033.99 233.452  22
  13  -3  -1 2782.91 212.171  55
  13  -3  -1 2907.21 215.009 133
 -13  -3   1 3127.92 224.837 129
 -13  -3   1 3279.60 232.706 130
  13  -3  -1 2450.87 189.917 131
 -13  -3   1 2844.77 221.605  36
 -13  -3   1 3460.93 249.201  35
  13  -3  -1 3353.19 251.805  44
  13  -3   0 23308.3 661.170 133
  13  -3   0 17943.3 572.793 131
 -13  -3   0 23522.5 669.166 129
  13  -3   0 26818.7 731.664 126
  13  -3   0 23821.6 697.228  22
  13  -3   0 18953.7 565.432  20
 -13  -3   0 25116.6 716.884  51
  13  -3   0 24290.4 677.140  55
 -13  -3   0 25180.8 677.869  47
  13  -3   0 25984.6 685.777  93
  13  -3   0 24588.1 702.734 100
 -13  -3   0 21716.2 606.156  36
  13  -3   0 20735.6 611.024  43
 -13  -3   0 22894.0 681.849  35
 -13  -3  -1 28202.5 785.486 130
  13  -3   1 28645.2 816.345 132
 -13  -3  -1 28156.5 763.625 129
  13  -3   1 26437.4 733.626 133
 -13  -3  -1 25324.8 1316.99 122
  13  -3   1 28308.7 1440.27   8
 -13  -3  -1 27458.1 766.041  51
  13  -3   1 28040.7 758.004  55
 -13  -3  -1 29082.3 804.189  50
 -13  -3  -1 28357.1 770.983  47
  13  -3   1 28436.2 778.495 100
  13  -3   1 29531.7 849.915  98
 -13  -3  -1 25634.5 642.423 106
  13  -3   1 28031.7 774.859  42
 -13  -3  -1 24971.8 645.485  40
  13  -3   2 15102.2 533.904  42
 -13  -3  -2 15227.4 537.686 130
  13  -3   2 15898.3 581.713 132
 -13  -3  -2 15308.9 532.781 129
 -13  -3  -2 11877.3 838.017 125
 -13  -3  -2 12517.4 937.194 122
 -13  -3  -2 14953.5 527.298  47
 -13  -3  -2 13515.8 458.435  51
 -13  -3  -2 15158.6 539.008  50
  13  -3   2 14721.1 486.910  64
 -13  -3  -2 13249.9 467.640  81
  13  -3   2 15987.5 592.150  98
  13  -3   2 13406.4 950.795   8
  13  -3   2 15785.9 551.846  21
 -13  -3  -3 5153.40 272.873  47
 -13  -3  -3 5185.13 281.481 130
 -13  -3  -3 5600.10 296.407 129
  13  -3   3 5582.21 277.815  65
  13  -3   3 5750.59 289.745  64
 -13  -3  -3 5070.17 264.091  81
 -13  -3  -4 2364.38 128.768  47
  13  -3   4 2812.52 175.505  65
 -13  -3  -4 2885.52 162.786 106
 -13  -3  -4 2786.01 159.041  40
 -13  -1   6 215.506 51.4389  62
 -13  -1   5 3102.54 196.817  59
 -13  -1   5 3499.82 229.999  58
 -13  -1   5 3471.61 226.696  62
  13  -1  -5 2756.98 178.980 132
  13  -1  -5 3289.51 215.989  83
  13  -1  -4 12230.1 982.394 124
 -13  -1   4 14817.2 536.244  58
 -13  -1   4 14963.6 512.166  57
 -13  -1   4 15450.5 536.034  62
  13  -1  -4 11602.1 900.986 109
  13  -1  -4 11373.7 921.285 116
  13  -1  -4 14530.1 495.231  93
  13  -1  -4 11873.7 911.649  75
  13  -1  -4 13719.4 453.000  82
  13  -1  -3 75921.7 1462.91  78
  13  -1  -3 72270.4 2291.03  75
  13  -1  -3 77670.7 1493.29  82
  13  -1  -3 71309.5 2523.58 124
  13  -1  -3 76294.6 1470.81 126
 -13  -1   3 75274.9 1555.09  58
 -13  -1   3 75672.7 1542.61  62
  13  -1  -3 67866.4 2341.94 114
  13  -1  -3 73505.0 2302.59 109
  13  -1  -3 73434.5 2447.62 116
 -13  -1   3 78263.4 1508.65  36
 -13  -1   3 73434.3 2458.91   9
 -13  -1   2 4993.61 271.958  30
 -13  -1   2 4327.31 231.203  35
  13  -1  -2 4489.89 245.380  44
  13  -1  -2 4601.06 252.936  24
 -13  -1   2 4749.99 254.529   3
 -13  -1   2 4887.25 524.733   9
  13  -1  -2 4952.68 279.962 132
  13  -1  -2 5054.37 576.185 124
 -13  -1   2 4156.30 230.027 127
  13  -1  -2 4531.02 251.683 126
 -13  -1   2 4570.89 250.588  58
 -13  -1   2 4868.04 261.981  45
 -13  -1   2 4447.35 238.993  62
  13  -1  -2 4118.19 509.015 114
  13  -1  -2 4188.28 443.732 110
  13  -1  -2 3945.37 438.452 109
  13  -1  -2 4247.75 436.441 117
  13  -1  -2 4769.03 517.531 116
 -13  -1   2 4543.79 238.856 101
  13  -1  -2 5326.80 264.266  78
  13  -1  -2 4410.88 454.003  75
  13  -1  -2 4603.57 256.727  82
 -13  -1   1 2951.54 189.061  30
 -13  -1   1 3693.44 212.546  33
  13  -1  -1 3128.39 199.566  24
 -13  -1   1 3210.30 200.649  45
  13  -1  -1 3202.75 200.984  44
 -13  -1   1 3116.75 186.019   3
 -13  -1   1 3543.33 229.208 129
 -13  -1   1 3452.00 209.604 130
  13  -1  -1 3050.98 210.498 132
 -13  -1   1 3037.55 189.133 127
  13  -1  -1 3342.83 208.300 126
 -13  -1   1 3348.79 210.499  48
  13  -1  -1 2923.21 406.761 114
  13  -1  -1 3284.73 408.013 110
  13  -1  -1 2915.58 301.431 117
  13  -1  -1 3444.09 401.181 116
 -13  -1   1 3312.88 201.750 101
 -13  -1   1 3495.16 206.849 105
  13  -1  -1 3527.58 211.256  78
  13  -1  -1 3348.72 196.616  83
 -13  -1   0 44952.2 958.193  34
 -13  -1   0 40605.2 1320.35  11
 -13  -1   0 39491.7 870.968   3
  13  -1   0 47031.4 958.820   1
 -13  -1   0 46175.8 965.653 130
  13  -1   0 44909.3 997.307 132
  13  -1   0 44505.6 989.654 131
 -13  -1   0 48193.3 1009.95 129
 -13  -1   0 45490.9 946.679 127
 -13  -1   0 43675.9 1388.47 122
  13  -1   0 39877.7 1384.53 116
 -13  -1   0 43687.7 903.211  90
  13  -1   0 43697.1 897.743  93
 -13  -1   0 41889.2 1334.32  74
  13  -1   0 43060.1 865.677  83
 -13  -1  -1 35389.4 843.170  34
 -13  -1  -1 39688.8 889.450  33
  13  -1   1 39109.8 905.923  42
 -13  -1  -1 39345.9 887.758 130
  13  -1   1 40274.6 950.016 132
 -13  -1  -1 40426.9 933.366 129
  13  -1   1 38866.1 937.319 131
 -13  -1  -1 36098.6 1249.44 125
 -13  -1  -1 37772.7 1488.42 121
 -13  -1  -1 39976.4 906.209 127
 -13  -1  -1 35929.5 1379.74 122
  13  -1   1 40310.0 874.837 126
  13  -1   1 40876.3 919.281   1
 -13  -1  -1 35683.7 1397.26  11
  13  -1   1 38624.8 910.116  20
 -13  -1  -1 39694.2 900.478  48
 -13  -1  -1 39955.2 888.834 105
 -13  -1  -1 36120.9 1477.76  77
  13  -1   2 638.067 124.157 126
 -13  -1  -2 484.766 215.180 122
 -13  -1  -2 527.140 196.689 125
 -13  -1  -2 516.776 225.600 121
  13  -1   2 654.481 119.109   1
 -13  -1  -2 354.240 191.024  11
  13  -1   2 701.415 131.538  21
  13  -1   2 655.574 129.207  20
 -13  -1  -2 688.738 116.869  48
  13  -1   2 567.388 115.976  64
  13  -1   2 623.607 118.101  54
 -13  -1  -2 700.613 107.275 130
 -13  -1  -2 641.554 122.539 129
  13  -1   2 566.628 126.388 132
  13  -1   2 523.053 123.976 131
 -13  -1  -2 307.922 180.027  77
  13  -1   2 598.991 100.057  65
 -13  -1  -3 6589.49 303.095 130
  13  -1   3 9194.15 445.331 132
  13  -1   3 8509.97 425.706 131
 -13  -1  -3 7940.16 383.301 129
 -13  -1  -3 6290.45 654.024 125
 -13  -1  -3 5764.74 601.462 121
 -13  -1  -3 6564.58 658.654 122
  13  -1   3 8348.74 407.455  20
 -13  -1  -3 6940.12 324.924 105
  13  -1   3 7236.60 355.844  65
 -13  -1  -3 6260.39 656.033  77
  13  -1   3 6904.30 360.106  66
 -13  -1  -3 6847.25 340.408  85
 -13  -1  -3 8588.51 423.263  81
 -13  -1  -3 6869.83 307.604  48
 -13  -1  -4 6921.41 277.742  33
 -13  -1  -4 7190.11 329.328 129
  13  -1   4 6724.85 309.657  98
 -13  -1  -4 7017.41 280.646 105
  13  -1   4 8114.31 380.664  66
  13  -1   4 8154.75 373.404  65
 -13  -1  -4 8011.19 375.857  81
 -13  -1  -4 6342.68 261.868  50
  13  -1   5 1956.66 139.571  67
  13  -1   5 1799.01 126.364  69
 -13   1   6 254.829 55.6255  58
 -13   1   5 3154.89 202.994  62
 -13   1   5 2547.60 184.222   4
  13   1  -5 3000.03 187.620  82
  13   1  -4 12901.1 935.139  71
 -13   1   4 14672.2 531.849  70
 -13   1   4 13102.6 462.554  62
  13   1  -4 12993.7 964.305 117
  13   1  -4 11951.1 930.657 116
 -13   1   4 15701.4 516.347  30
 -13   1   4 13712.0 526.676   4
  13   1  -3 66419.5 2294.67  71
 -13   1   3 72999.6 1520.90  70
  13   1  -3 64895.1 2208.69 124
 -13   1   3 84973.3 1689.23 127
  13   1  -3 55681.6 2086.72 110
  13   1  -3 71210.9 2420.07 116
  13   1  -3 76893.2 1470.55  87
 -13   1   3 80503.0 1563.70  37
 -13   1   3 77785.0 1519.41  30
 -13   1   3 81307.6 1562.54  29
 -13   1   3 68841.1 1391.15  45
 -13   1   2 4798.88 257.593  37
 -13   1   2 4127.97 232.076  30
 -13   1   2 4153.07 231.331  29
 -13   1   2 4651.19 244.120  34
 -13   1   2 4502.77 572.289   9
 -13   1   2 4234.50 240.137 134
  13   1  -2 4491.14 494.214 124
 -13   1   2 5612.69 319.469 127
 -13   1   2 4726.56 251.841  49
  13   1  -2 4028.61 507.126 110
  13   1  -2 4696.00 512.675 117
  13   1  -2 4760.60 539.386 116
  13   1  -2 4772.83 260.367  87
  13   1  -2 4358.93 221.575  79
 -13   1   1 3208.64 194.288  37
 -13   1   1 2742.44 165.786  29
 -13   1   1 3194.93 198.365  34
  13   1  -1 3231.06 193.227  43
  13   1  -1 2693.05 317.961  13
 -13   1   1 4020.25 483.298   9
 -13   1   1 3177.31 208.438 129
 -13   1   1 2938.30 183.955 134
  13   1  -1 2853.04 191.597 131
 -13   1   1 2599.78 301.201 121
  13   1  -1 3174.53 407.417 124
 -13   1   1 3406.54 203.861  49
  13   1  -1 3310.64 198.129  54
  13   1  -1 3340.76 444.105 110
  13   1  -1 2853.74 326.572 118
  13   1  -1 3311.29 392.278 117
 -13   1   1 3151.18 414.784 112
  13   1  -1 3236.91 419.896 116
  13   1  -1 3998.39 226.356  87
  13   1  -1 3400.90 412.086  71
 -13   1   0 44312.1 949.021  32
  13   1   0 42284.1 935.787  20
 -13   1   0 45678.2 953.098 129
  13   1   0 41888.2 959.870 131
 -13   1   0 45954.6 1471.37 121
 -13   1   0 46358.9 1008.66 127
  13   1   0 45333.9 896.267 126
 -13   1   0 39813.2 1151.06 122
 -13   1   0 45035.7 951.018  49
  13   1   0 47169.1 986.469  54
 -13   1   0 36360.5 1144.09 111
  13   1   0 40139.7 1151.47 118
  13   1   0 43673.3 1439.82 117
  13   1   0 46685.7 1638.46 116
 -13   1   0 46480.2 1618.00 112
 -13   1   0 45581.0 993.766  89
 -13   1   0 37829.3 1149.85  94
 -13   1   0 44895.4 1623.93  74
  13   1   0 43150.6 855.825  82
  13   1   1 34860.3 783.303  27
 -13   1  -1 35622.4 817.517  32
  13   1   1 36685.7 873.926  20
  13   1   1 37299.3 901.748 131
 -13   1  -1 35834.1 819.400 129
 -13   1  -1 41068.8 1513.80 121
 -13   1  -1 34799.5 1306.94 120
 -13   1  -1 40391.5 923.663 127
  13   1   1 36332.6 750.686 126
 -13   1  -1 37004.7 1283.66 122
  13   1   1 39916.7 920.655  54
 -13   1  -1 35571.5 1296.87 111
  13   1   1 38411.0 1411.57 110
  13   1   1 34146.3 1258.96 117
 -13   1  -1 40635.9 1557.89 112
 -13   1  -1 39534.7 910.941  90
 -13   1  -1 37543.6 1312.53  94
  13   1   1 35554.4 750.369  78
 -13   1  -2 606.650 218.983 122
  13   1   2 549.978 226.622 123
 -13   1  -2 602.735 129.123 127
  13   1   2 692.182 134.614  20
  13   1   2 650.009 188.941  10
 -13   1  -2 603.512 238.747 112
  13   1   2 542.013 94.5680 108
  13   1   2 727.092 138.150 131
 -13   1  -2 608.897 243.455  74
 -13   1  -2 577.899 116.329  81
  13   1   3 8387.54 427.180 131
 -13   1  -3 6483.28 676.847 121
 -13   1  -3 7592.62 379.511 127
  13   1   3 6433.63 677.111 123
 -13   1  -3 5595.55 594.193 122
  13   1   3 6610.40 324.096  69
 -13   1  -3 6393.66 735.236  74
 -13   1  -3 6880.06 347.927  81
 -13   1  -3 5807.29 595.553 112
  13   1   3 7341.68 362.414  39
  13   1   3 7615.82 362.752  38
  13   1   3 8127.21 406.555  20
  13   1   3 5808.47 582.365  10
  13   1   4 6976.17 300.681   1
  13   1   4 6962.42 332.663  67
  13   1   4 7270.29 322.159  69
 -13   1  -4 6636.91 309.063  81
  13   1   4 7736.94 334.009  39
 -13   1  -4 7156.56 336.708 127
  13   1   5 1926.78 130.901  67
 -13   1  -5 1651.85 98.4283 105
 -13   3   5 212.569 52.6244  62
  13   3  -4 631.479 111.046  87
 -13   3   4 646.752 118.012   4
 -13   3   3 2978.88 251.234   4
 -13   3   3 3412.99 221.522 134
  13   3  -3 3077.32 218.937  79
 -13   3   3 2951.95 210.145  37
 -13   3   3 2723.62 193.170  30
 -13   3   3 3160.20 222.356  29
 -13   3   2 7190.80 343.088  37
 -13   3   2 7156.33 339.962  29
 -13   3   2 7809.33 416.237   4
  13   3  -2 6793.25 710.734  14
 -13   3   2 8227.88 343.151 134
 -13   3   2 8345.29 430.115 127
 -13   3   2 6467.54 289.879  49
  13   3  -2 6991.55 693.563 118
  13   3  -2 7044.59 721.248 117
  13   3  -2 6477.69 700.329 113
  13   3  -2 5143.48 595.556 116
 -13   3   2 8069.63 340.301 103
  13   3  -2 8699.59 388.695  79
  13   3  -2 7810.66 721.162  71
 -13   3   1 2803.92 209.271  29
 -13   3   1 3237.77 202.741 134
 -13   3   1 2688.44 185.543 128
 -13   3   1 3708.20 288.286 127
 -13   3   1 3001.47 279.159   4
  13   3  -1 2445.54 361.217  14
  13   3  -1 3039.84 226.709  19
  13   3  -1 2285.94 436.926 110
  13   3  -1 2550.65 395.768 118
  13   3  -1 2474.76 363.716 113
  13   3  -1 2503.28 420.340 117
 -13   3   1 2194.75 367.841 112
  13   3  -1 2287.86 407.241 116
 -13   3   1 3156.01 214.067  91
 -13   3   1 3183.11 199.021 103
  13   3  -1 3282.33 261.238  79
  13   3  -1 2566.74 404.880  71
 -13   3   0 23827.8 580.018 134
  13   3   0 19526.8 1001.28 118
 -13   3   0 24337.0 750.716 127
 -13   3   0 21769.8 1251.79 120
  13   3   0 23952.1 694.676  19
  13   3   0 22757.6 1117.12 110
 -13   3   0 16921.1 991.175 111
 -13   3   0 21702.1 1191.94 112
 -13   3   0 21269.8 606.059  92
  13   3   0 27493.7 683.176  87
 -13   3   0 22720.6 678.913  91
  13   3   0 23213.0 683.767 108
 -13   3   0 16284.1 956.542  96
 -13   3   0 23988.0 581.726 103
 -13   3   0 26347.9 748.792  32
  13   3   1 28903.2 735.661  27
  13   3   1 26877.3 752.873  38
 -13   3  -1 30836.4 829.782  32
 -13   3  -1 24631.8 1262.25  15
  13   3   1 25040.2 687.396 135
 -13   3  -1 24838.4 1225.06 121
 -13   3  -1 23790.8 1330.22 120
 -13   3  -1 27635.9 808.264 127
 -13   3  -1 21154.8 1208.18 111
  13   3   1 23573.6 1236.42 117
 -13   3  -1 25854.1 1403.89 112
 -13   3  -1 29207.1 853.790  89
  13   3   1 24945.8 631.543  87
 -13   3  -1 24483.6 1491.32  74
 -13   3  -2 13144.4 978.528  15
 -13   3  -2 12507.4 1091.21  74
 -13   3  -2 10142.9 734.288 122
 -13   3  -2 13922.0 976.282 121
  13   3   2 11139.3 913.134 123
 -13   3  -2 14307.7 542.524 127
 -13   3  -2 11208.4 882.183 120
 -13   3  -2 11852.3 947.469 111
 -13   3  -2 13717.2 1047.42 112
 -13   3  -2 14889.1 568.944  90
 -13   3  -2 16219.0 606.749  89
 -13   3  -2 12411.4 960.026  94
  13   3   2 15219.1 518.429  53
  13   3   2 15355.7 536.081  38
 -13   3  -2 15537.9 534.194  32
  13   3   3 5546.00 270.139 102
 -13   3  -3 5647.42 332.444  89
  13   3   3 5341.36 262.595  53
  13   3   3 5343.63 289.360  39
  13   3   3 5497.17 294.896  38
  13   3   3 5339.13 255.379  26
  13   3   4 1970.30 132.112  68
  13   5  -3 430.316 70.9758 135
 -13   5   3 781.353 77.8182 134
 -13   5   3 659.972 73.4622  29
  13   5  -3 628.130 88.4657  28
  13   5  -3 470.741 73.8985 107
 -13   5   2 8035.93 282.752  29
  13   5  -2 8459.22 305.445  27
 -13   5   2 8689.32 281.252 134
  13   5  -1 11571.6 413.945 135
 -13   5   1 10442.1 315.108 134
  13   5  -1 11483.2 404.546 107
 -13   5   1 10215.7 309.350 103
 -13   5   1 9586.14 329.855  29
  13   5  -1 10757.7 360.804  28
  13   5  -1 11094.3 378.342  27
 -13   5   0 1462.62 135.604 128
  13   5   0 1715.82 130.007  28
 -13   5   0 1593.59 127.152  29
  13   5   0 1998.78 162.237  27
  13   5   0 1840.29 174.714  53
  13   5   1 2571.68 153.912 135
 -13   5  -1 2682.41 186.152 128
  13   5   1 2650.64 153.913 107
 -13   5  -1 3115.93 193.074  32
  13   5   1 3083.43 190.837  53
  13   5   2 297.032 68.5423 102
  13   5   2 290.446 50.7746  52
  13   5   2 281.659 61.6723  26
 -13   5  -2 280.739 64.3050  32
 -14  -4   4 3529.05 156.554  59
  14  -4  -4 3502.22 167.510  44
  14  -4  -4 3462.88 162.706  43
  14  -4  -4 3578.96 183.652 132
 -14  -4   3 92.4108 59.0921  59
  14  -4  -3 120.872 58.6863  86
  14  -4  -3 103.046 80.7942  44
 -14  -4   3 78.3039 63.6258   3
  14  -4  -3 37.6372 59.1040  22
  14  -4  -2 3988.63 247.565  22
 -14  -4   2 3845.16 229.767   3
  14  -4  -2 3912.76 217.268 133
  14  -4  -2 4059.41 262.308 132
 -14  -4   2 3894.10 209.478  59
  14  -4  -2 3627.41 207.088  55
 -14  -4   2 3531.88 182.845  46
  14  -4  -2 3982.59 232.729 100
  14  -4  -2 4267.41 266.638  44
  14  -4  -2 3898.85 221.836  43
  14  -4  -1 443.872 108.086  22
  14  -4  -1 298.077 89.3554 133
 -14  -4   1 429.827 95.4887 130
  14  -4  -1 607.179 129.372 132
  14  -4  -1 367.698 101.836 100
 -14  -4   1 456.672 131.117 104
 -14  -4   1 362.687 116.979  35
  14  -4  -1 301.684 75.8806  43
  14  -4  -1 431.404 97.6075  55
 -14  -4   1 377.583 92.8911  46
  14  -4   0 3431.94 226.894 133
 -14  -4   0 2503.06 179.547 129
 -14  -4   0 2955.22 217.445 130
  14  -4   0 3736.13 255.225 132
 -14  -4   0 3896.37 234.976  56
  14  -4   0 3556.15 239.023  55
  14  -4   0 3638.43 245.620 100
 -14  -4   0 3963.93 258.654 104
 -14  -4   0 3948.51 258.778  35
  14  -4   0 3656.66 243.915  42
  14  -4   1 4037.79 244.035  21
  14  -4   1 3931.26 252.456 132
  14  -4   1 3868.58 237.602 133
 -14  -4  -1 4638.59 274.830  56
 -14  -4  -1 4276.78 259.858  47
  14  -4   1 4056.13 248.486 100
 -14  -4  -1 3834.42 236.785 104
 -14  -4  -1 3500.62 228.167  35
  14  -4   1 3637.21 235.146  42
 -14  -4  -2 6732.64 303.088 130
  14  -4   2 6021.66 290.984 132
 -14  -4  -2 6183.31 270.314 129
  14  -4   2 6890.89 269.769  65
  14  -4   2 6709.86 289.166  21
 -14  -4  -3 2591.43 165.001  56
  14  -4   3 1796.33 123.283  65
 -14  -2   5 546.969 85.2145  59
 -14  -2   5 459.126 89.3024  62
  14  -2  -5 465.937 85.3189 132
  14  -2  -5 463.819 100.527  83
  14  -2  -5 430.622 80.7981  24
  14  -2  -4 1119.30 152.243  24
  14  -2  -4 915.080 119.402  44
  14  -2  -4 1250.08 164.076 132
 -14  -2   4 1338.15 156.005  57
 -14  -2   4 1300.38 160.995  62
  14  -2  -4 1116.90 156.817  93
  14  -2  -4 1233.25 173.052  83
 -14  -2   3 6141.32 292.799  35
  14  -2  -3 5917.24 320.288  44
  14  -2  -3 6248.31 342.270  24
 -14  -2   3 5686.84 648.878   9
 -14  -2   3 6444.02 336.488   3
  14  -2  -3 6419.36 366.294 132
  14  -2  -3 4885.87 641.300 124
  14  -2  -3 5490.60 283.093 126
 -14  -2   3 6541.50 325.216  57
 -14  -2   3 6425.39 343.284  62
  14  -2  -3 4890.06 567.030 109
  14  -2  -3 4829.75 647.028 114
  14  -2  -3 4693.16 552.025 116
  14  -2  -3 6840.70 354.411  93
 -14  -2   3 6413.44 298.344 104
  14  -2  -3 4747.09 563.380  75
  14  -2  -3 6672.76 354.415  83
 -14  -2   2 30095.4 784.095  36
 -14  -2   2 31871.9 798.893  35
  14  -2  -2 31258.6 832.729  44
  14  -2  -2 29715.8 806.137  24
 -14  -2   2 30141.2 782.352   3
 -14  -2   2 31145.2 851.448 129
  14  -2  -2 31677.4 864.412 132
  14  -2  -2 25532.4 1387.83 124
  14  -2  -2 30843.8 776.203 126
 -14  -2   2 28971.0 748.489  57
 -14  -2   2 30482.4 773.196  51
 -14  -2   2 29727.5 791.456  62
  14  -2  -2 24539.1 1159.37 109
  14  -2  -2 26813.9 1445.70 114
  14  -2  -2 22761.8 1146.36 116
  14  -2  -2 32268.5 823.143  93
  14  -2  -2 24293.9 1152.23  75
 -14  -2   1 53602.7 1134.26   3
 -14  -2   1 55480.5 1218.61 129
 -14  -2   1 55407.0 1195.88 130
  14  -2  -1 56686.4 1247.33 132
  14  -2  -1 51963.0 1172.15 131
  14  -2  -1 47339.4 1871.30 124
  14  -2  -1 54830.4 1158.98 126
  14  -2  -1 45746.6 1071.52  55
 -14  -2   1 52330.7 1162.55  51
 -14  -2   1 55956.0 1203.37  45
 -14  -2   1 53871.7 1124.71  50
 -14  -2   1 52477.0 1084.78  47
  14  -2  -1 50722.1 1994.60 114
  14  -2  -1 54185.9 1125.77  83
  14  -2  -1 53600.7 1180.46  24
  14  -2  -1 56911.0 1220.46  44
  14  -2   0 549.045 99.8465 133
 -14  -2   0 694.811 118.667 130
  14  -2   0 607.998 125.240 132
 -14  -2   0 692.264 125.234 129
  14  -2   0 594.194 114.063 131
  14  -2   0 710.842 151.740 126
 -14  -2   0 602.136 211.968 122
  14  -2   0 420.529 223.745 124
  14  -2   0 662.949 109.490  22
  14  -2   0 673.131 116.242  20
 -14  -2   0 651.929 114.578  47
 -14  -2   0 676.673 120.160  45
  14  -2   0 641.660 106.660  55
 -14  -2   0 619.807 121.240  50
  14  -2   0 846.202 135.703  93
 -14  -2   0 720.464 131.995 101
  14  -2   0 664.662 107.744 100
  14  -2   0 700.453 120.882  98
  14  -2   0 754.541 121.769  43
 -14  -2  -1 5854.88 311.867  33
  14  -2   1 5970.53 319.855  42
 -14  -2  -1 6113.27 316.509 130
  14  -2   1 6339.19 347.465 132
  14  -2   1 5776.14 313.095 131
  14  -2   1 5532.53 285.728 133
 -14  -2  -1 5137.28 584.902 121
 -14  -2  -1 5658.40 274.267 127
 -14  -2  -1 4906.12 540.339 122
  14  -2   1 6192.85 326.072 126
  14  -2   1 5596.14 297.077  20
 -14  -2  -1 6185.99 326.952  48
 -14  -2  -1 5714.55 312.028  50
 -14  -2  -1 5657.05 310.261 101
  14  -2   1 5768.48 298.670 100
  14  -2   1 5541.55 254.876  93
  14  -2   1 6025.51 334.705  98
 -14  -2  -1 5877.85 313.469 105
 -14  -2  -1 5642.57 303.949  81
 -14  -2  -2 20360.4 610.410  33
 -14  -2  -2 20025.2 620.484 130
  14  -2   2 18198.4 614.961 131
 -14  -2  -2 22254.6 673.669 129
 -14  -2  -2 16223.4 971.506 125
 -14  -2  -2 15105.9 1011.70 121
 -14  -2  -2 17182.2 1068.27 122
  14  -2   2 22033.1 625.336 126
 -14  -2  -2 19493.7 601.477  48
 -14  -2  -2 17286.6 544.410  51
 -14  -2  -2 20608.1 626.182  50
  14  -2   2 18946.5 587.501  54
 -14  -2  -2 17784.3 1144.34  77
  14  -2   2 19928.1 603.018  64
  14  -2   2 18417.2 557.712  65
 -14  -2  -2 20661.2 644.590  81
 -14  -2  -2 18544.1 572.476 101
  14  -2   2 21112.7 668.149  98
 -14  -2  -2 20254.9 607.177 105
  14  -2   2 17141.7 1004.53   8
  14  -2   2 18990.8 602.316  20
 -14  -2  -2 15147.0 995.218  18
 -14  -2  -3 2296.00 183.462  33
 -14  -2  -3 1830.25 168.115 130
  14  -2   3 1944.98 187.549 131
 -14  -2  -3 2732.15 225.633 129
 -14  -2  -3 2110.76 190.639  47
 -14  -2  -3 2093.86 184.374  50
  14  -2   3 2167.58 204.763  98
 -14  -2  -3 2304.76 184.618 105
  14  -2   3 2484.60 214.049  64
  14  -2   3 2172.91 186.804  65
 -14  -2  -3 2343.22 211.932  81
 -14  -2  -4 2518.31 158.953  47
 -14  -2  -4 2667.64 184.167 127
 -14  -2  -4 2818.41 189.334 129
  14  -2   4 2962.97 207.660  66
 -14  -2  -4 2861.76 195.385  81
  14  -2   4 2889.23 195.090  65
 -14   0   6 104.543 45.1721  58
  14   0  -5 18576.8 492.079  93
 -14   0   5 17285.7 491.744  59
 -14   0   5 20330.2 573.868  58
 -14   0   5 21321.8 578.246  62
  14   0  -4 5005.98 607.843 124
  14   0  -4 6895.87 306.873 126
 -14   0   4 7477.79 349.981  58
 -14   0   4 7443.10 343.448  62
  14   0  -4 5507.90 606.088 109
  14   0  -4 5893.11 629.401 117
  14   0  -4 5689.97 648.840 116
 -14   0   4 6153.87 328.366   4
  14   0  -4 6452.54 282.817  78
  14   0  -4 5255.28 589.893  75
  14   0  -4 7481.79 333.569  82
  14   0  -3 21163.6 585.728  78
  14   0  -3 21370.0 619.216  82
  14   0  -3 18477.6 1172.79 124
  14   0  -3 21460.6 611.145 126
 -14   0   3 19345.9 592.140  58
 -14   0   3 20281.9 585.003  45
 -14   0   3 18867.4 579.388  62
  14   0  -3 18116.8 985.656 110
  14   0  -3 17677.9 1071.23 117
 -14   0   3 20026.6 569.978  36
 -14   0   3 19226.0 1229.82   9
 -14   0   2 12478.5 436.858  30
 -14   0   2 11975.6 415.911  45
 -14   0   2 13393.2 916.123   9
 -14   0   2 13304.5 503.431 129
  14   0  -2 11509.0 868.556 124
 -14   0   2 13260.8 487.454 127
  14   0  -2 13817.9 453.997 126
 -14   0   2 11308.5 394.937  58
 -14   0   2 11254.1 386.269  62
  14   0  -2 13413.0 827.822 110
  14   0  -2 9723.35 695.678 114
  14   0  -2 12111.7 798.779 117
 -14   0   2 12061.2 384.665 101
  14   0  -2 13724.4 424.277  87
  14   0  -2 13506.5 434.880  78
  14   0  -2 12642.5 433.605  82
 -14   0   1 95.3486 64.7658  37
 -14   0   1 93.5054 61.7736  30
  14   0  -1 103.578 64.1503  43
 -14   0   1 188.079 70.0402  33
 -14   0   1 77.2451 123.618   9
 -14   0   1 246.145 84.0114 129
  14   0  -1 176.493 77.8921 131
  14   0  -1 17.6768 141.438 124
 -14   0   1 203.276 131.834 121
 -14   0   1 130.562 77.4034 127
 -14   0   1 136.045 72.9046  49
 -14   0   1 159.616 71.8362  48
  14   0  -1 65.4000 130.825 116
  14   0  -1 56.2225 155.388 110
  14   0  -1 290.033 139.820 117
 -14   0   1 202.933 73.4093  90
  14   0  -1 100.192 78.9618  87
 -14   0   1 158.512 69.0505 105
  14   0  -1 348.131 113.261  82
 -14   0   0 15851.7 464.261  37
 -14   0   0 14031.3 419.954  30
 -14   0   0 16319.4 491.800  34
  14   0   0 16619.7 505.618  43
  14   0   0 15332.2 467.409  42
  14   0   0 16396.8 447.281   1
 -14   0   0 14687.9 717.025  11
  14   0   0 16645.1 505.674  20
  14   0   0 15435.6 482.470 132
 -14   0   0 15173.8 456.370 130
  14   0   0 16779.3 527.956 131
 -14   0   0 16515.3 512.711 129
 -14   0   0 15350.2 854.021 121
  14   0   0 16676.9 988.875 124
 -14   0   0 17242.4 523.286 127
  14   0   0 16623.4 465.819 126
 -14   0   0 14964.1 705.434 122
 -14   0   0 17021.6 507.579  49
  14   0   0 16737.2 916.561 110
  14   0   0 13659.4 679.055 117
 -14   0   0 17215.1 973.869 112
  14   0   0 15681.5 902.773 116
 -14   0   0 15235.4 465.132  89
 -14   0   0 16830.6 475.083 105
 -14   0   0 16548.7 497.028  90
  14   0   0 16392.2 458.561  78
 -14   0   0 16158.5 874.171  74
  14   0   0 16300.9 446.929  82
  14   0   1 62191.9 1214.66   1
 -14   0  -1 53915.8 1755.75  11
  14   0   1 59820.1 1244.22  21
  14   0   1 60726.9 1281.02  20
  14   0   1 61604.3 1256.21  19
  14   0   1 60194.9 1277.79 132
  14   0   1 62372.0 1317.60 131
 -14   0  -1 61228.5 1265.38 129
 -14   0  -1 50683.5 1575.37 125
  14   0   1 59640.9 1168.91 126
 -14   0  -1 57408.4 1761.05 122
  14   0   1 61717.3 1279.89  54
 -14   0  -1 59966.4 1223.47  49
  14   0   1 57265.1 1943.61 116
 -14   0  -1 61289.6 2004.02 112
 -14   0  -1 59373.2 1223.04  34
  14   0   1 61245.4 1262.35  42
 -14   0  -1 61976.8 2035.01  74
 -14   0  -1 63357.4 1323.42  81
  14   0   2 868.024 140.311 132
  14   0   2 855.067 150.521 131
 -14   0  -2 717.390 121.443 129
 -14   0  -2 600.250 220.581 122
 -14   0  -2 782.797 228.513 125
 -14   0  -2 677.184 254.915 121
 -14   0  -2 886.314 148.165 127
  14   0   2 571.479 199.209 123
  14   0   2 853.778 121.058   1
 -14   0  -2 543.241 207.391  11
  14   0   2 755.587 131.501  21
  14   0   2 773.529 139.707  20
  14   0   2 632.940 209.303  10
 -14   0  -2 567.282 207.638 112
 -14   0  -2 712.385 113.708  34
  14   0   2 668.299 112.623  66
  14   0   2 693.135 116.148  65
 -14   0  -2 877.820 142.453  81
 -14   0  -3 1194.95 304.502 122
 -14   0  -3 1284.72 310.587 125
 -14   0  -3 1193.88 303.518 121
 -14   0  -3 1315.51 150.513 129
  14   0   3 1524.71 175.155  66
  14   0   3 1448.53 173.116  65
 -14   0  -3 1614.09 191.576  81
  14   0   3 1395.67 152.768  39
  14   0   3 1332.87 149.988  38
  14   0   3 886.471 262.479  10
 -14   0  -4 1157.94 145.891 127
  14   0   4 1156.07 133.323   1
  14   0   4 815.834 110.077  98
  14   0   4 1141.70 149.300  67
  14   0   4 994.779 118.805  69
 -14   0  -4 1135.61 144.695  81
  14   0   5 424.483 73.2646  67
  14   0   5 367.813 58.2996  69
  14   0   5 290.300 58.5754  68
 -14   0  -5 310.526 46.0577  47
 -14   2   5 442.667 76.9222  62
  14   2  -4 1152.84 130.131  87
 -14   2   4 1270.72 138.565  30
 -14   2   3 5518.44 342.680   4
  14   2  -3 5701.59 629.243  13
 -14   2   3 6030.16 316.849 134
  14   2  -3 3955.70 569.195 110
  14   2  -3 5268.26 621.951 118
  14   2  -3 4269.34 572.091 117
  14   2  -3 4835.05 597.633 116
  14   2  -3 5715.56 313.913  87
 -14   2   3 6208.25 319.655  37
 -14   2   3 6121.45 306.918  30
 -14   2   3 5920.56 309.004  29
 -14   2   2 29072.4 736.536  29
 -14   2   2 27120.0 687.960  34
  14   2  -2 27342.1 1273.66  13
 -14   2   2 31260.6 771.765 134
 -14   2   2 33171.6 911.655 127
 -14   2   2 28873.4 732.333  49
  14   2  -2 22983.0 1331.73 110
  14   2  -2 27843.3 1315.28 118
  14   2  -2 24270.0 1308.70 116
  14   2  -2 30269.8 810.477  87
  14   2  -2 24534.5 1309.83  71
  14   2  -2 27081.8 736.520  79
 -14   2   1 55787.0 1198.04  32
 -14   2   1 47927.0 1075.17  29
 -14   2   1 52256.5 1114.83  34
 -14   2   1 55727.6 1124.84 134
 -14   2   1 55675.4 1270.26 127
 -14   2   1 52964.5 1146.78  49
  14   2  -1 50170.6 1834.01 117
 -14   2   1 48820.2 1811.05 112
  14   2  -1 46901.2 1855.70 116
  14   2  -1 60702.1 1214.91  87
  14   2  -1 55863.7 1831.14  71
 -14   2   0 725.600 260.018  74
 -14   2   0 403.150 214.503 120
 -14   2   0 581.167 187.392 121
 -14   2   0 606.856 132.559 127
  14   2   0 747.317 117.612 126
  14   2   0 724.344 127.725  19
 -14   2   0 864.690 258.679 112
  14   2   0 967.428 272.894 110
  14   2   0 525.016 157.500 118
  14   2   0 638.291 212.699 117
  14   2   0 531.826 237.766 116
 -14   2   0 590.762 129.141  90
 -14   2   0 597.628 117.074  32
  14   2   1 5945.13 286.783  27
 -14   2  -1 5736.04 308.492  32
  14   2   1 5829.84 318.733 131
 -14   2  -1 5256.66 571.864 121
 -14   2  -1 4920.73 563.316 120
 -14   2  -1 5980.44 332.898 127
 -14   2  -1 4682.87 455.160 122
  14   2   1 5512.87 298.054  20
  14   2   1 6119.83 327.669  19
  14   2   1 5384.45 285.826 108
 -14   2  -1 4789.60 509.185 111
  14   2   1 5595.65 538.862 110
  14   2   1 4697.07 518.609 117
 -14   2  -1 5746.10 649.088 112
 -14   2  -1 4674.51 501.311  94
 -14   2  -1 6116.88 340.620  90
 -14   2  -1 5206.80 647.445  74
  14   2   2 20309.1 634.630  38
  14   2   2 20283.6 642.346  20
  14   2   2 19643.9 657.186 131
 -14   2  -2 16936.5 979.013 122
 -14   2  -2 18503.3 1153.45 121
 -14   2  -2 20099.1 654.181 127
 -14   2  -2 16784.9 1076.88 111
  14   2   2 20107.8 585.850 108
 -14   2  -2 17323.8 1157.47 112
 -14   2  -2 21211.5 702.186  89
 -14   2  -2 17258.5 1075.02  94
 -14   2  -2 21321.9 681.546  90
 -14   2  -2 19169.2 1280.70  74
 -14   2  -3 1838.68 187.434 127
  14   2   3 1730.32 136.788  26
  14   2   3 1984.45 162.399 102
 -14   2  -3 2359.92 227.454  89
 -14   2  -3 2258.63 212.357  90
 -14   2  -3 1892.62 148.574  49
  14   2   3 2299.85 173.974  53
  14   2   4 2446.02 151.596  67
  14   2   4 2700.90 161.588   1
 -14   2  -4 2838.07 206.168  89
 -14   2  -4 2198.68 171.093  90
  14   2   4 3050.89 190.542  39
  14   4  -4 3169.96 143.954  27
 -14   4   4 2685.19 122.778  62
 -14   4   3-13.6782 61.7399  37
  14   4  -3 82.8880 90.3505  27
 -14   4   3 122.009 68.6679  29
 -14   4   3 79.4539 66.4044 134
  14   4  -3 216.180 93.9300  87
  14   4  -3 158.575 82.6094  79
  14   4  -2 4390.10 268.360  27
 -14   4   2 3797.81 227.602  37
 -14   4   2 4159.23 235.809  29
 -14   4   2 3446.86 269.029   4
 -14   4   2 4933.52 245.179 134
  14   4  -2 4442.17 273.989 108
 -14   4   2 4422.35 233.631 103
  14   4  -2 3860.23 249.356  79
 -14   4   1 417.019 87.5657 134
 -14   4   1 401.458 127.819 127
 -14   4   1 362.258 85.7312  49
  14   4  -1 573.112 131.478  87
  14   4  -1 521.058 129.112 108
 -14   4   1 481.804 88.7715 103
  14   4  -1 436.262 121.191  27
 -14   4   1 397.427 96.5678  29
 -14   4   1 411.080 111.330  32
  14   4   0 3793.02 246.261 135
 -14   4   0 3014.54 214.201 128
  14   4   0 3713.48 252.152 108
  14   4   0 3471.19 204.042  87
 -14   4   0 3119.54 230.113  91
  14   4   0 3526.92 239.767  27
 -14   4   0 3113.87 200.999  29
 -14   4   0 3827.12 264.693  32
  14   4   0 3454.01 203.232  28
 -14   4  -1 3641.21 249.351 128
  14   4   1 3895.79 217.710 135
 -14   4  -1 3940.20 264.903  91
 -14   4  -1 3408.89 219.034  92
  14   4   1 3911.58 214.744 107
  14   4   1 3862.84 247.027  38
 -14   4  -1 4428.55 274.733  32
  14   4   1 4422.59 271.433  53
 -14   4  -2 8198.79 367.900 128
 -14   4  -2 6790.35 306.210  92
 -14   4  -2 7334.20 353.402  91
  14   4   2 6948.78 296.818  39
 -14   4  -2 7930.06 322.415  32
  14   4   3 2322.80 132.331 102
  14   4   3 2400.86 127.656  26
 -14   4  -3 2047.28 122.496  49
  15  -5  -2 182.277 50.9391 132
  15  -5  -2 268.823 60.8205  42
  15  -5  -1 1232.61 101.628 133
  15  -5  -1 1383.52 108.231 100
  15  -5  -1 1325.18 110.953  42
 -15  -5   1 1309.92 92.6925  46
  15  -5   0 2899.81 155.892 133
  15  -5   0 2782.01 158.438 100
  15  -5   0 2738.02 147.507  42
 -15  -5   0 3310.55 162.985  46
 -15  -5  -1 1304.54 101.785  46
  15  -3  -5 509.707 62.2742  43
  15  -3  -4 2340.15 182.246 132
 -15  -3   4 2587.40 173.485  59
  15  -3  -4 2072.03 154.516  86
  15  -3  -4 2132.57 164.696  93
  15  -3  -4 2310.38 158.116  44
  15  -3  -4 2433.70 179.263  24
 -15  -3   3 9933.85 367.920  35
  15  -3  -3 9820.09 409.247  44
  15  -3  -3 10083.8 415.176  24
  15  -3  -3 10091.5 438.256 132
 -15  -3   3 9692.68 393.869   3
 -15  -3   3 9771.01 394.583  59
  15  -3  -3 10149.5 415.015  93
  15  -3  -3 8585.31 345.134  86
 -15  -3   3 10239.9 370.115 104
  15  -3  -3 10379.4 417.961  83
  15  -3  -2 3105.96 255.402 132
  15  -3  -2 2376.41 198.650 131
  15  -3  -2 2532.86 218.737 126
  15  -3  -2 2424.11 195.808  22
 -15  -3   2 3052.90 217.142   3
 -15  -3   2 2736.38 208.768  59
  15  -3  -2 3191.66 257.114  93
 -15  -3   2 3042.39 234.778 104
  15  -3  -2 3118.47 247.822  44
 -15  -3   2 2980.72 238.998  36
  15  -3  -2 3079.17 245.432  24
 -15  -3   2 3380.79 243.999  35
  15  -3  -1 8738.95 365.579 133
 -15  -3   1 8902.93 395.808 129
  15  -3  -1 10280.0 456.281 132
  15  -3  -1 7947.02 356.978 131
  15  -3  -1 6578.14 654.983 124
  15  -3  -1 10301.8 430.882 126
 -15  -3   1 9840.12 395.048   3
  15  -3  -1 8689.87 389.964  22
  15  -3  -1 9071.16 378.262  55
  15  -3  -1 10816.6 434.446  93
  15  -3  -1 9459.25 396.217 100
  15  -3  -1 9157.90 393.051  43
 -15  -3   1 9702.04 399.994  36
  15  -3  -1 10892.3 459.689  44
  15  -3  -1 10313.1 432.031  24
 -15  -3   1 10867.2 441.439  35
  15  -3   0 5348.09 292.895 133
 -15  -3   0 6092.17 323.937 130
  15  -3   0 4665.50 262.920 131
 -15  -3   0 6624.23 330.125 129
  15  -3   0 6801.23 361.084 126
  15  -3   0 4902.67 260.450  20
 -15  -3   0 6616.78 352.589  51
  15  -3   0 6136.81 317.623  55
 -15  -3   0 6351.87 333.153  50
 -15  -3   0 6356.42 313.943  47
  15  -3   0 5732.61 312.255 100
  15  -3   0 6535.32 318.933  93
  15  -3   0 6301.42 337.881  98
 -15  -3   0 5319.58 276.201  36
 -15  -3   0 6139.30 330.072  35
  15  -3   0 5431.45 290.049  43
 -15  -3  -1 2178.03 198.731 130
 -15  -3  -1 2089.30 190.924 129
  15  -3   1 1966.65 184.392 133
 -15  -3  -1 1494.10 336.876 122
 -15  -3  -1 2202.61 202.306  51
 -15  -3  -1 2139.59 211.025  50
  15  -3   1 1701.38 162.694  54
  15  -3   1 2118.57 193.124 100
  15  -3   1 2043.05 214.449  98
  15  -3   1 1574.84 137.407  65
  15  -3   2 5190.59 300.969  21
 -15  -3  -2 4566.33 239.364  51
 -15  -3  -2 5085.45 293.063  50
 -15  -3  -2 5586.91 300.876  47
 -15  -3  -2 4921.53 281.635 130
  15  -3   2 5179.83 313.268 132
 -15  -3  -2 5327.94 292.771 129
  15  -3   2 4955.25 307.908  98
  15  -3   2 4869.24 248.573  65
 -15  -3  -3 1712.41 147.934  47
 -15  -3  -3 1416.54 133.202 130
  15  -3   3 1567.34 137.895  65
 -15  -3  -4 806.954 81.1352  56
  15  -3   4 752.554 85.6432  66
  15  -3   4 684.968 72.8180  65
 -15  -1   5 1031.46 110.856  59
 -15  -1   5 1120.62 128.107  58
 -15  -1   5 1247.17 127.540  57
 -15  -1   5 1191.36 126.918  62
  15  -1  -5 1092.10 134.618  83
  15  -1  -4 2134.85 170.829  24
  15  -1  -4 1935.23 173.946 132
 -15  -1   4 2141.65 195.491  58
 -15  -1   4 2192.56 187.057  57
 -15  -1   4 2131.19 190.102  62
  15  -1  -4 2251.60 201.273  93
  15  -1  -4 2306.06 216.812  83
  15  -1  -4 1844.30 176.309  82
 -15  -1   3 25192.5 684.864  36
  15  -1  -3 22805.4 660.529  24
  15  -1  -3 23265.2 698.185 132
  15  -1  -3 22033.3 1347.05 124
  15  -1  -3 24104.7 650.136 126
 -15  -1   3 24185.0 706.959  58
 -15  -1   3 22972.9 656.191  57
 -15  -1   3 24011.7 685.190  62
  15  -1  -3 17074.1 1113.71 114
  15  -1  -3 19893.3 1107.55 109
  15  -1  -3 18392.8 1070.43 117
  15  -1  -3 20564.2 1245.17 116
  15  -1  -3 27015.4 719.698  93
  15  -1  -3 20215.8 1114.68  75
  15  -1  -3 24314.6 666.580  82
 -15  -1   2 3503.50 244.383  30
 -15  -1   2 3344.83 214.151  35
  15  -1  -2 2982.39 211.584  44
  15  -1  -2 3250.32 226.408  24
 -15  -1   2 3266.46 479.921   9
 -15  -1   2 3694.57 239.697   3
  15  -1  -2 3337.49 245.126 132
  15  -1  -2 3113.41 505.568 124
  15  -1  -2 3515.64 241.762 126
 -15  -1   2 3038.69 215.937  58
 -15  -1   2 3329.90 212.310  62
  15  -1  -2 2758.62 460.648 114
  15  -1  -2 3152.17 430.560 110
  15  -1  -2 2551.46 360.457 117
  15  -1  -2 2848.81 378.482 109
  15  -1  -2 3184.30 462.798 116
 -15  -1   2 3776.45 231.108 101
  15  -1  -2 3445.20 235.660  78
  15  -1  -2 2618.37 359.773  75
  15  -1  -2 3742.44 241.047  83
  15  -1  -2 3272.28 243.595  82
 -15  -1   1 3248.36 212.939  30
 -15  -1   1 3795.63 236.560  45
  15  -1  -1 3360.92 222.065  24
  15  -1  -1 4247.66 260.339  43
 -15  -1   1 3456.25 210.340   3
 -15  -1   1 3947.40 266.410 129
  15  -1  -1 3776.42 250.547 132
 -15  -1   1 3747.02 239.325 130
 -15  -1   1 3524.50 219.526 127
  15  -1  -1 3965.34 245.541 126
 -15  -1   1 3873.19 243.393  48
 -15  -1   1 3425.64 203.902  50
  15  -1  -1 2953.45 405.256 116
 -15  -1   1 3486.98 227.089 101
  15  -1  -1 4033.05 236.333  93
  15  -1  -1 3935.39 220.996  83
 -15  -1   0 19016.4 560.478  45
 -15  -1   0 20561.3 599.254  34
 -15  -1   0 21611.3 602.769  33
  15  -1   0 21223.5 624.477  43
  15  -1   0 20634.8 601.444  42
  15  -1   0 21406.9 593.075   1
  15  -1   0 18631.1 541.844  19
 -15  -1   0 20787.3 599.686 130
  15  -1   0 21082.6 632.640 132
 -15  -1   0 22283.6 651.226 129
 -15  -1   0 19856.5 1073.29 121
 -15  -1   0 20610.0 585.523 127
 -15  -1   0 17255.0 872.071 122
  15  -1   0 15587.1 900.277 116
  15  -1   0 20435.0 534.509  93
 -15  -1   0 21529.3 599.271 105
 -15  -1   0 19639.5 544.252  90
 -15  -1   0 16553.1 851.372  74
 -15  -1  -1 3108.53 210.427  34
 -15  -1  -1 2723.44 188.231  45
 -15  -1  -1 3391.16 233.337  33
  15  -1   1 3275.93 235.610  42
 -15  -1  -1 3195.77 213.904 130
  15  -1   1 3456.66 251.080 132
  15  -1   1 3185.48 245.359 131
 -15  -1  -1 3502.58 248.813 129
 -15  -1  -1 3250.89 455.126 121
 -15  -1  -1 3557.36 238.725 127
 -15  -1  -1 2700.39 389.471 122
  15  -1   1 3374.12 227.196 126
 -15  -1  -1 2357.10 370.710  11
  15  -1   1 3570.63 238.894   1
  15  -1   1 3364.79 239.385  21
  15  -1   1 3321.35 241.382  20
 -15  -1  -1 3350.39 233.269  48
 -15  -1  -1 3226.85 226.594 105
 -15  -1  -1 2705.87 399.177  74
 -15  -1  -2 4244.00 266.351  33
 -15  -1  -2 3574.22 223.868 130
  15  -1   2 4386.66 300.967 132
  15  -1   2 4391.97 300.128 131
 -15  -1  -2 4807.34 296.048 129
 -15  -1  -2 2955.02 405.816 125
 -15  -1  -2 3075.90 470.046 121
 -15  -1  -2 4398.87 283.608 127
 -15  -1  -2 3515.43 479.728 122
  15  -1   2 3856.73 236.340 126
 -15  -1  -2 3658.41 492.744  11
  15  -1   2 4247.01 283.138  21
  15  -1   2 3990.40 270.678   1
  15  -1   2 4400.52 290.572  20
 -15  -1  -2 3974.13 258.053  48
  15  -1   2 4253.25 275.078  54
 -15  -1  -2 4185.94 264.970 105
  15  -1   2 3743.12 238.131  65
 -15  -1  -3 27640.8 733.251  33
  15  -1   3 31574.5 867.251 131
 -15  -1  -3 28743.4 792.968 129
 -15  -1  -3 32225.3 841.441 127
 -15  -1  -3 27037.8 701.157  48
  15  -1   3 28775.3 784.545  65
  15  -1   3 26793.6 779.798  66
 -15  -1  -3 30358.8 842.968  81
 -15  -1  -3 28334.5 734.458 105
  15  -1   3 31355.8 843.107  20
 -15  -1  -4 1430.22 120.080  33
 -15  -1  -4 1419.52 133.409 129
 -15  -1  -4 1351.37 111.982  50
  15  -1   4 1488.47 153.456  66
  15  -1   4 1218.22 117.383  69
  15  -1   4 1560.97 153.497  65
 -15  -1  -4 1536.51 155.832  81
  15  -1   4 1204.97 126.340  98
 -15  -1  -4 1470.76 121.761 105
 -15   1   5 1068.49 113.820  58
 -15   1   5 1007.83 109.623  57
 -15   1   5 1012.47 111.046  62
  15   1  -5 896.737 114.545  82
  15   1  -4 1845.57 159.151  78
  15   1  -4 2075.75 188.414 126
 -15   1   4 1980.91 168.623  62
 -15   1   4 2506.93 203.326  30
 -15   1   4 1815.47 190.311   4
  15   1  -3 24238.3 1292.41  71
  15   1  -3 18261.8 1106.35 124
 -15   1   3 26807.7 796.748 127
 -15   1   3 20531.0 598.024  62
  15   1  -3 22978.9 1208.81 110
  15   1  -3 21966.6 1245.76 117
  15   1  -3 19440.7 1218.30 116
  15   1  -3 23406.5 626.342  87
 -15   1   3 21522.5 588.302  45
 -15   1   2 3616.27 240.319  37
 -15   1   2 3182.31 223.253  30
 -15   1   2 3551.98 226.110  29
  15   1  -2 3043.42 406.167  13
  15   1  -2 3208.32 228.727 131
  15   1  -2 2983.25 449.786 124
 -15   1   2 4001.65 295.449 127
  15   1  -2 3471.20 503.246 110
  15   1  -2 3499.01 443.825 118
  15   1  -2 3206.85 452.758 117
  15   1  -2 3096.83 496.173 116
  15   1  -2 3837.05 245.527  87
  15   1  -2 3466.33 492.920  71
 -15   1   1 3660.88 229.283  37
 -15   1   1 4007.76 239.002  34
  15   1  -1 4094.54 237.116  43
  15   1  -1 3119.69 350.201  13
  15   1  -1 3515.02 227.556  20
 -15   1   1 3745.97 508.149   9
 -15   1   1 3496.35 241.946 129
  15   1  -1 3666.26 236.404 131
 -15   1   1 2889.93 347.777 121
  15   1  -1 2946.20 434.911 124
  15   1  -1 3678.58 238.604 126
 -15   1   1 3812.97 210.022  48
  15   1  -1 3627.82 230.955  54
  15   1  -1 3640.72 483.743 110
  15   1  -1 2927.01 341.227 118
  15   1  -1 3295.27 419.772 117
 -15   1   1 3999.22 505.022 112
  15   1  -1 3575.52 489.478 116
  15   1  -1 4071.17 248.354  87
  15   1  -1 3905.53 229.949  82
 -15   1   0 20051.1 558.899  37
 -15   1   0 20451.2 591.317  34
  15   1   0 19273.9 585.128  20
 -15   1   0 18950.3 577.234 129
  15   1   0 20044.1 609.373 131
 -15   1   0 21609.0 651.015 127
  15   1   0 20044.7 539.011 126
 -15   1   0 20999.8 602.769  49
  15   1   0 20042.5 609.861  54
  15   1   0 17908.5 925.267 117
 -15   1   0 19355.8 1111.79 112
 -15   1   0 19825.5 613.636  89
 -15   1   0 21524.1 634.438  90
  15   1   0 20050.7 536.830  78
 -15   1   0 18831.3 1088.62  74
  15   1   0 19494.6 503.606  82
  15   1   1 3270.47 233.371  20
  15   1   1 3605.32 245.693  19
  15   1   1 3467.41 247.650 131
 -15   1  -1 3003.18 204.165 129
 -15   1  -1 2832.80 430.221 121
 -15   1  -1 3402.62 251.111 127
  15   1   1 2801.66 172.515 126
 -15   1  -1 3219.35 381.621 122
 -15   1  -1 3323.01 224.985  49
  15   1   1 3677.74 259.463  54
  15   1   1 3520.23 462.224 110
  15   1   1 2188.60 318.381 117
 -15   1  -1 2750.02 439.945 112
 -15   1  -1 3105.14 238.425  89
  15   1   1 2932.01 198.631 108
 -15   1  -1 2990.25 467.988  74
  15   1   2 4393.87 288.598  20
  15   1   2 4596.28 306.623 131
 -15   1  -2 4396.95 295.405 127
  15   1   2 3169.16 484.692 123
 -15   1  -2 3502.96 461.106 122
 -15   1  -2 3716.18 228.821  49
 -15   1  -2 3412.60 452.921 111
 -15   1  -2 3043.85 469.683 112
 -15   1  -2 4682.66 302.729  90
 -15   1  -2 3972.14 479.084  94
  15   1   2 4146.85 266.256  38
  15   1   3 30091.3 780.223  39
  15   1   3 30635.5 781.538  38
  15   1   3 33495.5 901.687 131
 -15   1  -3 29450.3 816.796 127
  15   1   3 27273.2 726.183   1
 -15   1  -3 30899.1 834.770  90
 -15   1  -3 25021.0 746.365  81
 -15   1  -4 1286.92 138.510 127
 -15   1  -4 1250.19 107.692  48
  15   1   4 1407.89 137.691  67
 -15   1  -4 1452.99 147.524  90
  15   1   4 1481.45 131.634   1
  15   3  -4 1960.32 136.181  87
 -15   3   4 2057.25 136.534  62
 -15   3   4 1857.99 162.937   4
 -15   3   3 10642.6 403.898 134
 -15   3   3 8989.76 418.227   4
  15   3  -3 8993.76 370.487  19
  15   3  -3 10128.8 392.465  87
 -15   3   3 9578.24 374.220  37
 -15   3   3 9187.24 349.601  30
 -15   3   3 9749.76 383.327  29
 -15   3   2 2986.16 208.854  29
 -15   3   2 2565.55 244.390   4
  15   3  -2 2889.18 224.525  19
 -15   3   2 3593.18 232.439 134
 -15   3   2 3041.24 271.235 127
 -15   3   2 2505.04 181.168  49
  15   3  -2 3453.35 263.377  87
  15   3  -2 3100.11 234.227  79
 -15   3   1 10531.6 385.920 134
 -15   3   1 10443.1 484.845 127
 -15   3   1 9730.56 392.516  49
  15   3  -1 9184.53 803.959 110
  15   3  -1 7744.05 657.610 118
 -15   3   1 6164.75 606.728 112
  15   3  -1 6665.49 699.199 116
 -15   3   1 9875.69 377.854  29
 -15   3   1 9001.90 352.944  34
 -15   3   1 10733.8 446.150  32
 -15   3   1 9702.30 481.178   4
  15   3  -1 9451.84 413.523  19
  15   3   0 6201.79 335.765  19
 -15   3   0 5879.81 289.774 128
  15   3   0 5080.82 545.048 110
  15   3   0 5115.26 584.069 117
 -15   3   0 5305.76 609.151 112
  15   3   0 6462.79 333.427 108
 -15   3   0 4287.64 571.839 120
 -15   3   0 6113.58 365.651 127
 -15   3   0 6703.79 323.441  91
  15   3   0 6735.77 315.220  87
  15   3   0 6213.09 315.136  27
 -15   3   0 7063.74 365.747  32
  15   3   1 2148.70 163.802 135
 -15   3  -1 1504.36 352.844 120
 -15   3  -1 2178.98 220.847 127
 -15   3  -1 1980.86 402.940 112
 -15   3  -1 1723.97 158.607  92
 -15   3  -1 2193.04 204.751  91
  15   3   1 1907.52 153.984 107
  15   3   1 2176.96 201.994  38
 -15   3  -1 2267.93 211.960  32
  15   3   1 2159.76 183.525  27
  15   3   2 5166.38 277.053  53
 -15   3  -2 4474.90 285.345 127
 -15   3  -2 5354.07 329.414  89
  15   3   2 5328.76 293.652  38
 -15   3  -2 5111.70 266.520  32
 -15   3  -3 1795.39 177.200  89
  15   3   3 1665.26 154.235  39
 -15   3  -3 1379.76 116.075  49
  15   3   3 1420.94 122.105  53
  15   5  -2 248.707 67.8074 135
  15   5  -2 297.971 72.6349 107
 -15   5   2 247.919 53.9887  29
  15   5  -2 309.724 65.4368  27
 -15   5   2 291.151 54.4028  37
  15   5  -2 294.381 62.4427  28
 -15   5   1 1413.70 99.2456  29
  15   5  -1 1632.40 107.903  28
  15   5  -1 1718.16 130.715  27
  15   5   0 3180.25 163.122 135
  15   5   0 3470.07 165.855 107
 -15   5   0 3207.73 165.322  37
 -15   5   0 2842.02 145.310  49
  15   5   0 3002.09 164.728  53
  15   5   1 1000.24 98.9259 102
 -15   5  -1 1285.97 102.211  49
  15   5   1 1188.01 102.146  53
 -15   5  -1 1120.91 85.2707  37
 -15   5  -1 1202.76 105.010  32
 -16  -4   3 824.089 79.0056  59
  16  -4  -3 1044.88 112.486  44
  16  -4  -3 892.758 95.9897  43
  16  -4  -3 970.428 116.938 132
  16  -4  -2 4333.72 213.114  43
  16  -4  -2 4170.29 210.670  22
 -16  -4   1 8652.48 334.680   3
  16  -4  -1 8171.24 316.638 133
  16  -4  -1 9012.04 376.412 132
 -16  -4   1 8320.58 307.380  46
  16  -4  -1 8699.39 330.646  55
  16  -4  -1 8348.89 329.725 100
 -16  -4   1 9591.91 371.368 104
 -16  -4   1 10233.9 379.948  35
 -16  -4   0 1442.91 132.063   3
  16  -4   0 1480.05 163.204 132
 -16  -4   0 1412.28 141.526 130
  16  -4   0 1596.81 147.478 133
  16  -4   0 1689.02 155.209 100
 -16  -4   0 1648.33 166.401 104
 -16  -4   0 1810.51 166.174  35
  16  -4   1 3689.04 216.550  21
 -16  -4  -1 4344.36 226.065  56
  16  -4   1 3544.85 222.946 132
 -16  -4  -1 4072.85 216.182 104
 -16  -4  -1 4050.11 214.758  35
  16  -4   1 3918.86 221.677  42
  16  -4   2 850.325 102.458 132
 -16  -4  -2 888.309 101.230 130
  16  -4   2 805.011 78.2967  65
 -16  -4  -3 1155.91 83.8083  56
  16  -4   3 734.046 70.8337  66
 -16  -2   5 967.357 88.1709  59
  16  -2  -5 710.574 79.1441  43
  16  -2  -4 185.145 82.1101  24
  16  -2  -4 227.840 84.3604 132
 -16  -2   4 167.895 78.2655  59
 -16  -2   4 101.646 70.3603  57
 -16  -2   4 185.521 79.2757  62
  16  -2  -4 93.3839 97.3186  93
  16  -2  -4 83.0540 68.1065  86
  16  -2  -4 99.5008 111.583  83
  16  -2  -3 3791.80 270.988 132
  16  -2  -3 3302.32 222.036 126
 -16  -2   3 3591.64 228.494  57
 -16  -2   3 3480.67 240.839  62
  16  -2  -3 4004.06 271.972  93
  16  -2  -3 2949.59 204.880  86
 -16  -2   3 3596.53 211.343 104
 -16  -2   3 3469.27 207.797  35
  16  -2  -3 3285.24 226.649  44
  16  -2  -3 3837.38 258.994  24
 -16  -2   2 2817.22 215.363   3
 -16  -2   2 2921.88 245.160 129
  16  -2  -2 2704.39 244.863 132
  16  -2  -2 2215.21 432.059 124
  16  -2  -2 2614.20 221.618 126
 -16  -2   2 2481.35 182.326  57
 -16  -2   2 2798.62 211.390  51
  16  -2  -2 1493.31 414.239 114
  16  -2  -2 2574.22 221.594  83
 -16  -2   2 2822.86 231.273  36
 -16  -2   2 2671.26 209.669  35
  16  -2  -2 2724.22 231.703  24
  16  -2  -2 2521.23 218.597  44
 -16  -2   1 2970.86 224.821  36
 -16  -2   1 2900.81 220.013  35
 -16  -2   1 3112.77 248.055 129
  16  -2  -1 3035.13 251.863 132
 -16  -2   1 2917.62 228.109 130
  16  -2  -1 2562.62 220.149 131
  16  -2  -1 2275.04 432.538 124
  16  -2  -1 3078.17 243.185 126
 -16  -2   1 2827.62 200.489   3
 -16  -2   1 3140.40 237.701  45
 -16  -2   1 3101.75 232.087  51
 -16  -2   1 2801.95 204.310  50
 -16  -2   1 2697.94 182.324  47
  16  -2  -1 2975.97 231.862  93
  16  -2  -1 3008.52 213.106  83
 -16  -2   0 1578.29 172.037 130
  16  -2   0 1748.16 195.608 132
  16  -2   0 1626.59 178.226 131
  16  -2   0 1341.13 142.012 133
 -16  -2   0 1144.18 259.092 122
 -16  -2   0 1353.47 132.086   3
  16  -2   0 1677.96 176.192  20
 -16  -2   0 1560.68 159.915  47
 -16  -2   0 1561.12 167.692  45
 -16  -2   0 1558.91 173.152  50
 -16  -2   0 1588.53 181.074 101
  16  -2   0 1572.65 161.420  93
  16  -2   0 1350.81 147.219 100
  16  -2   0 1685.02 175.730  98
  16  -2   0 1583.69 173.249  43
  16  -2   0 1540.37 176.925  42
 -16  -2  -1 7412.34 357.713 130
  16  -2   1 8110.49 409.186 132
  16  -2   1 7102.05 360.611 131
 -16  -2  -1 8223.77 390.645 129
 -16  -2  -1 6308.30 300.114 127
 -16  -2  -1 5725.02 588.983 122
  16  -2   1 8036.46 372.585 126
  16  -2   1 7785.97 382.688  21
  16  -2   1 7616.02 356.409  20
 -16  -2  -1 7234.49 341.518  47
  16  -2   1 7333.77 351.811  54
 -16  -2  -1 8231.54 379.060 101
  16  -2   1 8010.59 389.288  98
 -16  -2  -1 7968.11 372.491 105
 -16  -2  -1 7616.18 368.019  33
  16  -2   1 8332.25 390.678  42
 -16  -2  -2 71057.6 1418.30  33
 -16  -2  -2 63231.8 1394.75 130
  16  -2   2 78645.5 1571.88 132
  16  -2   2 62437.0 1416.10 131
 -16  -2  -2 74265.6 1502.34 129
 -16  -2  -2 65871.8 1380.64 127
  16  -2   2 78732.6 1529.74  21
  16  -2   2 66974.5 1407.11  20
 -16  -2  -2 68987.3 1412.49  47
 -16  -2  -2 61865.8 1331.70  51
 -16  -2  -2 71508.8 1444.57  50
  16  -2   2 65296.7 1393.44  54
 -16  -2  -2 67650.0 1369.75 101
  16  -2   2 74317.7 1498.49  98
 -16  -2  -2 73197.7 1423.69 105
  16  -2   2 59807.5 1325.68  65
 -16  -2  -2 71121.3 1465.64  81
 -16  -2  -3 2020.62 153.502 130
 -16  -2  -3 2452.81 198.067 129
 -16  -2  -3 2542.86 186.184  47
 -16  -2  -3 2441.03 181.571  50
  16  -2   3 2368.45 178.786  65
  16  -2   3 2452.26 196.847  66
 -16  -2  -3 2717.96 205.089  81
  16  -2   3 2225.97 192.710  98
 -16  -2  -3 2375.64 181.242 127
 -16  -2  -4 729.530 77.5410  47
  16  -2   4 637.891 86.4921  67
  16  -2   4 818.737 99.5433  66
  16  -2   4 587.144 69.8375  69
 -16   0   5 427.999 70.3560  59
 -16   0   5 701.698 97.9029  58
 -16   0   5 695.199 96.2442  57
 -16   0   5 651.687 93.7829  62
  16   0  -5 656.832 110.650  83
  16   0  -4 106.138 77.7702  78
  16   0  -4 79.8483 114.218  82
  16   0  -4 151.706 92.6269 126
 -16   0   4 57.2692 67.6389  58
 -16   0   4 87.9557 66.2634  62
 -16   0   4 143.778 77.5216   4
  16   0  -4 36.1195 56.5794  43
  16   0  -3 22346.9 619.955  78
  16   0  -3 17992.6 1027.76  75
  16   0  -3 22677.2 648.638  82
  16   0  -3 17065.8 1154.27 124
  16   0  -3 22657.4 635.638 126
 -16   0   3 20350.7 614.432  58
 -16   0   3 22471.3 627.200  45
 -16   0   3 19685.6 595.455  62
  16   0  -3 18179.4 1026.22 109
  16   0  -3 18158.8 1106.62 117
 -16   0   3 21112.9 1308.49   9
 -16   0   3 23674.8 682.889  30
 -16   0   3 21183.8 600.755  36
  16   0  -3 20462.2 617.089  43
 -16   0   2 276335. 4553.48  30
 -16   0   2 274847. 4537.75  45
  16   0  -2 275694. 4576.31  43
 -16   0   2 267427. 5873.09   9
  16   0  -2 285423. 4658.21 131
  16   0  -2 240503. 5803.18 124
 -16   0   2 282656. 4659.33 127
  16   0  -2 291524. 4566.36 126
  16   0  -2 267122. 5556.24 110
  16   0  -2 241533. 5156.42 109
  16   0  -2 240077. 5422.48 117
  16   0  -2 247401. 5767.44 116
 -16   0   2 272631. 4459.12 101
  16   0  -2 289854. 4550.00  78
  16   0  -2 240855. 5150.33  75
 -16   0   1 111.051 71.7137  30
 -16   0   1 20.4619 68.3346  33
  16   0  -1 4.57135 73.1461  43
 -16   0   1 55.0537 136.440   9
 -16   0   1 35.9686 84.5220 129
  16   0  -1 10.0098 71.4248 131
  16   0  -1-42.4384 157.763 124
 -16   0   1 44.1634 100.439 121
 -16   0   1 29.7395 78.8580 127
 -16   0   1 41.9043 71.7714  48
  16   0  -1-57.6659 126.982 116
  16   0  -1 116.116 183.366 110
  16   0  -1 13.0994 83.6024 117
 -16   0   1 13.3798 65.5515 105
  16   0  -1 6.75949 107.077  82
 -16   0   0 393.040 81.9745  30
 -16   0   0 345.584 100.832  34
 -16   0   0 440.045 100.162  33
  16   0   0 455.343 106.406  43
  16   0   0 427.339 92.8650  42
 -16   0   0 488.422 186.293   9
  16   0   0 348.136 77.0454   1
  16   0   0 473.747 110.332  20
  16   0   0 409.175 99.1876  19
 -16   0   0 635.060 121.599 129
 -16   0   0 312.777 77.6499 130
  16   0   0 387.226 92.3050 132
  16   0   0 378.195 106.918 131
 -16   0   0 489.850 195.056 121
 -16   0   0 446.437 110.913 127
  16   0   0 405.402 111.823 126
 -16   0   0 489.038 108.674  49
 -16   0   0 478.768 106.715  48
  16   0   0 402.658 102.275  54
  16   0   0 458.179 222.416 110
  16   0   0 533.368 210.535 116
 -16   0   0 418.654 99.7827  90
  16   0   0 483.614 91.1375  93
 -16   0   0 367.938 84.5875  89
 -16   0   0 431.820 102.375 105
  16   0   0 446.237 109.015  78
 -16   0   0 164.973 135.095  74
 -16   0  -1 230.693 96.6037  34
 -16   0  -1 381.525 170.742  11
  16   0   1 284.961 93.1868  21
  16   0   1 407.068 115.552  20
  16   0   1 260.759 82.6225   1
  16   0   1 215.063 88.2296  19
 -16   0  -1 196.160 90.5982 129
  16   0   1 218.949 89.8608 132
  16   0   1 503.337 123.869 131
 -16   0  -1 223.345 142.917 122
 -16   0  -1 202.159 162.936 121
 -16   0  -1 358.122 110.292 127
  16   0   1 284.406 96.3597 126
 -16   0  -1 278.012 88.5463  49
  16   0   1 408.314 111.787  54
 -16   0  -1 234.800 182.845 112
 -16   0  -1 193.896 93.2668  90
 -16   0  -1 209.469 78.0030  89
 -16   0  -1 336.483 178.692  74
  16   0   2 131.098 75.1729   1
 -16   0  -2 239.315 166.160  11
  16   0   2 39.5755 81.3891  21
  16   0   2 115.160 102.050  20
 -16   0  -2 98.5535 75.1100 129
  16   0   2 169.168 97.1922 132
  16   0   2 79.4279 99.9726 131
 -16   0  -2 138.193 144.353 122
 -16   0  -2 140.892 175.062 121
 -16   0  -2-54.9006 194.941 112
  16   0   2 104.751 81.1898  38
 -16   0  -2 123.807 78.3789  34
 -16   0  -2 188.803 104.208  81
 -16   0  -2 45.8250 135.392  74
 -16   0  -3 146.503 70.2156 129
 -16   0  -3 140.819 97.0654 127
 -16   0  -3 131.347 90.0839  81
  16   0   3 134.817 58.9976  69
  16   0   3 127.948 74.3795  66
 -16   0  -3 140.801 87.7611  48
  16   0   3 113.588 65.7481  39
  16   0   3 131.220 71.4410  38
  16   0   3 145.501 77.0894   1
  16   0   4 78.2535 56.1711   1
 -16   0  -4 46.0345 64.4922 127
  16   0   4 23.7679 63.9716  67
  16   0   4 25.6678 40.6050  69
 -16   0  -4 20.9172 66.2181  90
 -16   0  -4 14.2317 66.2349 105
 -16   0  -4 57.7464 64.8931  33
 -16   2   5 754.603 69.5758  58
 -16   2   5 811.116 78.0565  57
 -16   2   5 852.097 81.4078  62
 -16   2   4 125.198 53.5048  58
 -16   2   4 40.9241 51.7988  62
  16   2  -4 76.7197 71.8089  78
 -16   2   4 127.553 74.1916  30
 -16   2   3 3882.06 252.325  37
 -16   2   3 3596.63 235.906  30
 -16   2   3 3628.77 243.477  29
 -16   2   3 2912.22 187.678  62
  16   2  -3 3637.90 240.525  87
 -16   2   3 3165.99 259.917   4
  16   2  -2 2205.66 361.627  13
  16   2  -2 2683.05 464.230  71
 -16   2   2 2893.23 267.816 127
 -16   2   2 2437.20 194.812  49
  16   2  -2 3200.76 516.037 110
  16   2  -2 1919.49 349.771 118
  16   2  -2 1952.36 382.685 117
  16   2  -2 2340.53 427.802 116
  16   2  -2 3355.50 252.859  87
 -16   2   2 2597.06 213.042  37
 -16   2   2 2345.94 191.763  29
 -16   2   2 2425.59 184.421  34
  16   2  -1 3170.30 244.445  19
  16   2  -1 3112.19 210.711  82
 -16   2   1 3554.76 283.492 127
  16   2  -1 3342.62 233.385 126
 -16   2   1 3057.82 226.747  49
  16   2  -1 2848.13 433.282 117
 -16   2   1 1998.20 374.224 112
  16   2  -1 2327.62 423.884 116
  16   2  -1 3555.15 254.137  87
 -16   2   1 2966.69 218.945  37
 -16   2   1 2560.62 181.582  29
 -16   2   1 3083.02 217.934  34
  16   2   0 1444.32 152.709  27
 -16   2   0 1495.57 153.449  37
 -16   2   0 1742.41 181.714  32
  16   2   0 1577.92 161.794  20
  16   2   0 1787.99 185.187  19
  16   2   0 1593.00 168.404 131
 -16   2   0 1862.45 209.791 127
  16   2   0 1461.90 144.110 126
 -16   2   0 1638.96 177.798  49
 -16   2   0 1380.52 342.554 112
  16   2   0 1559.48 347.875 110
  16   2   0 1145.08 281.239 117
  16   2   0 1263.55 324.779 116
 -16   2   0 1359.12 139.310  91
  16   2   0 1695.12 176.709  87
  16   2   0 1487.54 145.016  78
  16   2   1 6832.01 340.793  20
  16   2   1 8984.31 403.922  19
  16   2   1 7265.13 362.688 131
 -16   2  -1 5883.09 618.527 121
 -16   2  -1 8421.78 411.929 127
 -16   2  -1 8332.70 378.217  49
  16   2   1 5573.36 571.184 110
  16   2   1 5724.14 568.925 117
  16   2   1 7292.47 335.309 108
 -16   2  -1 6665.52 719.963 112
 -16   2  -1 7843.91 399.285  90
 -16   2  -1 7410.82 346.882  32
 -16   2  -1 7087.70 299.209  37
  16   2   1 7137.09 308.315  27
  16   2   2 69473.5 1480.25 131
 -16   2  -2 68391.7 1485.56 127
  16   2   2 68985.1 1444.77  38
  16   2   2 67360.0 1376.86  53
 -16   2  -2 67095.8 1395.21  49
  16   2   2 69193.8 1450.46  20
 -16   2  -2 72971.7 1520.93  90
  16   2   3 2412.12 170.230   1
 -16   2  -3 2560.37 217.265  89
 -16   2  -3 2244.57 195.954  90
 -16   2  -3 2092.38 183.982 127
  16   2   4 612.582 83.6792  68
 -16   2  -4 653.656 69.6330  48
  16   4  -3 987.197 112.975  27
 -16   4   3 907.025 98.7768  29
  16   4  -2 5433.06 236.036 126
  16   4  -2 6072.46 280.507 108
 -16   4   2 5964.17 260.364 134
  16   4  -2 5589.82 271.919  27
 -16   4   2 5306.98 250.798  37
 -16   4   2 4908.18 229.240  30
 -16   4   2 5240.73 240.981  29
 -16   4   1 9743.60 330.947 134
  16   4  -1 10298.3 390.532 108
 -16   4   1 8821.34 323.040  49
  16   4  -1 9612.69 350.455  87
  16   4  -1 10124.2 378.015  27
 -16   4   1 9232.97 360.082  37
 -16   4   1 9110.36 319.454  29
  16   4  -1 9055.17 322.522  28
  16   4   0 1818.11 151.825 135
  16   4   0 2009.19 179.059 108
  16   4   0 1455.55 127.497  87
  16   4   0 1763.70 148.333 107
 -16   4   0 1408.27 131.758  34
 -16   4   0 1965.58 178.754  32
  16   4   0 1894.65 183.593  53
 -16   4   0 1977.51 165.523  49
 -16   4  -1 3373.52 203.908 128
 -16   4  -1 3559.72 217.691  91
  16   4   1 3660.95 209.026  39
  16   4   1 4587.77 230.928  38
 -16   4  -1 3950.68 196.488  37
 -16   4  -1 4501.41 241.883  32
  16   4   1 4179.97 235.899  53
 -16   4  -1 4647.93 242.431  49
  16   4   2 1105.35 109.648 102
  16   4   2 977.787 95.8853  26
 -16   4  -2 919.153 91.9125  32
  16   4   2 1053.00 105.870  39
 -16   4  -2 1204.44 113.868  49
 -16   4  -3 1015.70 76.2350  34
  17  -3  -4 1193.22 113.110 132
  17  -3  -4 1105.94 102.150 131
  17  -3  -4 1226.90 111.012  24
  17  -3  -4 1260.27 113.289  43
 -17  -3   4 1190.49 101.855  59
  17  -3  -3 23160.4 642.809 132
 -17  -3   3 20830.4 560.125  59
  17  -3  -3 22572.8 602.233  93
  17  -3  -3 22081.1 601.027  24
  17  -3  -3 20997.7 580.423  44
  17  -3  -2 1968.15 198.699 132
  17  -3  -2 1703.29 163.429 131
  17  -3  -2 1730.52 179.106 126
 -17  -3   2 1851.03 166.286   3
 -17  -3   2 1702.39 152.361  59
 -17  -3   2 2023.87 179.707 104
 -17  -3   2 1934.12 173.896  35
  17  -3  -2 1940.99 189.987  44
  17  -3  -2 1837.39 180.550  43
 -17  -3   1 9533.41 403.635 129
  17  -3  -1 11635.3 472.242 132
  17  -3  -1 8573.88 361.537 131
  17  -3  -1 8473.63 330.243 133
  17  -3  -1 10937.2 428.060 126
 -17  -3   1 10083.5 382.127   3
  17  -3  -1 8921.26 353.145  20
  17  -3  -1 8976.03 350.293 100
  17  -3  -1 10828.1 412.776  93
 -17  -3   1 11306.4 410.255  36
  17  -3  -1 10732.8 414.171  43
 -17  -3   0 5385.80 300.236 129
  17  -3   0 6524.05 355.054 132
 -17  -3   0 6003.61 316.436 130
  17  -3   0 4800.62 259.224 131
  17  -3   0 5531.12 280.487 133
  17  -3   0 6563.31 338.111 126
 -17  -3   0 6630.02 336.259  51
 -17  -3   0 6833.83 301.874  47
 -17  -3   0 5644.45 265.532  36
 -17  -3   0 6188.76 322.039  35
  17  -3   0 6504.21 335.501  42
  17  -3   0 6042.81 298.732 100
 -17  -3   0 5333.92 259.390   3
  17  -3   0 4602.70 245.511  20
 -17  -3  -1 80.7326 86.5093  47
 -17  -3  -1 113.162 83.5918  51
 -17  -3  -1 106.679 103.967  50
  17  -3   1 72.4452 67.4142  54
 -17  -3  -1 148.143 81.7683 129
 -17  -3  -1 109.776 72.3651 130
  17  -3   1 34.5708 80.8115  98
 -17  -3  -1 113.930 82.1312  35
 -17  -3  -2 527.408 93.6498  35
 -17  -3  -2 552.715 106.546  47
 -17  -3  -2 498.025 80.6646  51
 -17  -3  -2 481.798 99.0549 129
 -17  -3  -2 445.738 88.3390 130
 -17  -3  -3 978.815 96.7311  47
  17  -3   3 748.178 95.5230  66
  17  -1  -5 821.254 94.8420 131
 -17  -1   5 999.466 91.7899  59
 -17  -1   5 1088.97 99.5836  57
 -17  -1   5 1110.53 102.765  62
 -17  -1   4 9270.55 355.272  57
 -17  -1   4 9513.97 368.633  62
  17  -1  -4 9535.90 367.465  93
  17  -1  -4 8981.47 348.723  43
 -17  -1   3 14279.9 484.599  36
  17  -1  -3 12407.8 439.641  24
  17  -1  -3 12578.1 467.902 132
  17  -1  -3 13180.3 459.106 126
 -17  -1   3 12888.3 446.448  57
 -17  -1   3 13286.9 468.442  62
  17  -1  -3 14244.0 500.350  93
  17  -1  -3 14676.2 496.028  83
  17  -1  -3 13759.3 476.236  82
 -17  -1   2 4326.29 273.125  30
  17  -1  -2 3973.66 254.455  24
 -17  -1   2 3841.64 229.328  35
  17  -1  -2 4714.60 298.438  43
 -17  -1   2 3397.37 512.344   9
 -17  -1   2 4575.24 310.338 129
  17  -1  -2 4207.47 276.657 132
  17  -1  -2 4732.84 310.133 131
  17  -1  -2 3369.72 539.891 124
  17  -1  -2 4634.70 280.774 126
 -17  -1   2 4083.10 225.823  57
 -17  -1   2 3924.37 234.971  51
  17  -1  -2 2974.83 464.761 116
 -17  -1   2 4115.67 250.615 101
  17  -1  -2 3952.70 249.415  83
  17  -1  -2 4327.58 279.581  82
 -17  -1   1 4045.50 241.915  30
 -17  -1   1 4070.79 258.772  45
  17  -1  -1 4371.23 284.214  43
  17  -1  -1 3716.42 242.211  42
 -17  -1   1 4319.25 245.462   3
 -17  -1   1 3146.76 466.895   9
 -17  -1   1 4650.27 302.747 129
  17  -1  -1 3941.78 265.730 132
  17  -1  -1 4375.41 289.678 131
 -17  -1   1 3934.35 244.083 127
  17  -1  -1 4039.47 264.359 126
 -17  -1   1 3755.82 220.143  50
  17  -1  -1 2585.71 400.891 116
 -17  -1   1 4420.91 263.021 101
  17  -1  -1 4332.91 253.049  93
  17  -1  -1 4155.21 231.369  83
  17  -1   0 3157.83 209.417  19
  17  -1   0 4275.24 279.828 132
 -17  -1   0 3654.18 241.561 130
 -17  -1   0 4675.31 299.125 129
 -17  -1   0 3320.79 471.271 121
 -17  -1   0 3648.44 240.228 127
  17  -1   0 4492.77 269.321 126
 -17  -1   0 3750.48 219.969  47
  17  -1   0 2205.43 356.232 116
  17  -1   0 4429.01 229.411  93
 -17  -1   0 4554.99 267.273 101
 -17  -1   0 4496.25 265.666 105
 -17  -1   0 3754.56 221.457  90
 -17  -1   0 3730.77 240.111  45
 -17  -1   0 4335.61 265.514  33
  17  -1   0 4667.40 290.097  43
  17  -1   0 3870.80 255.020  42
  17  -1   1 11056.3 464.077 132
 -17  -1  -1 9045.76 381.137 130
  17  -1   1 11314.9 472.611 131
 -17  -1  -1 10756.3 457.237 129
 -17  -1  -1 8038.62 742.482 121
 -17  -1  -1 9662.82 415.229 127
 -17  -1  -1 7705.79 648.393 122
  17  -1   1 10035.5 396.463 126
  17  -1   1 10415.5 430.594   1
  17  -1   1 10800.7 439.814  21
  17  -1   1 11436.4 458.009  20
 -17  -1  -1 10873.3 438.968  48
 -17  -1  -1 10087.9 400.261  90
 -17  -1  -1 10999.3 431.003 105
 -17  -1  -1 9145.88 360.830  45
 -17  -1  -1 10605.2 427.410  33
  17  -1   1 10665.0 440.578  42
 -17  -1  -2 14677.2 504.511  33
  17  -1   2 14539.2 548.608 132
  17  -1   2 14574.0 552.658 131
 -17  -1  -2 13816.1 516.663 129
 -17  -1  -2 14407.0 517.303 127
  17  -1   2 12431.9 417.683 126
  17  -1   2 14199.0 518.858   1
  17  -1   2 15142.9 535.485  21
  17  -1   2 14914.4 532.541  20
 -17  -1  -2 14040.0 488.758  48
 -17  -1  -2 11170.4 412.203  89
 -17  -1  -2 11992.5 436.659 101
 -17  -1  -2 14421.6 498.132 105
  17  -1   2 11452.5 447.525  66
 -17  -1  -3 27685.4 685.485  33
  17  -1   3 28550.7 773.728 131
 -17  -1  -3 25455.3 702.710 129
 -17  -1  -3 28913.3 749.422 127
  17  -1   3 30115.7 761.897  20
 -17  -1  -3 26116.6 644.925  48
 -17  -1  -3 27223.2 672.856  50
  17  -1   3 25381.4 701.538  66
  17  -1   3 27121.3 696.276  65
 -17  -1  -3 28067.3 761.826  81
  17  -1   3 26833.9 706.187  98
 -17  -1  -3 27817.0 683.577 105
  17  -1   4 706.525 95.1728  67
  17  -1   4 492.287 60.7011  69
 -17  -1  -4 738.294 84.4457  47
 -17   1   5 1002.62 90.2604  58
 -17   1   5 1069.96 94.7912  62
  17   1  -4 9103.68 338.750 126
 -17   1   4 7692.06 359.708   4
 -17   1   4 8699.16 331.082  58
 -17   1   4 8805.19 333.795  62
  17   1  -4 8336.93 310.712  78
  17   1  -4 9587.71 357.530  82
 -17   1   4 10509.9 383.073  30
 -17   1   3 11908.2 395.797  36
  17   1  -3 12054.9 448.893 131
  17   1  -3 15384.8 506.970 126
 -17   1   3 12608.3 421.471  45
 -17   1   3 12077.5 415.956  62
  17   1  -3 12775.6 430.233  87
  17   1  -3 15006.3 478.050  78
 -17   1   2 4474.05 281.239  37
 -17   1   2 4211.11 262.121  30
  17   1  -2 3782.89 255.559 131
  17   1  -2 3235.67 485.067 124
 -17   1   2 4660.27 321.980 127
  17   1  -2 4128.99 545.107 110
  17   1  -2 2968.97 452.140 117
  17   1  -2 3968.49 556.697 116
  17   1  -2 4444.88 270.823  87
  17   1  -2 4713.25 279.815  78
  17   1  -2 5033.11 291.730  82
 -17   1   1 4084.61 256.810  37
 -17   1   1 3845.79 241.839  30
 -17   1   1 4763.63 277.402  34
  17   1  -1 4003.17 254.387  20
 -17   1   1 3910.03 270.601 129
  17   1  -1 3910.64 261.415 131
  17   1  -1 4796.75 270.942 126
 -17   1   1 4004.55 231.665  48
  17   1  -1 4409.91 264.806  54
  17   1  -1 4003.37 537.729 110
  17   1  -1 3020.72 417.099 117
  17   1  -1 4584.90 278.139  87
  17   1  -1 4673.84 262.018  78
  17   1  -1 4462.20 254.857  82
  17   1   0 3383.27 203.884  27
 -17   1   0 3947.05 237.520  37
 -17   1   0 4077.34 260.671  34
 -17   1   0 4141.06 233.112  33
  17   1   0 3845.29 255.890  20
 -17   1   0 3936.10 254.843 129
  17   1   0 4265.50 274.884 131
 -17   1   0 2959.43 412.454 121
  17   1   0 4156.38 234.504 126
  17   1   0 4480.51 280.587  54
 -17   1   0 4730.09 279.907  49
  17   1   0 3749.60 505.452 110
  17   1   0 2827.55 377.668 117
 -17   1   0 3706.28 526.140 112
  17   1   0 3469.52 507.080 116
 -17   1   0 4042.12 231.960 105
 -17   1   0 4645.99 293.047  90
  17   1   0 3900.78 228.492  78
 -17   1   0 3432.60 493.151  74
 -17   1  -1 10749.9 435.239  34
  17   1   1 9997.34 377.146   1
 -17   1  -1 7533.14 633.236  11
  17   1   1 10491.4 436.532  20
  17   1   1 11255.3 454.165  19
  17   1   1 10012.5 444.213 131
 -17   1  -1 8886.71 759.962 121
 -17   1  -1 11019.0 474.865 127
 -17   1  -1 10669.2 424.202  49
  17   1   1 9001.10 351.816 108
 -17   1  -1 8971.13 816.397 112
 -17   1  -1 10302.0 443.867  89
 -17   1  -1 8576.26 808.447  74
  17   1   2 15148.3 565.135 131
 -17   1  -2 14093.8 538.910 127
  17   1   2 13729.0 468.588   1
  17   1   2 14451.1 535.576  20
 -17   1  -2 12974.4 447.769  49
 -17   1  -2 14267.0 540.227  89
 -17   1  -2 14589.9 544.807  90
  17   1   2 14045.2 496.178  38
 -17   1  -2 14258.7 489.725  34
  17   1   3 26595.9 671.021  39
  17   1   3 27732.1 677.627  38
 -17   1  -3 24366.1 604.180  34
  17   1   3 30751.9 791.156 131
 -17   1  -3 26450.8 724.937 127
  17   1   3 25921.9 667.561   1
 -17   1  -3 27324.6 739.819  89
 -17   1  -3 27231.0 731.598  90
  17   1   3 21247.3 621.278  67
  17   1   4 587.154 72.9950  67
 -17   1  -4 761.331 91.5719 105
 -17   1  -4 642.891 86.1449  33
 -17   1  -4 580.905 62.4287  48
  17   3  -4 692.262 77.5567 108
  17   3  -3 20353.1 552.910  19
  17   3  -3 22554.1 568.169  87
 -17   3   3 22179.7 583.398  37
 -17   3   3 21185.0 546.450  30
 -17   3   3 20912.1 574.121  29
  17   3  -2 1816.70 168.259  82
 -17   3   2 1675.43 201.300 127
  17   3  -2 2253.56 193.279 126
 -17   3   2 1561.79 181.295   4
  17   3  -2 1856.10 174.424  19
  17   3  -2 1926.44 188.914  87
 -17   3   2 1899.17 159.557  29
 -17   3   1 10571.4 484.226 127
  17   3  -1 10613.4 376.781 126
 -17   3   1 9139.35 435.557   4
  17   3  -1 11516.5 445.828  19
 -17   3   1 11887.6 423.501  49
  17   3  -1 11057.4 436.936 108
  17   3  -1 11727.1 438.027  87
 -17   3   1 10647.3 421.835  37
 -17   3   1 10464.0 367.037  29
 -17   3   1 9978.39 365.250  34
 -17   3   0 6091.59 359.172 127
  17   3   0 6316.67 331.455  19
  17   3   0 6342.59 296.815  87
  17   3   0 6484.12 305.341  27
 -17   3   0 7101.83 321.599  37
 -17   3   0 7003.13 320.841  34
 -17   3   0 6516.64 335.027  32
 -17   3  -1 105.808 68.1851 128
 -17   3  -1 110.961 95.1699  49
 -17   3  -1 58.7494 86.4332 127
  17   3   1 134.913 82.9159 108
 -17   3  -1 86.3813 68.7565  91
  17   3   1 121.895 95.3922  38
  17   3   1 89.7762 71.3015  27
 -17   3  -1 72.9042 57.2331  37
 -17   3  -1 38.0746 73.5998  32
 -17   3  -2 384.967 93.3718  91
  17   3   2 526.879 107.090  39
  17   3   2 510.099 110.771  38
  17   3   2 489.495 96.5633  53
 -17   3  -2 543.518 101.991  49
 -17   3  -3 853.102 93.9156  34
  17   3   3 929.318 101.238  39
 -17   3  -3 659.036 64.0570  49
 -17   5   1 943.059 73.8232  37
 -17   5   0 6053.00 181.582  30
  18  -4  -3 188.472 55.7158 132
 -18  -4   3 101.457 39.5539  61
  18  -4  -2 1576.65 128.210  42
 -18  -4   1 244.597 80.9437 104
 -18  -4   1 255.826 75.8212  35
  18  -4  -1 197.184 76.4166  42
  18  -4   0 324.409 86.3035  21
  18  -4   0 355.055 87.9209 132
 -18  -4   0 280.854 65.6152  46
 -18  -4   0 400.375 92.9815 104
 -18  -4   0 384.216 82.2290  35
  18  -4   1 5750.75 235.403  21
  18  -4   1 5635.31 241.600 132
 -18  -4  -1 6017.32 218.524 104
 -18  -4  -1 6002.08 218.200  35
 -18  -4  -2 1762.22 99.0421  46
  18  -4   2 1345.71 93.6731  66
  18  -2  -4 748.730 92.6612 132
 -18  -2   4 1128.06 116.513  59
  18  -2  -4 1004.16 124.885  93
  18  -2  -4 1074.03 117.816  43
  18  -2  -3 4800.10 262.618  24
  18  -2  -3 5534.81 299.795  43
  18  -2  -3 5292.08 290.399 132
  18  -2  -3 4507.79 243.867 126
 -18  -2   3 5330.02 246.105  57
  18  -2  -3 5495.97 289.573  93
  18  -2  -3 5508.41 282.459  83
 -18  -2   2 2604.71 220.932  36
 -18  -2   2 2814.58 201.233  35
  18  -2  -2 2934.59 238.665  43
  18  -2  -2 2884.60 239.745 132
  18  -2  -2 2712.31 226.350 131
  18  -2  -2 2680.58 218.220 126
 -18  -2   2 2755.08 210.814   3
 -18  -2   2 2616.64 198.140  51
 -18  -2   2 2557.11 196.446 104
  18  -2  -2 2609.29 207.370  83
 -18  -2   1 11728.0 486.985 129
  18  -2  -1 12825.6 512.041 132
  18  -2  -1 11484.8 469.856 131
  18  -2  -1 12298.8 464.720 126
 -18  -2   1 12309.0 463.057  51
 -18  -2   1 12126.7 415.172  50
  18  -2  -1 11767.4 456.872  20
 -18  -2   1 11042.5 413.958   3
  18  -2  -1 12249.4 437.856  93
 -18  -2   1 11618.5 438.789  36
 -18  -2   1 12127.3 455.126  35
  18  -2  -1 12275.3 472.485  42
  18  -2   0 3827.84 280.971 132
 -18  -2   0 3820.28 255.669 130
  18  -2   0 3649.54 255.703 131
  18  -2   0 3525.03 245.769  20
 -18  -2   0 4244.87 253.862  45
 -18  -2   0 4012.87 263.525  51
 -18  -2   0 4098.39 253.577  50
 -18  -2   0 3842.90 225.709  47
 -18  -2   0 4255.45 278.768 101
  18  -2   0 3574.68 215.583  93
  18  -2   0 3590.55 245.544  98
  18  -2   0 3857.93 264.093  43
  18  -2   0 4039.99 271.491  42
  18  -2   1 1676.65 196.396 132
 -18  -2  -1 1503.75 159.255 130
  18  -2   1 1487.11 167.489 131
 -18  -2  -1 1702.70 183.042 129
  18  -2   1 1555.46 181.414 126
  18  -2   1 1800.24 194.025  21
  18  -2   1 1527.72 165.517  20
 -18  -2  -1 1607.06 162.752  47
 -18  -2  -1 1540.87 165.786  51
  18  -2   1 1375.95 162.839  54
 -18  -2  -1 1756.09 183.282 101
  18  -2   1 1470.34 171.540  98
  18  -2   1 1664.58 185.003  42
 -18  -2  -2 51.0064 56.8463 127
 -18  -2  -2 118.826 69.3496  51
 -18  -2  -2 38.0443 88.7490  50
  18  -2   2 141.717 101.378  21
  18  -2   2 168.090 86.6707  20
 -18  -2  -2 112.354 83.2314 101
  18  -2   2 40.6555 77.0634  98
 -18  -2  -2 37.5092 71.9900 129
 -18  -2  -2 186.766 65.5276 130
  18  -2   2 146.409 99.3201 132
  18  -2   2 49.8941 73.0298 131
 -18  -2  -3 685.336 99.9681 129
 -18  -2  -3 599.892 97.2440  47
 -18  -2  -3 583.478 91.9032  50
  18  -2   3 512.236 90.3604  66
  18  -2   3 516.447 100.522  98
 -18   0   5 2286.63 129.422  57
  18   0  -4 7496.52 320.510 131
  18   0  -4 7413.04 291.579 126
 -18   0   4 8491.28 325.182  58
 -18   0   4 7976.87 311.314  57
 -18   0   4 7904.24 311.446  62
  18   0  -4 8651.48 332.786  93
  18   0  -4 8802.68 337.450  83
  18   0  -4 8492.18 323.303  82
  18   0  -3 494.805 118.904 131
  18   0  -3 526.042 134.298 126
 -18   0   3 464.967 88.6674  62
  18   0  -3 570.371 122.683  78
  18   0  -3 569.685 148.463  82
 -18   0   3 479.391 121.630  30
 -18   0   3 437.524 110.344  36
 -18   0   3 454.163 102.434  45
  18   0  -3 580.612 110.848  43
 -18   0   2 19638.5 599.585  30
 -18   0   2 19513.4 591.737  45
  18   0  -2 18919.9 603.190  43
 -18   0   2 15421.5 1095.86   9
  18   0  -2 20087.3 653.480 131
  18   0  -2 13910.9 1067.84 124
 -18   0   2 18099.0 620.175 127
  18   0  -2 20474.1 605.265 126
  18   0  -2 16912.0 1032.22 110
  18   0  -2 15257.5 1072.53 116
 -18   0   2 18154.7 530.199 101
  18   0  -2 20775.8 605.732  78
  18   0  -2 19418.2 549.225  83
 -18   0   1 1893.65 172.070  30
 -18   0   1 1805.07 176.413  45
  18   0  -1 2321.53 210.601  43
 -18   0   1 1490.49 329.144   9
  18   0  -1 2107.65 203.107  20
 -18   0   1 1890.66 201.933 129
  18   0  -1 2088.11 212.048 131
  18   0  -1 1874.12 411.794 124
 -18   0   1 2068.70 206.088 127
 -18   0   1 2242.08 189.832  48
  18   0  -1 2121.19 193.953  54
  18   0  -1 1473.52 347.597 116
  18   0  -1 2184.71 398.121 110
  18   0  -1 2229.56 184.204  93
  18   0  -1 1887.52 191.379  82
  18   0   0 3806.98 236.736  21
  18   0   0 4881.18 296.085  20
  18   0   0 4361.95 269.082  19
 -18   0   0 4452.76 287.576 129
  18   0   0 3854.27 248.846 132
  18   0   0 4790.18 306.418 131
 -18   0   0 3149.93 453.850 121
 -18   0   0 4144.22 281.976 127
  18   0   0 4334.02 255.258 126
 -18   0   0 4377.68 267.043  48
  18   0   0 4483.69 284.803  54
  18   0   0 2715.16 436.885 116
 -18   0   0 4595.57 260.922 105
 -18   0   0 4286.06 265.165  90
 -18   0   0 4464.38 276.161  34
 -18   0   0 4493.86 262.569  33
 -18   0  -1 31111.5 803.081  34
 -18   0  -1 34315.8 832.397  33
 -18   0  -1 28885.8 818.544 129
  18   0   1 29364.6 814.526 132
  18   0   1 34501.6 911.963 131
 -18   0  -1 26372.6 1347.21 121
 -18   0  -1 33367.4 885.677 127
  18   0   1 29730.6 727.869 126
 -18   0  -1 33110.7 841.083  48
  18   0   1 34565.1 892.663  54
 -18   0  -1 23992.0 1309.24  74
 -18   0  -1 26866.5 756.290  89
 -18   0  -1 34173.5 827.440 105
 -18   0  -1 32016.1 844.942  90
  18   0   1 31030.6 795.341   1
  18   0   1 31176.3 804.723  21
  18   0   1 33988.9 876.432  20
  18   0   1 30331.7 804.704  19
  18   0   2 3326.58 265.839 131
 -18   0  -2 2561.85 201.634 129
  18   0   2 2990.72 217.657   1
  18   0   2 3206.13 253.964  20
 -18   0  -2 2974.44 222.537  48
 -18   0  -2 2603.69 206.404  89
 -18   0  -2 3140.81 233.013 105
 -18   0  -2 2858.28 231.156  90
  18   0   2 2910.51 205.142  38
 -18   0  -2 2790.63 197.407  34
 -18   0  -2 2843.41 225.983  33
 -18   0  -3 11596.3 428.815 127
 -18   0  -3 11221.0 367.881  48
 -18   0  -3 9608.57 307.406 101
 -18   0  -3 9871.68 379.717  89
 -18   0  -3 12214.2 398.567 105
  18   0   3 11312.2 402.420   1
 -18   0  -3 12128.0 400.449  33
  18   0   4 3616.30 165.112  67
  18   2  -4 938.273 111.824 126
 -18   2   4 894.858 85.8328  62
  18   2  -4 834.223 97.4616  78
 -18   2   4 1169.21 112.917  30
  18   2  -3 5156.19 257.677  87
  18   2  -3 5551.53 268.299  78
  18   2  -3 5700.20 281.950  82
  18   2  -3 5360.01 279.846 126
  18   2  -2 2850.29 219.194  82
  18   2  -2 2873.80 229.445 126
  18   2  -2 2745.82 225.106  87
 -18   2   2 2784.17 222.605  37
 -18   2   2 2592.70 204.906  30
  18   2  -1 12768.8 438.817  78
  18   2  -1 11398.7 388.132  82
 -18   2   1 12733.3 537.220 127
  18   2  -1 12838.8 437.319 126
  18   2  -1 13389.4 501.773  19
 -18   2   1 10490.3 362.803  48
 -18   2   1 12578.1 470.159  49
  18   2  -1 13000.2 475.027  87
 -18   2   1 13106.1 474.770  37
 -18   2   1 11831.8 436.993  30
 -18   2   1 12583.8 447.081  34
  18   2   0 3676.45 221.896  27
 -18   2   0 4064.99 243.816  37
  18   2   0 3564.42 233.324  20
  18   2   0 4044.22 275.600  19
  18   2   0 3320.27 236.262 131
 -18   2   0 4058.39 296.292 127
  18   2   0 3578.15 200.271 126
 -18   2   0 4305.31 276.656  49
  18   2   0 3724.20 239.730 108
  18   2   0 3504.69 205.557  78
  18   2   1 1640.71 173.301  20
  18   2   1 1618.93 176.037 131
 -18   2  -1 1525.66 188.755 127
 -18   2  -1 1758.62 183.774  49
  18   2   1 1423.34 146.168 108
 -18   2  -1 1509.82 187.555  90
 -18   2  -1 1440.40 179.512  89
 -18   2  -1 1108.23 126.484  91
 -18   2  -1 1769.97 191.039  34
  18   2   1 1160.78 119.154  27
  18   2   2 93.4924 60.8322   1
 -18   2  -2 82.6592 87.7871 127
  18   2   2 251.554 92.8214 131
 -18   2  -2 101.817 94.6680  90
 -18   2  -2 20.1696 93.4434  89
  18   2   2 117.239 71.4032  53
 -18   2  -2 119.595 75.6731  49
 -18   2  -2 149.021 95.0839  34
  18   2   3 697.198 102.743  38
 -18   2  -3 525.663 85.3949  34
  18   2   3 616.343 97.4672  39
  18   2   3 428.277 79.5773   1
 -18   2  -3 566.231 100.150  90
  18   4  -3 141.979 48.7018  27
  18   4  -2 1643.82 126.001 108
  18   4  -2 1683.64 130.954  27
 -18   4   2 1482.39 111.829  30
  18   4  -1 194.733 65.3473 135
  18   4  -1 249.259 84.5957  53
 -18   4   1 281.490 72.8424  37
 -18   4   1 258.115 75.4727  30
  18   4  -1 269.052 82.8042 108
  18   4   0 412.878 82.4858  27
 -18   4   0 397.875 76.4041  37
  18   4   0 379.255 94.8695  53
 -18   4   0 409.118 83.2107  49
 -18   4  -1 6906.31 238.747  34
 -18   4  -1 7690.18 267.676  49
  18   4   1 7067.48 254.898  53
  18   4   2 1423.44 87.6416  53
 -18   4  -2 1662.12 95.0234  49
  19  -3  -3 23.8505 51.5122  20
 -19  -3   3 21.7602 38.3244  59
  19  -3  -3 56.7164 65.0057 132
  19  -3  -3 28.8695 49.0716 131
  19  -3  -3-14.5604 45.4364  42
  19  -3  -2 1043.86 142.038 132
  19  -3  -2 746.167 103.012 131
  19  -3  -2 852.595 105.570  20
  19  -3  -2 842.178 125.729 126
  19  -3  -2 959.526 134.282  93
 -19  -3   2 1152.64 122.552 104
 -19  -3   2 1054.34 116.863  35
  19  -3  -2 1078.92 129.781  43
  19  -3  -2 982.084 123.010  42
 -19  -3   1 952.969 125.495 129
  19  -3  -1 1179.06 152.107 132
  19  -3  -1 809.184 105.840 131
  19  -3  -1 963.341 146.990 126
  19  -3  -1 944.331 108.697  20
 -19  -3   1 947.461 110.669   3
  19  -3  -1 1042.20 136.475  93
 -19  -3   1 1106.73 133.579  36
  19  -3  -1 1143.94 132.917  43
  19  -3  -1 1194.81 145.697  42
  19  -3   0 9779.92 374.954 126
 -19  -3   0 9986.24 372.925  51
  19  -3   0 8502.45 339.678  54
 -19  -3   0 7785.95 342.830 129
  19  -3   0 9656.61 400.729 132
 -19  -3   0 8554.68 356.026 130
 -19  -3   0 10057.7 371.948  35
  19  -3   0 9853.87 388.717  42
  19  -3   0 9553.74 381.170  21
 -19  -3  -1 835.300 109.801  51
 -19  -3  -1 906.799 113.225  47
  19  -3   1 813.592 102.218  54
 -19  -3  -1 932.394 115.229  35
  19  -3   1 979.254 132.758  21
 -19  -3  -1 895.476 118.848 129
  19  -3   1 969.561 136.691 132
 -19  -3  -1 725.211 103.589 130
  19  -3   2 1785.65 128.659  66
 -19  -3  -2 1810.16 119.600  35
  19  -1  -4 3226.13 174.757  43
  19  -1  -4 3741.56 213.452 131
 -19  -1   4 3333.24 177.203  57
 -19  -1   4 3504.23 182.261  62
  19  -1  -4 3679.06 204.983  93
  19  -1  -4 3346.30 198.107  83
  19  -1  -3 2717.16 201.802 126
  19  -1  -3 3421.18 245.137 131
 -19  -1   3 2923.92 182.731  57
 -19  -1   3 2861.10 182.913  62
  19  -1  -3 2997.81 213.669  83
 -19  -1   3 3035.02 211.645  36
  19  -1  -3 3060.96 217.235  43
 -19  -1   2 16848.2 492.744  35
  19  -1  -2 19328.5 622.489  43
  19  -1  -2 16818.7 555.856 132
  19  -1  -2 19803.9 650.544 131
  19  -1  -2 18652.7 568.740 126
 -19  -1   2 17499.2 519.502  51
  19  -1  -2 18614.5 564.983  93
 -19  -1   2 18674.6 544.692 101
  19  -1  -2 18099.0 526.635  83
 -19  -1   1 62362.9 1347.23 129
  19  -1  -1 55176.4 1245.67 132
  19  -1  -1 63273.7 1344.82 131
  19  -1  -1 62251.0 1301.34  20
  19  -1  -1 50208.3 1153.02  19
 -19  -1   1 60274.4 1247.75  45
 -19  -1   1 54647.2 1118.01  50
  19  -1  -1 58901.3 1169.70  93
 -19  -1   1 61498.3 1239.49 101
  19  -1  -1 63691.9 1325.11  43
  19  -1  -1 52610.0 1178.91  42
 -19  -1   0-16.7489 103.449 129
  19  -1   0 129.927 95.4804 132
  19  -1   0 16.0955 132.915 126
 -19  -1   0 4.44054 91.5255 127
  19  -1   0 150.122 91.5923  21
  19  -1   0-17.5614 92.4287  19
 -19  -1   0 166.558 71.7243  47
 -19  -1   0 99.8458 85.4113  50
  19  -1   0 164.234 99.8185  54
 -19  -1   0 141.571 103.473 101
 -19  -1   0 92.1263 80.8174  45
  19  -1   0 4.68388 107.786  42
 -19  -1  -1 2295.90 195.510 127
  19  -1   1 2415.16 195.829 126
  19  -1   1 2243.11 202.119  21
 -19  -1  -1 2625.90 219.953  48
 -19  -1  -1 2416.97 184.429  47
 -19  -1  -1 2506.68 177.484  45
 -19  -1  -1 2516.98 205.053 101
 -19  -1  -1 1872.88 166.511  90
  19  -1   1 2417.99 217.062 132
 -19  -1  -1 1744.77 155.838 130
 -19  -1  -1 2496.14 218.952 129
 -19  -1  -2 1028.55 138.969 127
  19  -1   2 1183.13 159.196 132
  19  -1   2 981.401 147.481 131
 -19  -1  -2 882.714 136.353 129
 -19  -1  -2 1003.06 138.801  48
 -19  -1  -2 1033.86 127.247 101
 -19  -1  -2 1175.22 152.479 105
 -19  -1  -2 927.438 126.190  90
 -19  -1  -2 1117.75 151.301  33
 -19  -1  -3 11260.4 340.939  33
  19  -1   3 11009.1 377.140 131
 -19  -1  -3 9787.79 350.780 127
 -19  -1  -3 11010.0 338.903  47
 -19  -1  -3 10896.1 333.278  50
  19  -1   3 9516.64 342.245  98
 -19  -1  -3 11294.6 339.453 105
  19  -1   3 8548.40 304.427  66
 -19   1   4 3048.73 156.313  62
 -19   1   4 2549.84 179.648   4
  19   1  -4 3058.90 174.383 126
  19   1  -4 3050.09 164.584  78
  19   1  -4 3555.49 196.232  82
  19   1  -3 2652.33 188.585 131
  19   1  -3 3128.91 220.515 126
  19   1  -3 2536.00 178.144  20
 -19   1   3 2504.64 169.151  45
  19   1  -3 3134.09 210.428  78
 -19   1   3 3100.24 215.397  30
 -19   1   2 17902.0 553.904  30
 -19   1   2 17001.4 524.818  45
  19   1  -2 16593.3 531.965  20
  19   1  -2 16263.7 547.937 131
 -19   1   2 18228.8 634.593 127
 -19   1   2 15919.9 457.954 101
  19   1  -2 18898.7 561.889  78
  19   1  -2 18995.3 554.394  82
  19   1  -1 55159.3 1236.51  20
  19   1  -1 54662.0 1262.95 131
 -19   1   1 61530.9 1379.53 127
  19   1  -1 62258.1 1238.14 126
 -19   1   1 56248.6 1173.03  48
  19   1  -1 56651.6 1242.19  54
  19   1  -1 53395.8 2037.62 110
  19   1  -1 44050.1 1939.27 116
  19   1  -1 61521.3 1234.02  78
  19   1  -1 58780.7 1177.31  82
 -19   1   1 62043.1 1287.92  37
 -19   1   1 54853.8 1200.07  30
 -19   1   1 62141.2 1278.66  34
  19   1   0 70.9813 107.101  20
  19   1   0 86.0565 98.8480  19
 -19   1   0 121.858 75.4472 129
  19   1   0 15.6473 102.620 131
  19   1   0 188.690 91.0360 126
 -19   1   0 272.116 107.099  49
 -19   1   0 102.816 94.1381  48
  19   1   0 117.525 103.147  54
  19   1   0 65.1882 181.585 116
 -19   1   0 228.129 87.9119 105
 -19   1   0 138.625 74.3336  30
 -19   1   0 221.818 104.295  34
 -19   1   0 156.005 81.7497  33
  19   1   1 1974.18 166.015   1
  19   1   1 2560.83 215.710  20
  19   1   1 2618.03 225.610 131
 -19   1  -1 2557.93 231.206 127
 -19   1  -1 2506.57 206.670  49
  19   1   1 1849.32 144.572 108
 -19   1  -1 2244.73 200.228  89
 -19   1  -1 2507.01 199.248 105
 -19   1  -1 2496.86 220.329  90
 -19   1  -1 2612.01 217.265  34
 -19   1  -1 2574.13 202.143  33
  19   1   2 959.942 144.748 131
 -19   1  -2 892.617 144.766 127
  19   1   2 1005.53 137.505  38
 -19   1  -2 908.600 128.574  34
 -19   1  -2 1100.19 143.987  48
 -19   1  -2 944.895 115.326  49
 -19   1  -2 957.476 136.398  89
 -19   1  -2 1145.52 148.443 105
  19   1   2 932.634 121.705   1
  19   1   2 1217.64 157.943  20
  19   1   3 9837.29 335.985   1
 -19   1  -3 9386.39 350.207 127
 -19   1  -3 10740.7 327.901  48
 -19   1  -3 9167.81 341.076  89
 -19   1  -3 11581.5 348.608 105
 -19   1  -3 10051.3 358.052  90
  19   1   3 9769.79 307.511  38
 -19   1  -3 11734.9 352.299  33
  19   3  -3 31.6970 60.2686 108
 -19   3   3 17.5675 56.0596  30
 -19   3   2 622.539 109.505   4
  19   3  -2 830.532 115.672  19
  19   3  -2 965.198 119.725  78
  19   3  -2 984.187 123.686 126
  19   3  -2 1015.56 127.513 108
  19   3  -2 1052.39 131.384  87
 -19   3   2 1029.77 123.559  37
  19   3  -1 1035.40 131.569  19
  19   3  -1 1145.59 121.548  78
 -19   3   1 1013.53 156.564 127
 -19   3   1 1216.60 134.591  49
  19   3  -1 1191.52 142.688  87
  19   3  -1 1017.95 125.390  27
 -19   3   1 1462.16 147.945  37
 -19   3   1 1268.45 138.696  30
 -19   3   1 1027.12 113.745  34
  19   3  -1 1311.95 141.825 108
 -19   3   0 8818.39 402.719 127
  19   3   0 10077.4 367.650  38
 -19   3   0 9986.68 354.976  37
 -19   3   0 9860.96 355.124  34
  19   3   0 9132.60 328.581  27
 -19   3  -1 969.152 125.136  49
 -19   3  -1 784.683 126.822 127
  19   3   1 854.438 120.282  38
  19   3   2 2144.56 145.558  39
  19   3   2 2232.16 148.313  38
 -19   3  -2 2454.81 154.701  34
 -19   3  -2 2115.44 134.683  49
  19   3   2 1949.64 125.576  53
 -20  -4   1 66.4873 47.3104 104
 -20  -4   1 89.5696 42.8814  35
  20  -4  -1 93.8927 50.0627  42
 -20  -4   0 699.990 72.7289 104
 -20  -4   0 671.614 68.8908  35
 -20  -2   4 2049.00 112.177  59
  20  -2  -4 1802.45 109.766  43
 -20  -2   3 1720.03 134.179  59
  20  -2  -3 1579.57 135.555 132
  20  -2  -3 1915.87 159.618  43
  20  -2  -2 1878.85 175.181 132
  20  -2  -2 1850.61 177.844 131
  20  -2  -2 1734.05 169.766 126
  20  -2  -2 1727.50 169.031  20
 -20  -2   2 1722.63 146.442  51
  20  -2  -2 1822.45 171.074  93
 -20  -2   2 1727.58 142.539 104
 -20  -2   2 1695.21 169.105  36
 -20  -2   2 1567.50 136.808  35
  20  -2  -2 2118.92 189.440  43
  20  -2  -2 1692.49 147.513  42
  20  -2  -1 1438.24 169.449 132
  20  -2  -1 1668.49 174.428 131
  20  -2  -1 1384.17 168.426 126
 -20  -2   1 1416.66 152.738  51
  20  -2  -1 1443.54 161.829  20
  20  -2  -1 1240.95 143.774  93
 -20  -2   1 1380.83 157.312  36
 -20  -2   1 1253.98 139.671  35
  20  -2  -1 1618.39 165.400  42
  20  -2   0 5879.63 321.238 132
  20  -2   0 5170.79 287.486 131
  20  -2   0 6035.51 309.628  21
  20  -2   0 5324.85 279.097  20
 -20  -2   0 5808.90 291.963  51
 -20  -2   0 5570.15 269.871  50
 -20  -2   0 5405.71 235.163  47
 -20  -2   0 6409.35 315.966 101
 -20  -2   0 5358.00 253.332  36
  20  -2   0 5727.81 301.375  42
  20  -2   1 1159.43 144.782 126
 -20  -2  -1 1109.48 131.959  51
  20  -2   1 1296.69 147.289  54
 -20  -2  -1 1344.00 130.440  47
 -20  -2  -1 1155.87 147.453 129
  20  -2   1 1262.05 160.005 132
 -20  -2  -1 991.044 118.685 130
  20  -2   1 1075.25 134.802 131
 -20  -2  -1 1241.72 146.456 101
  20  -2   1 1057.04 138.775  98
  20  -2   1 1156.03 150.738  21
  20  -2   1 940.356 127.175  20
 -20  -2  -2 666.287 104.700 129
  20  -2   2 756.007 121.267 132
 -20  -2  -2 744.479 84.9762  51
 -20  -2  -2 838.298 111.850  50
 -20  -2  -2 917.546 106.170  47
  20  -2   2 553.152 85.0844  66
  20  -2   2 752.928 110.305  98
 -20  -2  -3 1533.10 94.6320  47
 -20   0   4 2273.02 135.782  57
  20   0  -4 1829.93 130.412 131
  20   0  -4 2303.00 154.180  93
  20   0  -4 1711.37 125.442  20
  20   0  -3 5548.15 287.502 131
 -20   0   3 5214.97 233.578  57
  20   0  -3 5552.28 256.727  83
  20   0  -3 5749.43 279.280  82
 -20   0   3 5591.24 253.919  36
  20   0  -3 5148.50 244.478  43
  20   0  -2 15928.6 549.590 131
 -20   0   2 12824.9 484.618 127
  20   0  -2 15537.2 501.790 126
  20   0  -2 15804.9 528.862  20
 -20   0   2 13083.2 409.979  51
  20   0  -2 13324.7 454.849  54
 -20   0   2 16171.4 509.249  45
 -20   0   2 14424.1 436.832 101
  20   0  -2 15467.6 480.200  93
 -20   0   2 15221.5 491.973  30
  20   0  -2 14597.2 497.491  43
 -20   0   1 60.9920 83.5271 129
  20   0  -1 5.44098 87.5533 131
 -20   0   1 77.4997 86.7950 127
  20   0  -1 50.4928 105.377 126
  20   0  -1 4.90975 94.0037  20
  20   0  -1-4.74298 84.0744  19
 -20   0   1 7.81068 76.2422  48
  20   0  -1 4.66612 77.9817  54
 -20   0   1 22.8143 86.2866 101
  20   0  -1 70.1813 83.4373  93
 -20   0   1-51.6420 74.1794  30
 -20   0   1 37.6437 83.8088  45
 -20   0   0 1891.61 195.634 129
  20   0   0 2474.19 226.011 131
 -20   0   0 2097.71 201.148 127
  20   0   0 2320.91 189.108 126
  20   0   0 2352.04 214.131  20
  20   0   0 2255.73 191.666  19
 -20   0   0 2407.19 203.398  48
  20   0   0 2176.08 206.249  54
 -20   0   0 2219.05 184.836 105
 -20   0   0 2312.52 187.765  33
 -20   0   0 2036.12 178.445  45
 -20   0  -1 1732.86 171.632 129
  20   0   1 1941.16 175.485 132
  20   0   1 2322.94 217.751 131
 -20   0  -1 2184.96 202.288 127
  20   0   1 1860.23 151.706 126
  20   0   1 1781.71 162.509   1
  20   0   1 2310.89 210.921  20
 -20   0  -1 2250.34 198.952  48
 -20   0  -1 2351.21 195.157 105
 -20   0  -1 2099.53 188.659  90
 -20   0  -1 2307.65 192.257  34
 -20   0  -1 2108.89 163.489  45
 -20   0  -1 2399.90 199.139  33
  20   0   2 574.538 128.525 131
 -20   0  -2 550.364 114.050 127
 -20   0  -2 732.260 120.450  48
  20   0   2 421.669 86.6650  38
 -20   0  -2 505.929 104.732  90
 -20   0  -2 352.764 90.8925 101
  20   0   2 474.004 120.575  20
  20   0   2 477.691 97.0769   1
 -20   0  -3 9624.22 284.841  48
 -20   0  -3 10194.6 298.343  50
 -20   0  -3 11256.2 321.409 105
 -20   0  -3 10910.7 318.617  33
 -20   2   4 2039.64 105.836  57
  20   2  -4 1716.33 102.531  19
  20   2  -3 1599.88 138.294  78
  20   2  -3 1744.45 149.782  82
 -20   2   3 1577.48 151.668   4
  20   2  -3 1873.22 152.976  19
  20   2  -2 1752.06 163.701  78
  20   2  -2 1697.24 156.770  82
 -20   2   2 1749.61 161.746  30
 -20   2   2 1618.90 136.832  45
  20   2  -2 2038.53 183.577  19
  20   2  -2 1976.52 176.239 126
  20   2  -1 1246.37 142.340  78
 -20   2   1 1189.55 173.319 127
  20   2  -1 1394.05 146.500 126
  20   2  -1 1581.36 172.540  19
  20   2  -1 1219.81 133.473  27
 -20   2   1 1749.68 167.940  37
 -20   2   1 1507.87 155.170  30
 -20   2   1 1533.96 154.324  34
  20   2   0 4749.22 256.862 131
 -20   2   0 5512.90 328.059 127
 -20   2   0 5727.23 262.978  48
 -20   2   0 6401.75 316.107  49
  20   2   0 5643.69 268.388 108
  20   2   0 4912.42 251.737  20
  20   2   0 5835.33 307.151  19
 -20   2   0 5473.95 260.419  37
 -20   2   0 5172.33 255.394  30
  20   2   1 1088.36 130.523 131
 -20   2  -1 1172.17 154.780 127
 -20   2  -1 1348.11 146.469  48
 -20   2  -1 1336.62 150.636  49
  20   2   1 1174.59 115.564 108
  20   2   1 1029.61 107.795   1
  20   2   1 1142.13 131.425  20
  20   2   1 1326.47 149.183  38
 -20   2  -1 1510.32 160.342  34
 -20   2  -2 538.774 106.952 127
 -20   2  -2 811.219 93.7475  49
  20   2   2 749.580 92.3255   1
 -20   2  -2 945.081 107.702 105
 -20   2  -2 855.528 110.838  34
 -20   2  -2 850.479 103.499  33
 -20   2  -3 1474.73 93.5504 105
 -20   2  -3 1496.29 94.3407  33
 -20   2  -3 1488.20 93.4551  48
  20   4  -1 111.686 46.3718  27
 -20   4   1 59.1886 42.0154  37
 -20   4   1 112.577 47.9486  30
 -20   4   0 665.877 66.3971  30
  20   4   0 837.816 80.7663  53
  21  -3  -2 1797.03 134.337 132
  21  -3  -2 1835.86 130.434  54
 -21  -3   2 1872.49 106.188 104
 -21  -3   2 1602.12 100.061  35
  21  -3  -2 1570.94 109.682  42
  21  -3  -1 876.872 114.364 132
  21  -3  -1 911.853 115.297  21
 -21  -3   1 1045.58 105.592 104
 -21  -3   1 1081.66 103.506  35
  21  -3  -1 871.042 106.815  42
  21  -3   0 5969.71 265.508 132
 -21  -3   0 6569.34 247.917  51
 -21  -3   0 6257.97 240.101 104
  21  -3   0 6135.27 257.772  21
 -21  -3   0 6253.73 240.977  35
  21  -3   0 5767.94 250.642  42
  21  -3   1 76.6746 63.3325  21
  21  -3   1 87.0962 62.7204 132
 -21  -3  -1 126.196 55.6306  35
  21  -1  -4 2329.01 132.995 131
  21  -1  -4 2093.81 124.503  20
  21  -1  -3 207.708 90.6137 126
  21  -1  -3 110.700 82.9481  20
  21  -1  -3 131.487 55.1414  54
  21  -1  -3 155.708 83.2047 131
 -21  -1   3 180.423 86.0665  36
  21  -1  -3 159.714 72.0590  43
  21  -1  -2 5001.77 287.906 131
  21  -1  -2 4624.58 254.391 126
 -21  -1   2 4746.24 219.951  51
  21  -1  -2 4439.87 245.978  54
  21  -1  -2 5403.60 288.885  20
  21  -1  -2 3951.40 219.872  19
  21  -1  -2 4830.89 247.627  93
  21  -1  -2 5109.11 279.188  43
 -21  -1   1 30013.4 823.019 129
  21  -1  -1 27092.9 729.550 132
  21  -1  -1 31810.7 837.098 131
  21  -1  -1 27299.3 709.418  21
  21  -1  -1 32799.9 817.238  20
 -21  -1   1 29376.7 727.693  51
 -21  -1   1 32471.3 776.603  45
  21  -1  -1 32787.4 812.812  54
 -21  -1   1 32329.6 759.961 101
  21  -1  -1 29287.8 680.389  93
 -21  -1   1 28856.5 700.043  35
 -21  -1   0 2054.80 166.073 127
  21  -1   0 3378.16 221.329 126
  21  -1   0 2877.85 209.653  21
 -21  -1   0 3153.86 203.664  45
 -21  -1   0 2995.84 192.161  50
  21  -1   0 3126.35 233.972  54
 -21  -1   0 3454.16 231.054 101
  21  -1   0 2379.28 180.264  98
 -21  -1   0 2958.62 231.190 129
  21  -1   0 2780.58 213.439 132
 -21  -1  -1 2391.36 179.417 127
  21  -1   1 2567.14 178.195 126
 -21  -1  -1 2830.29 172.059  47
 -21  -1  -1 2535.70 156.631  45
 -21  -1  -1 3172.98 200.734  50
  21  -1   1 2807.03 202.237  21
 -21  -1  -1 3175.28 208.619 101
  21  -1   1 2523.63 186.619  98
 -21  -1  -1 2735.03 207.997 129
  21  -1   1 2913.99 211.250 132
 -21  -1  -2 2315.22 149.209  47
 -21  -1  -2 2109.65 133.865  51
 -21  -1  -2 2503.77 164.691  50
  21  -1   2 2546.26 177.676  20
 -21  -1  -2 2324.76 145.407 101
  21  -1   2 2090.66 157.667  98
 -21  -1  -2 1831.62 150.527 129
  21  -1   2 2317.36 175.233 131
  21  -1   3 1972.47 112.055  67
 -21  -1  -3 2777.70 117.921  50
 -21   1   4 2446.74 115.581  57
  21   1  -4 2773.35 143.275  19
  21   1  -3 150.576 87.7597 126
  21   1  -3 160.206 79.1697  78
  21   1  -3 96.7863 92.8946  82
  21   1  -3 133.536 82.6702  93
 -21   1   3 125.079 77.9061  30
 -21   1   2 4924.60 255.664  30
 -21   1   2 4657.73 237.851  45
 -21   1   2 4319.56 268.894 127
  21   1  -2 4515.48 243.102 131
  21   1  -2 4604.28 237.745  20
  21   1  -2 4397.19 227.184  93
  21   1  -2 4889.51 248.810  82
  21   1  -1 29496.3 779.436 131
 -21   1   1 29560.5 829.404 127
  21   1  -1 29505.0 755.060  20
 -21   1   1 30982.7 734.400  30
  21   1   0 2949.38 225.628 131
  21   1   0 2695.54 176.117 126
  21   1   0 2701.09 170.059 108
 -21   1   0 3175.75 208.510  48
  21   1   0 3100.69 220.971  20
  21   1   0 3282.90 231.844  19
 -21   1   0 2616.99 166.395  30
 -21   1   0 3415.38 232.407  34
  21   1   1 3209.12 219.916  20
  21   1   1 3321.88 229.423 131
 -21   1  -1 3345.29 200.623 105
  21   1   1 3145.56 207.686  38
 -21   1  -1 3232.59 214.920  34
 -21   1  -1 3055.78 193.489  33
  21   1   2 2548.01 178.944  20
  21   1   2 2589.75 186.116 131
 -21   1  -2 2275.46 179.351 127
  21   1   2 1953.40 138.781  39
  21   1   2 2263.54 153.467  38
 -21   1  -2 2377.01 153.051  34
 -21   1  -2 2657.21 168.253  33
 -21   1  -2 2623.80 167.707 105
 -21   1  -2 2678.25 173.856  48
  21   3  -2 1827.21 125.909 108
  21   3  -2 1888.99 121.017  27
 -21   3   2 2072.10 130.934  30
  21   3  -1 761.104 87.3456  38
 -21   3   1 933.565 102.633  30
  21   3  -1 821.439 92.7392  27
  21   3   0 5550.93 224.151  38
 -21   3   0 5201.87 206.398  30
 -21   3   0 5713.97 222.479  34
  21   3   1 120.549 61.6787  39
  21   3   1 93.6518 60.4392  38
  21   3   1 92.4842 55.0955  53
 -21   3  -1 127.605 56.9351  49
  22  -2  -3 3297.21 136.068  54
  22  -2  -2 3988.99 192.451 132
  22  -2  -2 4886.69 233.179 131
  22  -2  -2 5129.26 229.709  54
 -22  -2   2 5622.70 225.982  36
  22  -2  -2 4125.69 189.042  21
  22  -2  -2 5328.50 232.391  20
  22  -2  -1 12778.1 401.012  21
  22  -2  -1 13080.4 405.702  20
  22  -2  -1 13300.9 406.851 126
  22  -2  -1 12493.9 411.015 132
  22  -2  -1 12389.1 412.969 131
 -22  -2   1 13981.5 397.768  51
  22  -2  -1 14900.3 447.752  54
 -22  -2   1 13775.1 380.080 104
 -22  -2   1 13755.9 384.340  36
 -22  -2   1 12854.6 374.445  35
  22  -2  -1 11952.4 372.830  42
  22  -2   0 12761.0 387.385 126
 -22  -2   0 14368.2 404.505  51
 -22  -2   0 11787.3 412.315 129
  22  -2   0 12548.9 416.371 132
  22  -2   0 11637.2 389.867 131
  22  -2   0 13349.5 413.323  21
  22  -2   0 12183.7 381.913  20
 -22  -2   0 11786.2 332.773  36
 -22  -2   0 13515.5 389.029  35
 -22  -2  -1 1678.75 122.651  51
 -22  -2  -1 1878.99 131.899  50
  22  -2   1 1648.23 143.254 132
 -22  -2  -1 1848.76 131.812  35
  22  -2   1 1672.20 137.946  21
 -22  -2  -2 766.437 68.2880  35
  22   0  -3 13.8714 57.1818 131
 -22   0   3 70.6334 64.1228  36
  22   0  -3 19.9617 63.7026  20
  22   0  -3 100.892 66.6993  19
  22   0  -2 75.5464 78.1069  20
  22   0  -2 72.7525 73.4217  19
  22   0  -2 111.182 78.1160 131
  22   0  -2 37.8165 57.9231  54
  22   0  -2 65.0166 78.2351  93
 -22   0   2 84.9889 84.3090  36
  22   0  -1 1744.47 169.743  20
  22   0  -1 1450.54 147.871  19
 -22   0   1 1264.08 144.104 127
  22   0  -1 1498.88 155.535 126
  22   0  -1 1502.26 167.898 131
  22   0  -1 1483.66 153.796  54
 -22   0   1 1537.62 145.186 101
 -22   0   1 1413.85 128.918  30
 -22   0   1 1588.00 152.711  45
 -22   0   0 8556.71 367.715 127
  22   0   0 9767.84 336.819 126
  22   0   0 11035.7 426.860 131
 -22   0   0 10882.1 380.738  48
  22   0   0 10655.4 406.512  54
 -22   0   0 9401.68 320.642  50
 -22   0   0 9686.48 352.239  45
  22   0   0 10954.2 408.396  20
  22   0   0 8587.46 335.376  19
  22   0   1 2911.84 204.529  20
 -22   0  -1 2009.99 173.843 127
 -22   0  -1 1687.48 146.845 129
  22   0   1 2623.23 202.305 131
 -22   0  -1 2788.82 184.148 101
 -22   0  -1 2963.42 184.479 105
  22   0   1 2212.62 154.104  38
 -22   0  -1 2333.79 147.249  45
 -22   0  -1 2790.81 179.776  33
  22   0   2 5358.76 250.179 131
 -22   0  -2 4998.41 195.516 101
  22   0   2 5411.37 241.265  20
 -22   0  -2 5474.90 223.945  48
  22   2  -3 4833.21 180.514 108
  22   2  -3 4957.61 188.022  19
 -22   2   2 5668.71 231.538  30
  22   2  -2 5982.83 251.887  19
 -22   2   1 13561.8 393.052  30
 -22   2   1 13171.6 389.313  45
  22   2  -1 13646.6 395.467 108
 -22   2   0 11327.5 325.315  30
 -22   2   0 12412.1 439.621 127
 -22   2  -1 1822.99 128.512  48
  22   2   1 1503.60 129.474  38
 -22   2  -1 1837.14 139.312  34
 -22   2  -2 670.377 67.8815 101
  23  -1  -3 6330.87 217.432  20
 -23  -1   3 5980.75 193.816  59
  23  -1  -3 6253.72 224.106 131
  23  -1  -2 1698.61 142.783  20
  23  -1  -2 1317.79 114.487  54
  23  -1  -2 1550.86 140.860 131
 -23  -1   1 1749.56 132.269  51
  23  -1  -1 1871.30 157.378  54
  23  -1  -1 2069.84 170.205 131
  23  -1  -1 1924.63 163.587  20
 -23  -1   1 1785.11 145.220  36
 -23  -1   0 2579.33 188.187 129
 -23  -1   0 2724.35 160.841  36
 -23  -1   0 2711.10 159.995  35
 -23  -1  -1 703.096 94.9070 101
  23  -1   1 601.062 99.3233 131
 -23  -1  -1 610.193 85.2696  51
 -23  -1  -1 606.815 85.1800  50
 -23  -1  -2 671.363 65.7488  35
  23   1  -2 934.704 90.4516 131
 -23   1   2 1430.95 115.101  45
 -23   1   2 1488.15 123.298  30
 -23   1   2 1378.37 110.779  36
  23   1  -2 1004.41 93.0753  20
  23   1  -1 1669.78 138.498  20
  23   1  -1 2020.67 159.861  19
 -23   1   1 1642.57 155.735 127
  23   1  -1 1639.68 139.053 131
 -23   1   1 1892.06 131.493 101
 -23   1   1 1665.46 130.088  30
  23   1   0 2888.29 179.484  20
 -23   1   0 2623.14 193.942 127
 -23   1   0 2999.54 167.418  48
  23   1   0 2724.69 181.144 131
 -23   1   0 3161.59 178.824 101
 -23   1   0 3127.03 175.429  45
  23   1   1 590.378 93.4460  20
 -23   1  -1 677.968 94.3027  48
  23   1   1 615.444 93.1135 131
 -23   1  -1 645.555 93.7977 101
  23   1   1 662.316 92.6970  38
 -23   1  -1 516.684 71.1418  45
 -23   1  -2 892.498 78.5848  48
  24  -2  -1 4950.49 187.705  54
 -24  -2   0 11765.4 288.300  51
  24   0  -2 4420.23 195.827 131
  24   0  -2 4595.10 192.453  20
  24   0  -1 56.5288 71.5856  20
 -24   0   1 68.5913 48.5939  51
 -24   0   1 92.3910 58.2845 101
 -24   0   1 98.7179 72.5001  36
 -24   0   1 64.9956 60.6387  45
  24   0  -1 176.976 73.4453 131
  24   0   0 247.880 80.6261 131
  24   0   0 205.376 64.8111  38
 -24   0   0 314.710 67.6136  45
  24   0   0 304.925 85.3409  20
 -24   0  -1 92.5175 50.5471  51
 -24   0  -1 48.5377 43.1647  50
  24   0   1 141.992 64.2967 131
 -24   0  -1 82.6337 58.0691 101
  24   0   1 85.1108 61.8498  20
  24   2  -1 3843.84 151.144  38
 -24   2   1 4511.46 156.886  45
  24   2   0 10837.6 279.775  38
 -24   2   0 10889.0 272.908  45
  25  -1  -1 774.570 79.6482 131
  25  -1  -1 857.053 82.1667  20
   0   0   0    0.00    0.00   0
TITL pfbp_1 in C2
REM C2 (#5 in standard setting)
CELL 1.54184  20.145968   5.399866   5.470583  90.0000  95.9119  90.0000
ZERR    2.00   0.000372   0.000102   0.000139   0.0000   0.0020   0.0000
LATT -7
SYMM -x, y,-z
SFAC C F O
UNIT 26.00 20.00 2.00
REM  CrysAlisPro recorded range (K): Min=99.9; max=100.1; aver:100.0
TEMP -173
SIZE 0.07 0.10 0.43
TREF
HKLF 4
END
;
_shelx_hkl_checksum     45665
_shelx_res_file
;
TITL
    pfbp_1.res
    created by SHELXL-2019/3 at 13:38:03 on 20-Aug-2025
CELL 1.54184 20.145968 5.399866 5.470583 90 95.9119 90
ZERR 2 0.000372 0.000102 0.000139 0 0.002 0
LATT -7
SYMM -X,+Y,-Z
SFAC C F O
UNIT 26 20 2
L.S. 14
PLAN  10
SIZE 0.07 0.1 0.43
TEMP -173
CONF
MORE -1
fmap 2 53
acta
REM <olex2.extras>
REM <HklSrc "%.\\pfbp_1.hkl">
REM </olex2.extras>
WGHT    0.072500    0.070900
FVAR       7.18537
C1    1    0.500000    0.527945    0.000000    10.50000    0.03116    0.01899 =
         0.02606    0.00000    0.00314    0.00000
F1    2    0.550109    0.922842    0.309197    11.00000    0.03284    0.03237 =
         0.02491   -0.00565    0.00798    0.00010
O1    3    0.500000    0.306305    0.000000    10.50000    0.03673    0.02137 =
         0.05186    0.00000    0.00947    0.00000
C2    1    0.561449    0.673078   -0.038430    11.00000    0.02749    0.02148 =
         0.02519    0.00109    0.00168    0.00365
F2    2    0.658707    1.191689    0.229252    11.00000    0.03762    0.03495 =
         0.04330   -0.01275    0.00517   -0.00896
C3    1    0.583113    0.868464    0.115319    11.00000    0.02674    0.02472 =
         0.02250    0.00169    0.00427    0.00307
F3    2    0.728427    1.081520   -0.154310    11.00000    0.02867    0.04381 =
         0.04661    0.00089    0.00967   -0.00779
C4    1    0.638908    1.006246    0.078433    11.00000    0.03050    0.02629 =
         0.02881   -0.00211    0.00045    0.00027
F4    2    0.690323    0.698242   -0.457210    11.00000    0.03452    0.05594 =
         0.03113   -0.00469    0.01297    0.00344
C5    1    0.674837    0.948648   -0.116023    11.00000    0.02399    0.03083 =
         0.03170    0.00433    0.00347   -0.00030
F5    2    0.580434    0.433548   -0.386506    11.00000    0.04005    0.03785 =
         0.03681   -0.01595    0.00892   -0.00262
C6    1    0.655329    0.751215   -0.269207    11.00000    0.02801    0.03605 =
         0.02444    0.00089    0.00484    0.00688
C7    1    0.599536    0.616937   -0.229528    11.00000    0.02949    0.02601 =
         0.02805   -0.00373    0.00177    0.00335
HKLF 4
REM
REM wR2 = 0.0946, GooF = S = 1.107, Restrained GooF = 1.106 for all data
REM R1 = 0.0337 for 1193 Fo > 4sig(Fo) and 0.0339 for all 1212 data
REM 110 parameters refined using 1 restraints
END
WGHT      0.0725      0.0709
REM Highest difference peak  0.283,  deepest hole -0.242,  1-sigma level  0.064
Q1    1   0.4939  0.9289  0.2644  11.00000  0.05    0.28
Q2    1   0.4447  0.3058 -0.0184  11.00000  0.05    0.22
Q3    1   0.7175  1.2161  0.2423  11.00000  0.05    0.22
Q4    1   0.7809  1.0615 -0.1355  11.00000  0.05    0.22
Q5    1   0.5203  0.6759 -0.0662  11.00000  0.05    0.20
Q6    1   0.7429  0.7317 -0.3786  11.00000  0.05    0.20
Q7    1   0.6040  1.2189  0.1379  11.00000  0.05    0.20
Q8    1   0.6773  1.0805 -0.1837  11.00000  0.05    0.18
Q9    1   0.6444  0.6079 -0.1995  11.00000  0.05    0.18
Q10   1   0.5971  0.9930  0.0428  11.00000  0.05    0.18
;
_shelx_res_checksum     29074
data_pfbphas_1
_audit_creation_method
;
Olex2 1.5
(compiled 2025.07.13 svn.rb7424aed for OlexSys, GUI svn.r7314)
;
_chemical_name_systematic
;
[Bis(2,3,4,5,6-pentafluorophenyl)methylidene]oxidanium
hexafluoridoarsenate
;
_chemical_name_common     ?
_chemical_formula_moiety     'C13 H F10 O +, As F6 -'
_chemical_formula_sum     'C13 H As F16 O'
_chemical_formula_weight     552.06
_chemical_melting_point     ?
_space_group_crystal_system     monoclinic
_space_group_name_H-M_alt     'P 1 21/n 1'
_space_group_name_Hall     '-P 2yn'
loop_
    _space_group_symop_operation_xyz
    'x, y, z'
    '-x+1/2, y+1/2, -z+1/2'
    '-x, -y, -z'
    'x-1/2, -y-1/2, z-1/2'
_cell_length_a     8.19207(7)
_cell_length_b     21.17409(18)
_cell_length_c     9.28475(9)
_cell_angle_alpha     90
_cell_angle_beta     98.2086(8)
_cell_angle_gamma     90
_cell_volume     1594.03(2)
_cell_formula_units_Z     4
_cell_measurement_reflns_used     17949
_cell_measurement_theta_min     4.1740
_cell_measurement_theta_max     75.8210
_cell_measurement_temperature     99.98(10)
_exptl_crystal_description     irregular
_exptl_crystal_colour     'clear yellow'
_exptl_crystal_size_max     0.088
_exptl_crystal_size_mid     0.05
_exptl_crystal_size_min     0.033
_exptl_crystal_density_diffrn     2.300
_exptl_crystal_density_meas     ?
_exptl_crystal_density_method     ?
_exptl_crystal_F_000     1056
loop_
    _exptl_crystal_face_index_h
    _exptl_crystal_face_index_k
    _exptl_crystal_face_index_l
    _exptl_crystal_face_perp_dist
    1 -2 -2 0.0175
    2 -1 1 0.0292
    -3 6 4 0.0332
    -5 5 2 0.0306
    0 -14 0 0.0208
    4 -3 -4 0.0237
    4 7 -3 0.0155
    0 14 0 0.0125
    -4 -4 4 0.0368
    3 6 3 0.0344
    -2 5 -5 0.0411
    4 -7 2 0.0290
    -3 3 5 0.0358
    1 10 -4 0.0150
    -4 -1 5 0.0309
    -1 -12 -2 0.0337
    -4 -7 -2 0.0447
_exptl_absorpt_coefficient_mu     4.700
_exptl_absorpt_correction_type     gaussian
_exptl_absorpt_process_details
;
(CrysAlis PRO; Rigaku OD, 2025)
;
_exptl_absorpt_correction_T_min     0.842
_exptl_absorpt_correction_T_max     1.000
_diffrn_ambient_temperature     99.98(10)
_diffrn_source     'micro-focus sealed X-ray tube'
_diffrn_radiation_type     'Cu K\a'
_diffrn_radiation_wavelength     1.54184
_diffrn_radiation_monochromator     mirror
_diffrn_measurement_device_type
;
Rigaku OD XtaLAB Synergy-S Dualflex diffractometer
with an Eiger2 R CdTe 1M detector
;
_diffrn_measurement_device     'four-circle diffractometer'
_diffrn_measurement_method     '\w scans'
_diffrn_detector     'Hybrid Pixel Array Detector'
_diffrn_detector_area_resol_mean     13.3333
_diffrn_reflns_number     26147
_diffrn_reflns_av_R_equivalents     0.0320
_diffrn_reflns_av_unetI/netI     0.0187
_diffrn_reflns_theta_min     4.176
_diffrn_reflns_theta_max     76.203
_diffrn_reflns_theta_full     67.684
_diffrn_measured_fraction_theta_max     0.997
_diffrn_measured_fraction_theta_full     1.000
_diffrn_reflns_limit_h_min     -10
_diffrn_reflns_limit_h_max     10
_diffrn_reflns_limit_k_min     -26
_diffrn_reflns_limit_k_max     26
_diffrn_reflns_limit_l_min     -11
_diffrn_reflns_limit_l_max     11
_diffrn_radiation_probe     x-ray
_refine_special_details     ?
_reflns_number_total     3336
_reflns_number_gt     3134
_reflns_threshold_expression     'I > 2\s(I)'
_refine_ls_structure_factor_coef     Fsqd
_refine_ls_matrix_type     full
_refine_ls_R_factor_all     0.0262
_refine_ls_R_factor_gt     0.0246
_refine_ls_wR_factor_gt     0.0650
_refine_ls_wR_factor_ref     0.0659
_refine_ls_goodness_of_fit_ref     1.054
_refine_ls_restrained_S_all     1.054
_refine_ls_number_reflns     3336
_refine_ls_number_parameters     285
_refine_ls_number_restraints     0
_refine_ls_hydrogen_treatment     refall
_refine_ls_weighting_scheme     calc
_refine_ls_weighting_details
              'w=1/[\s^2^(Fo^2^)+(0.0365P)^2^+1.1067P] where P=(Fo^2^+2Fc^2^)/3'
_atom_sites_solution_hydrogens     difmap
_atom_sites_solution_primary     iterative
_atom_sites_solution_secondary     ?
_refine_ls_shift/su_max     0.001
_refine_ls_shift/su_mean     0.000
_refine_diff_density_max     0.298
_refine_diff_density_min     -0.490
_refine_ls_extinction_method
;
SHELXL2019 (Sheldrick, 2015)
;
_refine_ls_extinction_coef     0.00062(9)
_refine_ls_extinction_expression
                                  'Fc^*^=kFc[1+0.001xFc^2^\l^3^/sin(2\q)]^-1/4^'
loop_
    _atom_type_symbol
    _atom_type_description
    _atom_type_scat_dispersion_real
    _atom_type_scat_dispersion_imag
    _atom_type_scat_source
    'C' 'C' 0.0181 0.0091
                         'International Tables Vol C Tables 4.2.6.8 and 6.1.1.4'
    'H' 'H' 0.0000 0.0000
                         'International Tables Vol C Tables 4.2.6.8 and 6.1.1.4'
    'As' 'As' -0.9300 1.0051
                         'International Tables Vol C Tables 4.2.6.8 and 6.1.1.4'
    'F' 'F' 0.0727 0.0534
                         'International Tables Vol C Tables 4.2.6.8 and 6.1.1.4'
    'O' 'O' 0.0492 0.0322
                         'International Tables Vol C Tables 4.2.6.8 and 6.1.1.4'
_computing_data_collection
;
CrysAlis PRO (Rigaku OD, 2025)
;
_computing_cell_refinement
;
CrysAlis PRO (Rigaku OD, 2025)
;
_computing_data_reduction
;
CrysAlis PRO (Rigaku OD, 2025)
;
_computing_structure_solution
;
olex2.solve (Bourhis <i>et al.</i>, 2015)
;
_computing_structure_refinement
;
SHELXL2019 (Sheldrick, 2015)
;
_computing_molecular_graphics
;
OLEX2 (Dolomanov <i>et al.</i>, 2009) amd
DIAMOND (Brandenburg, 2022))
;
_computing_publication_material
;
OLEX2 (Dolomanov <i>et al.</i>, 2009)
;
loop_
    _atom_site_type_symbol
    _atom_site_label
    _atom_site_fract_x
    _atom_site_fract_y
    _atom_site_fract_z
    _atom_site_U_iso_or_equiv
    _atom_site_adp_type
    _atom_site_calc_flag
    _atom_site_occupancy
    _atom_site_disorder_assembly
    _atom_site_disorder_group
    As As1 -0.04788(2) 0.36662(2) 0.08141(2) 0.01629(8) Uani d 1 . .
    C C1 0.0308(2) 0.24086(8) 0.45829(18) 0.0173(3) Uani d 1 . .
    F F1 0.08742(14) 0.22108(5) 0.76315(11) 0.0250(2) Uani d 1 . .
    O O1 0.08150(15) 0.23385(6) 0.33572(13) 0.0206(3) Uani d 1 . .
    H H1 0.095(4) 0.2690(14) 0.285(3) 0.047(8) Uiso d 1 . .
    C C2 -0.0159(2) 0.18363(8) 0.52632(18) 0.0169(3) Uani d 1 . .
    F F2 0.04697(14) 0.10757(6) 0.88119(13) 0.0316(3) Uani d 1 . .
    C C3 0.0209(2) 0.17462(8) 0.67751(19) 0.0192(3) Uani d 1 . .
    F F3 -0.09505(16) 0.01254(5) 0.71399(15) 0.0365(3) Uani d 1 . .
    C C4 -0.0006(2) 0.11675(9) 0.7396(2) 0.0226(4) Uani d 1 . .
    F F4 -0.18184(14) 0.02812(5) 0.42358(14) 0.0330(3) Uani d 1 . .
    C C5 -0.0702(2) 0.06760(8) 0.6537(2) 0.0254(4) Uani d 1 . .
    F F5 -0.12336(14) 0.13815(5) 0.29942(12) 0.0257(2) Uani d 1 . .
    C C6 -0.1127(2) 0.07546(8) 0.5054(2) 0.0236(4) Uani d 1 . .
    F F6 0.28339(14) 0.33217(6) 0.46949(13) 0.0354(3) Uani d 1 . .
    C C7 -0.0819(2) 0.13200(8) 0.4428(2) 0.0198(3) Uani d 1 . .
    F F7 0.2469(2) 0.45084(6) 0.56574(17) 0.0600(5) Uani d 1 . .
    C C8 0.0198(2) 0.30331(8) 0.52164(18) 0.0206(3) Uani d 1 . .
    F F8 -0.0351(3) 0.48440(6) 0.66527(16) 0.0652(6) Uani d 1 . .
    C C9 0.1433(3) 0.34851(10) 0.5171(2) 0.0285(4) Uani d 1 . .
    F F9 -0.2831(2) 0.39958(7) 0.67083(14) 0.0508(4) Uani d 1 . .
    C C10 0.1259(3) 0.40887(10) 0.5671(2) 0.0402(6) Uani d 1 . .
    F F10 -0.24547(15) 0.28072(5) 0.58219(13) 0.0294(2) Uani d 1 . .
    C C11 -0.0181(4) 0.42584(9) 0.6190(2) 0.0435(6) Uani d 1 . .
    F F11 0.05490(13) 0.43629(5) 0.09411(13) 0.0284(2) Uani d 1 . .
    C C12 -0.1439(3) 0.38265(10) 0.6241(2) 0.0352(5) Uani d 1 . .
    F F12 -0.21720(13) 0.39793(6) -0.02074(12) 0.0289(2) Uani d 1 . .
    C C13 -0.1225(3) 0.32160(9) 0.57846(19) 0.0246(4) Uani d 1 . .
    F F13 0.03949(14) 0.34708(6) -0.06940(11) 0.0312(3) Uani d 1 . .
    F F14 -0.12650(14) 0.38246(6) 0.23962(12) 0.0298(2) Uani d 1 . .
    F F15 -0.13957(14) 0.29328(5) 0.07867(14) 0.0305(3) Uani d 1 . .
    F F16 0.12598(12) 0.33179(5) 0.19056(11) 0.0226(2) Uani d 1 . .
loop_
    _atom_site_aniso_label
    _atom_site_aniso_U_11
    _atom_site_aniso_U_22
    _atom_site_aniso_U_33
    _atom_site_aniso_U_12
    _atom_site_aniso_U_13
    _atom_site_aniso_U_23
    As1 0.01455(12) 0.01742(12) 0.01641(12) -0.00053(6) 0.00052(7) 0.00166(6)
    C1 0.0135(7) 0.0208(8) 0.0168(7) 0.0006(6) -0.0011(6) 0.0017(6)
    F1 0.0323(6) 0.0247(5) 0.0169(5) 0.0007(4) -0.0001(4) -0.0010(4)
    O1 0.0224(6) 0.0214(6) 0.0187(6) 0.0009(5) 0.0055(5) 0.0037(5)
    C2 0.0141(7) 0.0175(7) 0.0191(8) 0.0020(6) 0.0024(6) 0.0016(6)
    F2 0.0332(6) 0.0380(6) 0.0248(5) 0.0101(5) 0.0084(4) 0.0153(5)
    C3 0.0170(8) 0.0204(8) 0.0205(8) 0.0029(6) 0.0040(6) 0.0003(6)
    F3 0.0364(6) 0.0202(5) 0.0567(8) 0.0023(5) 0.0192(6) 0.0163(5)
    C4 0.0188(8) 0.0267(9) 0.0236(9) 0.0070(7) 0.0074(7) 0.0088(7)
    F4 0.0297(6) 0.0196(5) 0.0513(7) -0.0072(4) 0.0120(5) -0.0097(5)
    C5 0.0194(8) 0.0180(8) 0.0415(11) 0.0046(7) 0.0133(8) 0.0091(7)
    F5 0.0260(6) 0.0290(6) 0.0210(5) -0.0039(4) -0.0007(4) -0.0045(4)
    C6 0.0164(8) 0.0182(8) 0.0377(10) 0.0002(6) 0.0085(7) -0.0034(7)
    F6 0.0287(6) 0.0374(7) 0.0366(6) -0.0143(5) -0.0072(5) 0.0131(5)
    C7 0.0161(8) 0.0200(8) 0.0234(9) 0.0018(6) 0.0033(7) -0.0011(6)
    F7 0.0829(11) 0.0277(7) 0.0563(9) -0.0295(7) -0.0355(8) 0.0150(6)
    C8 0.0289(9) 0.0173(8) 0.0142(7) -0.0010(7) -0.0022(6) 0.0019(6)
    F8 0.1303(16) 0.0168(6) 0.0379(8) 0.0131(8) -0.0242(9) -0.0088(5)
    C9 0.0358(11) 0.0243(9) 0.0211(9) -0.0069(8) -0.0106(8) 0.0069(7)
    F9 0.0868(11) 0.0415(8) 0.0255(6) 0.0362(8) 0.0124(7) -0.0008(5)
    C10 0.0623(15) 0.0200(9) 0.0293(10) -0.0127(10) -0.0240(10) 0.0073(8)
    F10 0.0339(6) 0.0272(6) 0.0304(6) 0.0071(5) 0.0156(5) 0.0044(4)
    C11 0.0855(19) 0.0155(9) 0.0215(9) 0.0079(10) -0.0190(11) -0.0016(7)
    F11 0.0230(5) 0.0196(5) 0.0431(7) -0.0029(4) 0.0059(5) 0.0021(4)
    C12 0.0640(15) 0.0247(10) 0.0151(8) 0.0176(10) -0.0009(9) -0.0013(7)
    F12 0.0208(5) 0.0323(6) 0.0317(6) 0.0036(4) -0.0028(4) 0.0089(5)
    C13 0.0381(10) 0.0203(8) 0.0148(8) 0.0056(8) 0.0017(7) 0.0016(6)
    F13 0.0311(6) 0.0432(7) 0.0194(5) 0.0059(5) 0.0036(4) -0.0032(5)
    F14 0.0222(5) 0.0440(7) 0.0240(5) -0.0001(5) 0.0066(4) -0.0015(5)
    F15 0.0223(5) 0.0211(5) 0.0455(7) -0.0043(4) -0.0042(5) 0.0014(5)
    F16 0.0162(5) 0.0265(5) 0.0242(5) -0.0014(4) -0.0003(4) 0.0074(4)
_geom_special_details
;
 All esds (except the esd in the dihedral angle between two l.s. planes)
 are estimated using the full covariance matrix.  The cell esds are taken
 into account individually in the estimation of esds in distances, angles
 and torsion angles; correlations between esds in cell parameters are only
 used when they are defined by crystal symmetry.  An approximate (isotropic)
 treatment of cell esds is used for estimating esds involving l.s. planes.
;
loop_
    _geom_bond_atom_site_label_1
    _geom_bond_atom_site_label_2
    _geom_bond_site_symmetry_2
    _geom_bond_distance
    _geom_bond_publ_flag
    As1 F11 . 1.6943(10) ?
    As1 F12 . 1.6992(10) ?
    As1 F13 . 1.7118(11) ?
    As1 F14 . 1.7191(11) ?
    As1 F15 . 1.7237(11) ?
    As1 F16 . 1.7853(10) ?
    C1 O1 . 1.274(2) ?
    C1 C2 . 1.443(2) ?
    C1 C8 . 1.455(2) ?
    F1 C3 . 1.332(2) ?
    O1 H1 . 0.90(3) ?
    C2 C3 . 1.406(2) ?
    C2 C7 . 1.403(2) ?
    F2 C4 . 1.331(2) ?
    C3 C4 . 1.376(2) ?
    F3 C5 . 1.322(2) ?
    C4 C5 . 1.383(3) ?
    F4 C6 . 1.334(2) ?
    C5 C6 . 1.382(3) ?
    F5 C7 . 1.332(2) ?
    C6 C7 . 1.370(2) ?
    F6 C9 . 1.333(3) ?
    F7 C10 . 1.333(3) ?
    C8 C9 . 1.397(3) ?
    C8 C13 . 1.401(3) ?
    F8 C11 . 1.326(2) ?
    C9 C10 . 1.374(3) ?
    F9 C12 . 1.326(3) ?
    C10 C11 . 1.385(4) ?
    F10 C13 . 1.333(2) ?
    C11 C12 . 1.383(4) ?
    C12 C13 . 1.379(3) ?
loop_
    _geom_angle_atom_site_label_1
    _geom_angle_atom_site_label_2
    _geom_angle_atom_site_label_3
    _geom_angle_site_symmetry_1
    _geom_angle_site_symmetry_3
    _geom_angle
    _geom_angle_publ_flag
    F11 As1 F12 . . 93.28(5) ?
    F11 As1 F13 . . 90.33(6) ?
    F11 As1 F14 . . 90.79(6) ?
    F11 As1 F15 . . 175.30(5) ?
    F11 As1 F16 . . 88.39(5) ?
    F12 As1 F13 . . 92.35(6) ?
    F12 As1 F14 . . 91.45(6) ?
    F12 As1 F15 . . 91.38(5) ?
    F12 As1 F16 . . 178.18(5) ?
    F13 As1 F14 . . 175.97(6) ?
    F13 As1 F15 . . 90.14(6) ?
    F13 As1 F16 . . 88.38(5) ?
    F14 As1 F15 . . 88.43(6) ?
    F14 As1 F16 . . 87.79(5) ?
    F15 As1 F16 . . 86.95(5) ?
    O1 C1 C2 . . 115.69(15) ?
    O1 C1 C8 . . 120.91(15) ?
    C2 C1 C8 . . 123.39(15) ?
    C1 O1 H1 . . 117.0(19) ?
    C3 C2 C1 . . 121.21(15) ?
    C7 C2 C1 . . 121.16(15) ?
    C7 C2 C3 . . 117.20(15) ?
    F1 C3 C2 . . 120.48(15) ?
    F1 C3 C4 . . 118.27(16) ?
    C4 C3 C2 . . 121.12(16) ?
    F2 C4 C3 . . 120.45(18) ?
    F2 C4 C5 . . 119.84(17) ?
    C3 C4 C5 . . 119.70(17) ?
    F3 C5 C4 . . 119.70(18) ?
    F3 C5 C6 . . 119.75(18) ?
    C6 C5 C4 . . 120.54(16) ?
    F4 C6 C5 . . 120.19(17) ?
    F4 C6 C7 . . 120.29(18) ?
    C7 C6 C5 . . 119.52(17) ?
    F5 C7 C2 . . 119.96(15) ?
    F5 C7 C6 . . 118.23(16) ?
    C6 C7 C2 . . 121.73(17) ?
    C9 C8 C1 . . 121.55(18) ?
    C9 C8 C13 . . 117.82(17) ?
    C13 C8 C1 . . 120.42(16) ?
    F6 C9 C8 . . 119.55(18) ?
    F6 C9 C10 . . 119.3(2) ?
    C10 C9 C8 . . 121.1(2) ?
    F7 C10 C9 . . 120.3(3) ?
    F7 C10 C11 . . 120.2(2) ?
    C9 C10 C11 . . 119.6(2) ?
    F8 C11 C10 . . 119.3(2) ?
    F8 C11 C12 . . 119.6(3) ?
    C12 C11 C10 . . 121.07(19) ?
    F9 C12 C11 . . 120.8(2) ?
    F9 C12 C13 . . 120.5(2) ?
    C13 C12 C11 . . 118.8(2) ?
    F10 C13 C8 . . 120.21(16) ?
    F10 C13 C12 . . 118.09(19) ?
    C12 C13 C8 . . 121.6(2) ?
loop_
    _geom_torsion_atom_site_label_1
    _geom_torsion_atom_site_label_2
    _geom_torsion_atom_site_label_3
    _geom_torsion_atom_site_label_4
    _geom_torsion_site_symmetry_1
    _geom_torsion_site_symmetry_2
    _geom_torsion_site_symmetry_3
    _geom_torsion_site_symmetry_4
    _geom_torsion
    _geom_torsion_publ_flag
    C1 C2 C3 F1 . . . . 5.8(2) ?
    C1 C2 C3 C4 . . . . -169.91(16) ?
    C1 C2 C7 F5 . . . . -9.2(2) ?
    C1 C2 C7 C6 . . . . 173.94(16) ?
    C1 C8 C9 F6 . . . . -8.1(2) ?
    C1 C8 C9 C10 . . . . 174.91(17) ?
    C1 C8 C13 F10 . . . . 3.7(2) ?
    C1 C8 C13 C12 . . . . -172.58(16) ?
    F1 C3 C4 F2 . . . . -1.2(2) ?
    F1 C3 C4 C5 . . . . 179.64(15) ?
    O1 C1 C2 C3 . . . . 141.13(16) ?
    O1 C1 C2 C7 . . . . -31.1(2) ?
    O1 C1 C8 C9 . . . . -41.8(2) ?
    O1 C1 C8 C13 . . . . 132.82(17) ?
    C2 C1 C8 C9 . . . . 139.21(17) ?
    C2 C1 C8 C13 . . . . -46.2(2) ?
    C2 C3 C4 F2 . . . . 174.68(15) ?
    C2 C3 C4 C5 . . . . -4.5(3) ?
    F2 C4 C5 F3 . . . . 2.7(3) ?
    F2 C4 C5 C6 . . . . -176.82(16) ?
    C3 C2 C7 F5 . . . . 178.22(15) ?
    C3 C2 C7 C6 . . . . 1.4(3) ?
    C3 C4 C5 F3 . . . . -178.10(16) ?
    C3 C4 C5 C6 . . . . 2.4(3) ?
    F3 C5 C6 F4 . . . . 1.4(3) ?
    F3 C5 C6 C7 . . . . -177.95(16) ?
    C4 C5 C6 F4 . . . . -179.09(16) ?
    C4 C5 C6 C7 . . . . 1.6(3) ?
    F4 C6 C7 C2 . . . . 177.19(16) ?
    F4 C6 C7 F5 . . . . 0.3(3) ?
    C5 C6 C7 C2 . . . . -3.5(3) ?
    C5 C6 C7 F5 . . . . 179.64(15) ?
    F6 C9 C10 F7 . . . . 1.1(3) ?
    F6 C9 C10 C11 . . . . -178.91(17) ?
    C7 C2 C3 F1 . . . . 178.40(15) ?
    C7 C2 C3 C4 . . . . 2.6(2) ?
    F7 C10 C11 F8 . . . . 1.0(3) ?
    F7 C10 C11 C12 . . . . -178.71(17) ?
    C8 C1 C2 C3 . . . . -39.8(2) ?
    C8 C1 C2 C7 . . . . 147.93(17) ?
    C8 C9 C10 F7 . . . . 178.10(16) ?
    C8 C9 C10 C11 . . . . -1.9(3) ?
    F8 C11 C12 F9 . . . . 1.9(3) ?
    F8 C11 C12 C13 . . . . -178.59(17) ?
    C9 C8 C13 F10 . . . . 178.48(15) ?
    C9 C8 C13 C12 . . . . 2.2(3) ?
    C9 C10 C11 F8 . . . . -179.08(17) ?
    C9 C10 C11 C12 . . . . 1.3(3) ?
    F9 C12 C13 C8 . . . . 176.69(16) ?
    F9 C12 C13 F10 . . . . 0.4(3) ?
    C10 C11 C12 F9 . . . . -178.45(18) ?
    C10 C11 C12 C13 . . . . 1.1(3) ?
    C11 C12 C13 C8 . . . . -2.8(3) ?
    C11 C12 C13 F10 . . . . -179.17(17) ?
    C13 C8 C9 F6 . . . . 177.20(15) ?
    C13 C8 C9 C10 . . . . 0.2(3) ?
loop_
    _geom_hbond_atom_site_label_D
    _geom_hbond_atom_site_label_H
    _geom_hbond_atom_site_label_A
    _geom_hbond_site_symmetry_A
    _geom_hbond_distance_DH
    _geom_hbond_distance_HA
    _geom_hbond_distance_DA
    _geom_hbond_angle_DHA
    _geom_hbond_publ_flag
    O1 H1 F16 . 0.90(3) 1.63(3) 2.5279(16) 178(3) yes
_shelx_space_group_comment
;
The symmetry employed for this shelxl refinement is uniquely defined
by the following loop, which should always be used as a source of
symmetry information in preference to the above space-group names.
They are only intended as comments.
;
_shelx_estimated_absorpt_T_min     0.682
_shelx_estimated_absorpt_T_max     0.860
_shelx_hkl_file
;
   0   0  -1 47.4332 28.4301   6
   0   0   1 26.3380 28.3737   5
   0   0   2 151168. 4890.66   5
   0   0   3 30.8030 76.2867   5
   0   0  -3 8.55562 79.2336   6
   0   0   4 2847.39 212.549   5
   0   0  -4 2751.33 224.284   6
   0   0   5 59.5514 117.899   5
   0   0  -5 131.809 119.732   6
   0   0   6 95014.1 3069.75   5
   0   0  -6 85047.6 2915.48  45
   0   0  -6 88031.9 2943.50  46
   0   0   6 86536.9 2909.95  44
   0   0  -6 86585.1 2942.10  27
   0   0  -6 90276.1 2945.53  22
   0   0   7 23.6267 111.484   5
   0   0  -7-74.9510 90.1696  45
   0   0  -7-35.4052 94.6508  48
   0   0   7 90.5603 78.0710  44
   0   0  -7 12.6882 91.4534  46
   0   0  -7 30.7202 75.5453  26
   0   0  -7 84.5565 93.7220  22
   0   0  -7 13.1920 102.354  27
   0   0  -8 29307.7 1125.14  48
   0   0  -8 29701.6 1117.42  45
   0   0   8 29951.8 1108.84  44
   0   0  -8 33023.1 1280.45   2
   0   0   8 30082.4 1282.89   5
   0   0  -8 32876.0 1176.00  27
   0   0  -8 30597.4 1114.51  26
   0   0  -8 30633.8 1136.39  22
   0   0  -9-20.5708 69.2688  48
   0   0  -9 102.078 122.805  27
   0   0  -9-76.3629 79.2514  22
   0   0  -9 47.5942 86.4403  39
   0   0  10 1260.87 146.037  33
   0   0 -10 1285.35 156.645  27
   0   0  11 19.0101 61.7105  33
   0  -1   0 7.27062 11.5361   2
   0  -1   0 32.2728 15.5863   1
   0   1   1 71928.5 2142.29   5
   0  -1   1 69408.5 2154.77   5
   0  -1  -2 172292. 5418.18   6
   0  -1   2 165274. 5425.94   5
   0   1   2 165581. 5412.25   5
   0  -1  -3 4624.93 229.173   6
   0  -1   3 4466.31 232.623   5
   0   1   3 4342.98 219.024   5
   0  -1  -4 42491.9 1504.00   6
   0   1  -4 41075.7 1421.81   8
   0   1  -4 41279.8 1518.12   6
   0  -1   4 45288.4 1512.78   5
   0   1   4 43425.1 1491.17   5
   0  -1  -5 31.2365 116.969   6
   0   1  -5 224.955 146.580   6
   0   1   5 28.3604 96.3798   5
   0  -1   5 31.3053 123.929   5
   0   1   6 441.929 138.479   5
   0  -1   6 586.442 164.570   5
   0   1  -6 798.021 132.526  22
   0  -1  -6 728.689 98.7689  26
   0  -1  -6 442.147 105.957  27
   0  -1  -6 539.770 89.8247  11
   0   1  -6 634.108 122.209  46
   0   1  -6 855.141 126.508  48
   0  -1  -6 724.498 99.8962  45
   0   1  -6 836.201 104.639  45
   0  -1  -6 653.013 104.968  41
   0  -1  -7 59427.7 2035.40  11
   0  -1  -7 60137.3 2048.33  48
   0   1   7 58487.9 2185.10   5
   0  -1   7 61645.5 2222.43   5
   0  -1  -7 58309.5 2041.74  45
   0  -1   7 58725.7 2031.44  44
   0   1  -7 60486.8 2045.56  45
   0   1  -7 60466.0 2072.02  48
   0   1   7 57575.3 2033.47  44
   0  -1  -7 59773.9 2073.08  27
   0   1  -7 63519.8 2079.31  22
   0   1  -7 59800.5 2037.49  26
   0  -1  -7 57246.7 2036.79  26
   0  -1  -7 62129.6 2060.04  22
   0   1  -8 21493.3 819.943  48
   0  -1  -8 18966.9 780.472  48
   0  -1  -8 21037.7 796.391  45
   0  -1   8 20305.4 779.717  44
   0   1   8 19901.8 782.663  44
   0   1  -8 21049.6 794.681  45
   0  -1  -8 21160.6 836.089  27
   0  -1  -8 19912.4 790.874  22
   0  -1  -8 20825.4 791.509  26
   0   1  -8 21941.2 823.295  22
   0  -1   8 18655.0 940.568   5
   0  -1  -8 19070.4 912.327   2
   0   1   8 17858.2 905.554   5
   0   1  -9 343.047 95.6719  48
   0  -1  -9 214.482 118.699  27
   0   1  -9 365.842 107.078  22
   0   1  -9 266.295 119.808  27
   0  -1 -10 14466.8 615.700  27
   0   1  10 15414.1 617.335  33
   0  -1  10 16338.4 620.336  33
   0   1 -10 15636.6 630.240  27
   0  -1 -10 13797.9 581.875  39
   0   1  11 4533.08 223.982  33
   0  -1  11 4645.62 223.463  33
   0  -2   0 18864.7 604.617   2
   0  -2   0 17286.1 611.483   1
   0   2   1 51721.6 1645.11   5
   0  -2  -1 52664.5 1653.06   1
   0  -2   1 51150.3 1669.47   5
   0  -2   1 48748.1 1655.31   1
   0  -2  -1 49510.5 1641.30   6
   0   2  -1 52819.6 1677.02   6
   0   2   2 11224.0 425.369   5
   0  -2   2 11478.9 451.887   5
   0  -2  -2 12499.1 432.250   6
   0   2   3 1885.67 136.539   5
   0  -2   3 1917.88 158.110   5
   0  -2  -3 2045.48 143.849   6
   0  -2   4 20070.1 774.532   5
   0   2   4 19382.7 739.718   5
   0   2  -4 18600.0 682.310   8
   0  -2  -4 19765.7 754.510   6
   0  -2   5 13092.2 614.060   5
   0   2   5 12567.2 578.821   5
   0   2  -5 14584.2 653.983   6
   0  -2  -6 1461.94 135.205  26
   0   2  -6 1574.05 170.195  22
   0  -2   6 1248.18 211.019   5
   0   2   6 1314.44 182.637   5
   0  -2  -6 1687.08 139.843  45
   0   2  -6 1734.68 169.419  46
   0   2  -6 1745.43 140.660  45
   0  -2  -6 1685.68 146.777  41
   0  -2  -6 1724.78 157.763  27
   0   2  -6 1398.55 155.016  27
   0  -2  -6 1359.81 126.746  11
   0  -2  -7 41834.0 1452.66  26
   0   2  -7 41204.4 1481.42  22
   0  -2  -7 41093.6 1446.12  22
   0  -2  -7 41274.3 1451.01  45
   0   2  -7 43181.0 1488.71  48
   0   2   7 40631.8 1442.46  44
   0  -2   7 40571.2 1432.85  44
   0   2  -7 40595.5 1445.21  45
   0  -2   7 39682.0 1616.58   5
   0   2   7 40969.4 1570.63   5
   0  -2  -7 41269.9 1475.34  27
   0  -2  -7 39949.3 1438.85  11
   0   2  -8 1614.00 159.998  39
   0  -2   8 1960.09 265.137   5
   0  -2  -8 2343.30 260.904   2
   0  -2  -8 1626.65 151.133  22
   0   2  -8 1798.04 191.403  22
   0  -2  -8 1958.10 171.431  26
   0  -2  -8 1844.64 198.214  27
   0   2   8 1525.90 152.847  44
   0  -2  -8 1836.05 166.468  45
   0   2  -8 1743.93 183.436  48
   0   2  -8 1740.56 163.518  45
   0   2  -9 7488.69 378.308  48
   0   2   9 7137.25 349.360  44
   0   2  -9 6846.11 367.888  22
   0  -2   9 7332.01 383.180  33
   0  -2  -9 7753.25 395.499  27
   0  -2 -10 187.174 85.1553  39
   0  -2  10 134.758 89.4638  33
   0  -2 -10 182.720 94.2788  27
   0  -2  11 2862.84 163.975  33
   0   2  11 3077.86 173.274  33
   0  -3   0 38.1642 35.5620   2
   0  -3   0 61.4858 42.9757   1
   0   3  -1 47746.3 1562.58   6
   0  -3  -1 45203.4 1512.07   6
   0  -3   1 50341.6 1552.34   1
   0  -3  -1 49613.0 1552.51   2
   0  -3  -1 48701.0 1547.29   1
   0  -3  -2 121811. 3983.99   6
   0   3   2 125169. 3985.66   5
   0  -3   2 122956. 4024.80   5
   0  -3  -3 32727.1 1127.52   6
   0   3  -3 31030.0 1175.93   6
   0  -3   3 32289.5 1163.64   5
   0   3   3 33626.1 1125.36   5
   0  -3  -4 4307.49 258.528   6
   0   3  -4 4954.51 218.656   8
   0  -3   4 4184.49 190.916   4
   0  -3   4 5185.53 302.622   5
   0   3   4 4743.70 258.591   5
   0   3  -5 2519.27 164.253   8
   0  -3   5 2210.79 233.473   5
   0   3   5 2291.47 200.992   5
   0  -3  -6 18.9189 68.7479  45
   0   3  -6 215.317 76.0146  45
   0   3  -6-24.0880 99.6599  46
   0  -3  -6 19.8323 67.4133  41
   0  -3  -6 83.6583 78.9049  55
   0   3   6 83.0656 97.7889   5
   0  -3   6-44.1136 128.266   5
   0   3  -6 68.9614 93.3731  27
   0  -3  -6 72.0010 81.9854  27
   0   3  -6 60.2070 98.4310  22
   0  -3  -6 62.5817 69.3921  11
   0   3  -7 41449.5 1452.60  48
   0  -3  -7 39477.7 1417.83  41
   0   3  -7 39488.8 1401.38  45
   0  -3  -7 37759.9 1402.20  45
   0  -3  -7 39395.4 1410.73  26
   0   3  -7 41894.5 1454.94  22
   0   3   7 38025.4 1504.40   5
   0  -3   7 40911.7 1601.13   5
   0  -3  -7 41568.2 1566.44   2
   0  -3  -7 40869.8 1432.42  27
   0   3  -7 40114.0 1446.90  27
   0  -3  -7 37956.6 1397.63  11
   0  -3  -8 2453.44 191.457  11
   0   3  -8 2499.08 224.381  48
   0  -3  -8 2726.83 294.138   2
   0  -3   8 3243.34 333.540   5
   0  -3  -8 2834.30 229.326  27
   0   3  -8 2660.18 232.774  27
   0   3  -8 2560.18 219.658  22
   0  -3  -8 2638.06 204.881  26
   0  -3  -8 2273.18 194.414  45
   0   3   8 2656.49 200.507  44
   0   3  -9 9715.87 461.580  48
   0   3   9 9903.67 435.884  44
   0  -3  -9 9576.98 433.252  26
   0   3  -9 9627.45 462.215  22
   0  -3   9 9095.69 454.883  33
   0  -3  -9 10189.0 473.405  27
   0  -3 -10 3283.96 217.500  27
   0  -3  10 3470.09 221.362  33
   0  -3 -10 3157.12 211.336  39
   0   3  11 6353.91 270.740  33
   0  -3  11 5633.97 258.628  33
   0  -4   0 395220. 12647.6   2
   0  -4   0 394032. 12661.2   1
   0  -4   1 27607.0 901.470   1
   0  -4  -1 26007.9 894.266   2
   0  -4   1 25173.6 891.898   5
   0  -4  -1 25768.9 894.526   1
   0   4  -1 26268.5 904.903   6
   0   4   2 41160.8 1425.92   5
   0  -4  -2 47814.5 1478.01   2
   0   4  -2 45492.3 1500.85   6
   0  -4  -2 43274.9 1424.30   6
   0  -4   3 2341.06 181.738   5
   0   4   3 2305.02 135.811   5
   0  -4  -3 1883.37 87.2102   4
   0   4  -3 2432.91 194.910   6
   0  -4  -3 2124.69 133.673   6
   0   4   4 871.564 112.218   5
   0  -4   4 837.563 157.539   5
   0   4  -4 789.870 88.9136   8
   0  -4  -4 568.743 105.439   6
   0   4  -4 651.267 163.520   6
   0   4   5 3727.44 246.318   5
   0  -4   5 3291.14 283.372   5
   0   4  -5 3946.82 211.330   8
   0  -4  -6 28535.6 1039.35  11
   0  -4  -6 28621.0 1044.79  45
   0  -4  -6 28754.6 1050.29  41
   0   4  -6 27869.6 1034.16  45
   0   4  -6 29505.4 1085.86  46
   0  -4  -6 30453.1 1063.62  55
   0   4   6 27382.5 1106.15   5
   0  -4  -6 31656.3 1180.40   2
   0  -4   6 30826.1 1212.90   5
   0  -4  -6 29026.7 1051.37  27
   0   4  -6 27705.1 1037.18  32
   0   4  -6 29876.2 1078.44  27
   0   4  -6 28218.6 1078.54  22
   0   4  -7 5454.12 337.548  22
   0  -4  -7 5851.19 315.595  26
   0  -4  -7 6238.06 424.602   2
   0  -4   7 6090.92 451.146   5
   0  -4  -7 5702.18 307.851  45
   0  -4  -7 5629.62 315.105  41
   0   4  -7 5995.24 347.467  48
   0   4  -7 5834.66 306.271  45
   0  -4  -7 5760.73 320.258  27
   0   4  -7 5691.64 337.748  27
   0   4  -7 5413.14 291.852  32
   0  -4  -7 5750.31 308.169  11
   0  -4  -8 2417.69 194.805  26
   0   4  -8 2633.83 224.595  22
   0  -4   8 2530.76 309.234   5
   0  -4  -8 2148.80 265.104   2
   0   4  -8 2180.96 224.471  27
   0  -4   8 2218.09 199.704  33
   0  -4  -8 2413.89 207.760  27
   0  -4  -8 2217.81 190.234  45
   0   4  -8 1983.21 209.533  48
   0   4   8 2143.52 186.716  44
   0  -4  -8 2107.90 178.545  11
   0   4   9 331.137 100.766  44
   0   4  -9 391.869 123.057  48
   0  -4   9 305.368 108.784  33
   0  -4  -9 229.998 108.003  27
   0   4  -9 173.796 101.995  22
   0   4  -9 400.849 126.090  27
   0  -4  -9 269.178 95.7495  26
   0  -4 -10 5764.65 288.294  39
   0  -4 -10 5148.76 273.701  27
   0  -4  10 5328.10 279.070  33
   0  -4  11 20.8912 51.7394  33
   0   4  11 5.97731 58.9640  33
   0  -5   0-2.48979 33.7639   5
   0  -5   0-35.5640 78.1860   1
   0  -5   0 68.9934 59.6570   2
   0  -5  -1 17363.3 600.556   1
   0  -5  -1 16122.4 593.399   2
   0  -5   1 15449.9 584.733   5
   0   5  -1 16676.7 602.346   6
   0  -5   2 619.065 96.5118   5
   0  -5  -2 575.129 94.3670   2
   0   5  -2 660.417 113.871   6
   0  -5  -2 400.938 37.0620   6
   0   5   3 68973.2 2256.58   5
   0  -5  -3 70298.3 2316.18   2
   0  -5  -3 67293.0 2251.20   6
   0   5  -3 68962.2 2356.18   6
   0   5   4 295.066 77.8597   5
   0  -5  -4 162.682 104.300   2
   0  -5   4 172.825 134.765   5
   0   5  -4 129.755 66.6236   8
   0   5  -4 16.4465 136.178   6
   0   5   5 234.333 91.4477   5
   0  -5   5 206.936 136.833   5
   0   5  -5 196.753 78.2542   8
   0   5  -6 209.137 89.1595   8
   0  -5  -6 164.687 82.6219  11
   0  -5  -6 82.6003 75.1160  41
[truncated: 8,235,878 more chars]
