# Supplementary material for: Protonated deca­fluoro­benzo­phenone and the deca­fluoro­benzo­phenone–arsenic penta­fluoride adduct
Source: Acta Crystallogr C Struct Chem. 2025 Sep 23;81(Pt 10):577–83. doi: 10.1107/S2053229625007697 (PMC12497096; doi:10.1107/S2053229625007697)
Supplement: Supplementary file 2 [file c-81-00577-pfbp_1sup2.hkl]

data_pfbp_1                                                                     
_shelx_title ' '                                                                
_shelx_refln_list_code          4                                               
_shelx_F_calc_maximum      138.05                                               
_exptl_crystal_F_000       352.00                                               
_reflns_d_resolution_high  0.7953                                               
                                                                                
loop_                                                                           
 _space_group_symop_operation_xyz                                               
 'x, y, z'                                                                      
 '-x, y, -z'                                                                    
 'x+1/2, y+1/2, z'                                                              
 '-x+1/2, y+1/2, -z'                                                            
                                                                                
_cell_length_a    20.1460                                                       
_cell_length_b     5.3999                                                       
_cell_length_c     5.4706                                                       
_cell_angle_alpha  90.000                                                       
_cell_angle_beta   95.912                                                       
_cell_angle_gamma  90.000                                                       
                                                                                
_shelx_F_squared_multiplier     1.000                                           
                                                                                
loop_                                                                           
 _refln_index_h                                                                 
 _refln_index_k                                                                 
 _refln_index_l                                                                 
 _refln_F_squared_calc                                                          
 _refln_F_squared_meas                                                          
 _refln_F_squared_sigma                                                         
 _refln_observed_status                                                         
   0  -6   0          7.84         10.09         1.16 o                         
   2  -6   0         13.81         14.08         0.84 o                         
   4  -6   0          6.01          6.39         0.65 o                         
   6  -6   0         64.61         56.07         1.44 o                         
   8  -6   0          7.60          6.16         0.65 o                         
  10  -6   0         13.81         12.36         0.83 o                         
   1  -5   0         38.41         41.31         1.60 o                         
   3  -5   0        218.27        226.80         3.94 o                         
   5  -5   0        485.29        511.55        11.67 o                         
   7  -5   0        471.62        522.01         8.55 o                         
   9  -5   0         84.66         94.53         4.35 o                         
  11  -5   0          1.38          1.07         0.39 o                         
  13  -5   0         28.97         30.63         1.11 o                         
  15  -5   0         51.12         56.88         2.14 o                         
   0  -4   0       1170.93       1226.57        26.92 o                         
   2  -4   0        109.08        120.20         2.12 o                         
   4  -4   0        491.76        493.84        10.39 o                         
   6  -4   0        897.83        877.98        18.51 o                         
   8  -4   0       1582.36       1547.17        19.23 o                         
  10  -4   0        266.39        251.84         3.57 o                         
  12  -4   0          6.14          7.05         0.67 o                         
  14  -4   0         69.71         67.82         2.26 o                         
  16  -4   0         32.50         30.58         1.11 o                         
  18  -4   0          8.64          6.70         0.70 o                         
  20  -4   0         10.57         13.27         0.97 o                         
   1  -3   0        356.75        371.30         6.74 o                         
   3  -3   0        453.34        409.83         8.47 o                         
   5  -3   0        137.03        115.55         1.94 o                         
   7  -3   0        323.71        295.05         2.36 o                         
   9  -3   0        242.44        218.88         2.83 o                         
  11  -3   0         34.31         33.32         0.93 o                         
  13  -3   0        466.49        447.76        10.71 o                         
  15  -3   0        115.37        114.60         2.78 o                         
  17  -3   0        120.33        113.26         3.18 o                         
  19  -3   0        162.75        180.21         4.67 o                         
  21  -3   0        101.58        119.64         1.98 o                         
   0  -2   0        222.97        224.00         3.68 o                         
   2  -2   0       3746.02       3612.83        51.63 o                         
   4  -2   0        107.32         81.72         2.09 o                         
   6  -2   0       2093.14       1811.07        24.45 o                         
   8  -2   0        350.33        317.70         5.74 o                         
  10  -2   0         14.14         12.74         0.44 o                         
  12  -2   0         83.49         83.39         1.01 o                         
  14  -2   0         14.58         12.92         0.55 o                         
  16  -2   0         29.33         29.72         0.81 o                         
  18  -2   0         82.05         74.92         1.36 o                         
  20  -2   0        110.38        109.30         1.96 o                         
  22  -2   0        219.44        245.45         5.12 o                         
  24  -2   0        216.10        227.88         5.58 o                         
   1  -1   0       1479.15       1443.88        28.39 o                         
   3  -1   0       2291.74       2059.72        20.76 o                         
   5  -1   0        965.18        864.12        14.97 o                         
   7  -1   0       1323.86       1205.59        20.68 o                         
   9  -1   0       1204.18       1145.71        18.67 o                         
  11  -1   0       2632.85       2362.45        22.35 o                         
  13  -1   0       1024.85        855.34        10.16 o                         
  15  -1   0        428.55        393.72         6.35 o                         
  17  -1   0         79.68         78.10         2.53 o                         
  19  -1   0          3.17          1.60         0.52 o                         
  21  -1   0         61.36         56.23         2.05 o                         
  23  -1   0         55.37         51.95         1.88 o                         
   2   0   0         83.38         84.38         1.34 o                         
   4   0   0       1313.47       1191.39        16.96 o                         
   6   0   0         40.64         33.02         1.16 o                         
   8   0   0       2482.54       2212.78        44.52 o                         
  10   0   0        238.38        222.89         3.32 o                         
  12   0   0       1589.79       1487.48        16.42 o                         
  14   0   0        325.37        311.04         2.83 o                         
  16   0   0          7.36          8.19         0.39 o                         
  18   0   0         82.55         83.70         1.87 o                         
  20   0   0         41.81         43.25         1.15 o                         
  22   0   0        179.88        191.80         5.65 o                         
  24   0   0          5.47          5.28         0.71 o                         
   1   1   0       1474.51       1435.01        26.78 o                         
   3   1   0       2283.56       2032.46        58.67 o                         
   5   1   0        978.23        883.83        11.20 o                         
   7   1   0       1319.46       1178.39        17.57 o                         
   9   1   0       1206.49       1125.73        20.25 o                         
  11   1   0       2639.03       2389.90        34.00 o                         
  13   1   0       1022.06        847.89        11.30 o                         
  15   1   0        425.44        388.34         3.47 o                         
  17   1   0         80.28         77.75         1.78 o                         
  19   1   0          3.98          2.72         0.51 o                         
  21   1   0         60.23         57.10         1.84 o                         
  23   1   0         54.80         57.04         1.52 o                         
   0   2   0        221.83        224.11         4.32 o                         
   2   2   0       3742.00       3644.22        34.49 o                         
   4   2   0        106.98         87.44         1.54 o                         
   6   2   0       2099.64       1876.94        20.35 o                         
   8   2   0        347.74        325.14         3.41 o                         
  10   2   0         14.12         13.96         0.65 o                         
  12   2   0         85.07         86.87         1.93 o                         
  14   2   0         14.13         12.68         0.87 o                         
  16   2   0         30.50         30.21         0.87 o                         
  18   2   0         83.27         72.70         1.69 o                         
  20   2   0        106.34        105.98         2.55 o                         
  22   2   0        219.45        227.28        10.50 o                         
  24   2   0        216.36        210.42         3.78 o                         
   1   3   0        358.81        397.68         3.28 o                         
   3   3   0        447.17        433.56         3.38 o                         
   5   3   0        138.50        130.37         2.09 o                         
   7   3   0        324.69        305.54         3.14 o                         
   9   3   0        245.24        218.20         2.70 o                         
  11   3   0         34.59         37.71         1.53 o                         
  13   3   0        466.56        452.57        11.69 o                         
  15   3   0        116.95        121.20         3.80 o                         
  17   3   0        119.78        127.40         2.36 o                         
  19   3   0        163.80        186.18         4.57 o                         
  21   3   0        100.84        106.19         2.65 o                         
   0   4   0       1173.39       1191.56        15.65 o                         
   2   4   0        106.50        111.82         1.49 o                         
   4   4   0        491.00        481.40         5.84 o                         
   6   4   0        902.18        869.50         9.40 o                         
   8   4   0       1573.97       1554.05        23.81 o                         
  10   4   0        270.81        254.81         5.76 o                         
  12   4   0          5.91          6.04         0.51 o                         
  14   4   0         68.97         66.51         1.70 o                         
  16   4   0         32.15         34.11         1.39 o                         
  18   4   0          9.11          7.77         0.81 o                         
  20   4   0         11.46         14.43         1.67 o                         
   1   5   0         37.91         40.27         0.90 o                         
   3   5   0        215.83        218.57         5.28 o                         
   5   5   0        490.78        501.14        16.01 o                         
   7   5   0        467.78        483.19        18.17 o                         
   9   5   0         83.13         91.07         1.79 o                         
  11   5   0          1.44          1.24         0.43 o                         
  13   5   0         29.98         33.08         1.53 o                         
  15   5   0         50.57         60.79         1.70 o                         
  17   5   0        130.57        117.24         3.52 o                         
   0   6   0          7.51         11.21         0.77 o                         
   2   6   0         15.32         15.27         0.73 o                         
   4   6   0          5.79          6.12         0.55 o                         
   6   6   0         63.60         64.81         1.80 o                         
   8   6   0          7.70          6.86         0.85 o                         
  10   6   0         13.29         13.61         0.75 o                         
 -10  -6   1         77.93         76.86         1.88 o                         
  -8  -6   1          9.25          8.03         0.82 o                         
  -6  -6   1        169.35        159.03         4.08 o                         
  -4  -6   1        109.02        105.95         4.18 o                         
  -2  -6   1        522.32        535.14        20.07 o                         
   0  -6   1         97.86        110.33         6.95 o                         
   2  -6   1         27.91         32.32         2.00 o                         
   4  -6   1         31.52         34.16         2.81 o                         
   6  -6   1         24.58         24.17         2.12 o                         
   8  -6   1          3.58          3.50         0.51 o                         
  10  -6   1         11.57          8.55         1.07 o                         
 -15  -5   1         29.30         25.41         0.99 o                         
 -13  -5   1        188.04        178.12         2.49 o                         
 -11  -5   1        169.96        167.25         3.23 o                         
  -9  -5   1          4.04          4.44         0.54 o                         
  -7  -5   1         68.47         74.89         2.11 o                         
  -5  -5   1        373.59        391.62         7.52 o                         
  -3  -5   1        648.90        692.26        15.40 o                         
  -1  -5   1          7.42          9.74         0.67 o                         
   1  -5   1        126.70        117.85         3.84 o                         
   3  -5   1         23.27         24.52         0.92 o                         
   5  -5   1        188.40        195.10         4.13 o                         
   7  -5   1         57.05         52.30         2.05 o                         
   9  -5   1        203.99        187.95         8.56 o                         
  11  -5   1         58.31         59.41         4.24 o                         
  13  -5   1         47.28         51.85         1.90 o                         
  15  -5   1         25.51         25.27         1.97 o                         
 -20  -4   1          1.43          1.61         0.52 o                         
 -18  -4   1          5.89          4.52         0.87 o                         
 -16  -4   1        163.82        171.17         3.95 o                         
 -14  -4   1          7.26          7.82         0.61 o                         
 -12  -4   1        241.46        230.27         4.53 o                         
 -10  -4   1         23.43         22.79         0.82 o                         
  -8  -4   1         47.51         43.95         0.98 o                         
  -6  -4   1        112.55        104.42         3.19 o                         
  -4  -4   1        181.41        180.73         3.71 o                         
  -2  -4   1         24.07         25.10         1.91 o                         
   0  -4   1        496.89        506.78         6.98 o                         
   2  -4   1         86.47         82.49         1.32 o                         
   4  -4   1         34.97         37.53         1.09 o                         
   6  -4   1        284.78        284.33         4.41 o                         
   8  -4   1        477.09        459.76         7.77 o                         
  10  -4   1        549.36        542.11        11.37 o                         
  12  -4   1         63.97         68.95         2.03 o                         
  14  -4   1         74.73         76.85         1.68 o                         
  16  -4   1         75.47         76.55         1.90 o                         
  18  -4   1        112.40        113.70         2.21 o                         
 -21  -3   1         17.25         18.82         0.94 o                         
 -19  -3   1         24.86         19.73         0.78 o                         
 -17  -3   1        208.56        192.12         6.20 o                         
 -15  -3   1        216.39        185.39         4.52 o                         
 -13  -3   1         56.79         58.62         2.00 o                         
 -11  -3   1        102.81         99.59         2.39 o                         
  -9  -3   1         11.76         10.90         0.50 o                         
  -7  -3   1        102.86        102.35         1.46 o                         
  -5  -3   1        351.03        313.34         4.27 o                         
  -3  -3   1         18.11         14.21         0.71 o                         
  -1  -3   1       2440.03       2658.20        22.01 o                         
   1  -3   1       1086.69       1221.78        15.26 o                         
   3  -3   1        482.77        504.51         6.86 o                         
   5  -3   1        796.22        756.15         7.11 o                         
   7  -3   1        198.74        180.36         2.25 o                         
   9  -3   1        184.52        171.70         2.93 o                         
  11  -3   1       2219.91       2226.02        23.24 o                         
  13  -3   1        512.49        534.44         5.87 o                         
  15  -3   1         42.12         37.94         1.38 o                         
  17  -3   1          2.02          1.87         0.55 o                         
  19  -3   1         12.62         16.97         0.79 o                         
  21  -3   1          1.63          1.90         0.67 o                         
 -24  -2   1         92.27         95.89         3.64 o                         
 -22  -2   1        237.77        256.03         4.11 o                         
 -20  -2   1         27.35         27.58         1.02 o                         
 -18  -2   1        237.24        231.99         2.54 o                         
 -16  -2   1         70.59         56.50         1.14 o                         
 -14  -2   1       1025.87       1036.91        11.19 o                         
 -12  -2   1         55.83         50.31         0.91 o                         
 -10  -2   1       1742.53       1545.88        12.71 o                         
  -8  -2   1        928.00        946.49        11.63 o                         
  -6  -2   1       4172.22       3862.28        58.00 o                         
  -4  -2   1        595.94        543.18        10.51 o                         
  -2  -2   1       2150.74       2108.56        43.44 o                         
   0  -2   1        398.49        411.46         6.81 o                         
   2  -2   1       1810.68       1933.40        27.72 o                         
   4  -2   1       1094.59       1091.14        14.47 o                         
   6  -2   1        660.72        661.85         5.02 o                         
   8  -2   1        574.62        544.62         4.72 o                         
  10  -2   1          2.44          2.43         0.31 o                         
  12  -2   1        108.82        105.10         1.41 o                         
  14  -2   1        112.21        112.47         1.41 o                         
  16  -2   1        148.84        147.57         2.61 o                         
  18  -2   1         29.51         30.72         0.94 o                         
  20  -2   1         22.44         22.29         0.77 o                         
  22  -2   1         30.27         33.95         1.15 o                         
 -25  -1   1         18.13         15.82         1.11 o                         
 -23  -1   1         31.97         36.18         1.32 o                         
 -21  -1   1        523.69        587.09        11.46 o                         
 -19  -1   1       1073.58       1133.51        24.53 o                         
 -17  -1   1         79.77         79.31         1.74 o                         
 -15  -1   1         75.98         71.60         1.40 o                         
 -13  -1   1         67.21         63.60         0.95 o                         
 -11  -1   1        115.12        113.13         1.65 o                         
  -9  -1   1        602.71        600.80         9.00 o                         
  -7  -1   1       1665.11       1533.84        19.25 o                         
  -5  -1   1        150.99        133.99         2.75 o                         
  -3  -1   1       1000.14        942.65         9.55 o                         
  -1  -1   1       1896.26       2006.67        47.26 o                         
   1  -1   1       1237.11       1297.75        34.49 o                         
   3  -1   1      19058.77      18875.05       133.06 o                         
   5  -1   1      13665.32      13039.25       152.26 o                         
   7  -1   1        723.79        604.29         9.42 o                         
   9  -1   1        136.05        126.72         1.76 o                         
  11  -1   1        450.55        392.49         4.24 o                         
  13  -1   1        755.18        755.72         7.08 o                         
  15  -1   1         62.31         63.08         1.10 o                         
  17  -1   1        186.66        199.85         4.06 o                         
  19  -1   1         42.12         44.74         1.29 o                         
  21  -1   1         57.87         53.41         1.39 o                         
  23  -1   1         12.42         12.22         0.88 o                         
 -24   0   1          2.40          1.75         0.49 o                         
 -22   0   1         27.68         28.97         0.97 o                         
 -20   0   1          0.12          0.43         0.47 o                         
 -18   0   1         36.84         39.49         1.08 o                         
 -16   0   1          0.69          0.53         0.43 o                         
 -14   0   1          3.38          2.89         0.37 o                         
 -12   0   1          9.69         13.09         0.67 o                         
 -10   0   1        238.69        215.20         4.25 o                         
  -8   0   1      10778.38       8799.30       193.45 o                         
  -6   0   1         44.07         35.72         1.84 o                         
  -4   0   1       1432.32       1277.52        11.78 o                         
  -2   0   1          3.89          3.85         0.42 o                         
   0   0   1       2253.45       2826.04        46.58 o                         
   2   0   1        875.03        910.81        10.05 o                         
   4   0   1        107.82        103.77         2.00 o                         
   6   0   1        220.90        190.37        10.27 o                         
   8   0   1        101.61         93.56         2.02 o                         
  10   0   1         92.70         92.22         2.13 o                         
  12   0   1        606.39        563.18         6.89 o                         
  14   0   1       1187.96       1167.56         9.41 o                         
  16   0   1          5.35          5.51         0.46 o                         
  18   0   1        605.74        610.19        11.53 o                         
  20   0   1         37.58         40.91         1.07 o                         
  22   0   1         47.72         48.03         2.55 o                         
  24   0   1          1.24          1.68         0.47 o                         
 -23   1   1         34.47         34.08         1.18 o                         
 -21   1   1        524.65        579.86         7.48 o                         
 -19   1   1       1070.74       1127.37        22.13 o                         
 -17   1   1         82.19         82.52         2.08 o                         
 -15   1   1         75.55         71.53         1.28 o                         
 -13   1   1         67.58         61.55         1.14 o                         
 -11   1   1        116.39        109.30         2.73 o                         
  -9   1   1        603.31        607.43        14.69 o                         
  -7   1   1       1671.58       1617.31        24.98 o                         
  -5   1   1        149.98        130.79         3.12 o                         
  -3   1   1        999.91        951.61        16.22 o                         
  -1   1   1       1890.01       2065.87        21.02 o                         
   1   1   1       1233.25       1327.71        42.89 o                         
   3   1   1      19055.28      18030.34       389.52 o                         
   5   1   1      13684.39      12635.19       236.66 o                         
   7   1   1        719.56        596.47        13.81 o                         
   9   1   1        138.00        121.27         2.61 o                         
  11   1   1        453.49        395.94         5.18 o                         
  13   1   1        753.31        718.40         8.50 o                         
  15   1   1         61.87         61.49         1.53 o                         
  17   1   1        188.04        196.19         5.01 o                         
  19   1   1         42.06         45.91         1.40 o                         
  21   1   1         59.12         62.29         1.66 o                         
  23   1   1         11.99         11.87         0.70 o                         
 -24   2   1         92.29         81.19         6.47 o                         
 -22   2   1        238.31        260.72         4.39 o                         
 -20   2   1         26.88         27.77         1.21 o                         
 -18   2   1        235.87        238.91         4.23 o                         
 -16   2   1         70.10         59.43         1.98 o                         
 -14   2   1       1026.59       1040.96        21.42 o                         
 -12   2   1         58.22         52.30         1.33 o                         
 -10   2   1       1743.91       1512.24        22.85 o                         
  -8   2   1        923.84        943.31        12.34 o                         
  -6   2   1       4187.05       3933.23        30.05 o                         
  -4   2   1        585.43        549.95         7.00 o                         
  -2   2   1       2161.19       2208.44        17.84 o                         
   0   2   1        393.23        396.44         7.15 o                         
   2   2   1       1803.20       1964.67        19.48 o                         
   4   2   1       1091.66       1086.95        23.72 o                         
   6   2   1        659.82        629.42        15.30 o                         
   8   2   1        577.70        533.72         8.29 o                         
  10   2   1          2.55          2.76         0.43 o                         
  12   2   1        113.41        110.16         1.56 o                         
  14   2   1        115.24        108.97         2.17 o                         
  16   2   1        146.35        144.16         4.36 o                         
  18   2   1         28.78         28.33         1.14 o                         
  20   2   1         22.01         23.68         0.87 o                         
  22   2   1         29.69         33.51         1.95 o                         
 -21   3   1         17.95         16.18         1.05 o                         
 -19   3   1         25.07         22.72         0.82 o                         
 -17   3   1        203.78        208.69         4.08 o                         
 -15   3   1        218.92        186.23         6.23 o                         
 -13   3   1         58.86         57.60         1.92 o                         
 -11   3   1        100.19         97.50         2.22 o                         
  -9   3   1         11.43          9.93         0.48 o                         
  -7   3   1        104.42         99.87         1.55 o                         
  -5   3   1        347.90        317.26         4.37 o                         
  -3   3   1         17.07         12.67         0.64 o                         
  -1   3   1       2446.53       2574.49        30.74 o                         
   1   3   1       1074.67       1224.12        16.69 o                         
   3   3   1        483.00        506.28         8.02 o                         
   5   3   1        796.82        774.41         8.02 o                         
   7   3   1        199.51        177.68         2.22 o                         
   9   3   1        188.90        170.78         1.78 o                         
  11   3   1       2214.10       2063.97        44.27 o                         
  13   3   1        509.32        516.61        12.22 o                         
  15   3   1         43.69         39.88         1.22 o                         
  17   3   1          2.18          1.73         0.48 o                         
  19   3   1         12.26         16.97         1.39 o                         
  21   3   1          1.75          2.10         0.57 o                         
 -20   4   1          1.70          1.80         0.51 o                         
 -18   4   1          5.90          4.86         0.65 o                         
 -16   4   1        162.83        183.36         3.26 o                         
 -14   4   1          7.77          8.55         0.67 o                         
 -12   4   1        240.07        234.43         7.72 o                         
 -10   4   1         23.52         22.66         0.98 o                         
  -8   4   1         47.81         44.12         1.27 o                         
  -6   4   1        116.40        102.90         1.47 o                         
  -4   4   1        179.07        176.81         3.50 o                         
  -2   4   1         24.42         21.41         0.73 o                         
   0   4   1        496.03        488.55         6.53 o                         
   2   4   1         87.07         81.56         1.25 o                         
   4   4   1         35.43         37.92         1.07 o                         
   6   4   1        283.39        280.31         4.92 o                         
   8   4   1        476.28        473.22         9.94 o                         
  10   4   1        550.99        554.01        19.22 o                         
  12   4   1         61.40         71.69         1.53 o                         
  14   4   1         72.22         76.00         1.76 o                         
  16   4   1         77.57         78.55         3.09 o                         
  18   4   1        112.61        139.61         4.22 o                         
 -17   5   1         16.77         18.27         1.43 o                         
 -15   5   1         31.31         30.47         1.66 o                         
 -13   5   1        186.11        206.35         4.53 o                         
 -11   5   1        170.21        176.25         6.00 o                         
  -9   5   1          4.22          4.61         0.57 o                         
  -7   5   1         68.79         78.19         2.05 o                         
  -5   5   1        377.60        385.58        13.68 o                         
  -3   5   1        645.53        686.19        13.54 o                         
  -1   5   1          7.85         11.31         0.67 o                         
   1   5   1        128.25        126.85         3.01 o                         
   3   5   1         24.17         26.51         1.02 o                         
   5   5   1        186.71        206.13         4.18 o                         
   7   5   1         57.23         58.11         2.21 o                         
   9   5   1        205.43        211.78         6.11 o                         
  11   5   1         56.71         62.47         1.72 o                         
  13   5   1         47.74         54.22         2.12 o                         
  15   5   1         25.55         22.50         0.85 o                         
 -10   6   1         76.77         71.56         3.31 o                         
  -8   6   1          9.84          9.41         0.62 o                         
  -6   6   1        168.99        207.95         8.27 o                         
  -4   6   1        107.46        120.54         4.69 o                         
  -2   6   1        524.92        542.27        15.55 o                         
   0   6   1         98.40        120.79         2.92 o                         
   2   6   1         27.18         31.26         0.96 o                         
   4   6   1         31.25         29.30         1.91 o                         
   6   6   1         24.74         28.59         1.00 o                         
   8   6   1          3.79          3.39         0.43 o                         
  10   6   1         11.54         11.69         1.00 o                         
 -10  -6   2          3.20          1.93         0.74 o                         
  -8  -6   2          0.72          0.72         0.50 o                         
  -6  -6   2         13.35         11.08         1.02 o                         
  -4  -6   2         20.68         22.21         1.14 o                         
  -2  -6   2        124.24        112.59         3.08 o                         
   0  -6   2        165.31        186.58         4.41 o                         
   2  -6   2         26.86         28.81         2.15 o                         
   4  -6   2         32.07         32.63         1.75 o                         
   6  -6   2         22.93         19.98         2.45 o                         
   8  -6   2         15.14         11.70         2.38 o                         
 -15  -5   2          5.92          4.38         0.84 o                         
 -13  -5   2        154.08        137.98         2.23 o                         
 -11  -5   2        433.20        429.22         4.97 o                         
  -9  -5   2        513.71        502.09        11.70 o                         
  -7  -5   2          5.26          5.28         0.69 o                         
  -5  -5   2          3.09          2.53         0.97 o                         
  -3  -5   2         99.77        112.92         2.97 o                         
  -1  -5   2        142.68        161.56         3.36 o                         
   1  -5   2        285.30        295.25        12.82 o                         
   3  -5   2        178.69        174.10         8.35 o                         
   5  -5   2         49.80         49.96         2.22 o                         
   7  -5   2         44.46         40.18         1.36 o                         
   9  -5   2         65.29         62.54         2.87 o                         
  11  -5   2         43.15         39.51         1.65 o                         
  13  -5   2          5.70          4.58         0.70 o                         
 -18  -4   2         29.16         30.54         2.48 o                         
 -16  -4   2        100.10         82.37         2.90 o                         
 -14  -4   2         84.31         74.98         1.37 o                         
 -12  -4   2        104.49         97.70         1.64 o                         
 -10  -4   2        485.61        483.25         9.49 o                         
  -8  -4   2        687.26        716.01        11.35 o                         
  -6  -4   2        216.30        209.66         5.14 o                         
  -4  -4   2         42.11         50.37         1.82 o                         
  -2  -4   2        127.72        142.78         2.04 o                         
   0  -4   2        139.47        161.28         2.70 o                         
   2  -4   2        191.80        216.79         3.82 o                         
   4  -4   2         62.56         52.38         1.08 o                         
   6  -4   2        162.97        154.99         3.47 o                         
   8  -4   2         34.89         33.93         1.17 o                         
  10  -4   2         19.01         19.96         0.94 o                         
  12  -4   2         42.88         39.89         1.24 o                         
  14  -4   2        129.68        126.38         3.11 o                         
  16  -4   2         18.46         16.30         1.03 o                         
  18  -4   2         29.31         30.42         4.03 o                         
 -21  -3   2         34.68         33.52         1.17 o                         
 -19  -3   2         18.18         18.79         0.78 o                         
 -17  -3   2         38.00         35.83         1.13 o                         
 -15  -3   2         65.26         56.23         1.59 o                         
 -13  -3   2        163.64        146.71         3.97 o                         
 -11  -3   2        138.82        142.47         3.73 o                         
  -9  -3   2        598.40        593.29        11.25 o                         
  -7  -3   2        100.98        107.17         1.78 o                         
  -5  -3   2         85.84         86.74         1.77 o                         
  -3  -3   2       1530.84       1599.13        18.64 o                         
  -1  -3   2        348.44        349.51         4.83 o                         
   1  -3   2        317.88        344.33         3.36 o                         
   3  -3   2        726.90        719.76         9.04 o                         
   5  -3   2        695.34        701.17         8.36 o                         
   7  -3   2        675.73        674.17         5.49 o                         
   9  -3   2        553.30        554.19         5.84 o                         
  11  -3   2        142.05        149.21         2.58 o                         
  13  -3   2        262.91        285.63         5.62 o                         
  15  -3   2         86.25         97.87         1.83 o                         
  17  -3   2          9.98          9.69         0.80 o                         
  19  -3   2         40.62         34.84         1.70 o                         
 -22  -2   2         98.96         93.51         4.61 o                         
 -20  -2   2         34.53         34.17         0.94 o                         
 -18  -2   2         47.13         52.52         1.31 o                         
 -16  -2   2         53.04         51.60         1.25 o                         
 -14  -2   2        601.27        579.56        10.68 o                         
 -12  -2   2        156.33        149.75         2.05 o                         
 -10  -2   2        369.59        367.99         3.41 o                         
  -8  -2   2        259.71        262.05         3.21 o                         
  -6  -2   2          1.67          1.30         0.60 o                         
  -4  -2   2         81.96         91.29         2.10 o                         
  -2  -2   2        157.30        164.44         4.48 o                         
   0  -2   2         17.26         17.45         0.88 o                         
   2  -2   2        488.57        565.04        14.81 o                         
   4  -2   2       3396.75       3578.65        54.32 o                         
   6  -2   2       1305.46       1260.20        16.47 o                         
   8  -2   2       3306.25       3224.37        30.43 o                         
  10  -2   2        235.28        227.44         3.36 o                         
  12  -2   2        857.12        861.27        10.04 o                         
  14  -2   2        363.76        376.79         7.05 o                         
  16  -2   2       1215.51       1338.49        22.74 o                         
  18  -2   2          2.08          1.87         0.44 o                         
  20  -2   2         15.61         14.50         0.74 o                         
  22  -2   2         14.98         14.85         1.32 o                         
 -23  -1   2         25.82         29.22         1.93 o                         
 -21  -1   2         84.01         91.68         2.39 o                         
 -19  -1   2        324.16        352.17         5.80 o                         
 -17  -1   2         80.79         80.99         1.95 o                         
 -15  -1   2         67.37         64.61         1.17 o                         
 -13  -1   2         93.84         89.41         1.21 o                         
 -11  -1   2        453.67        462.76         4.98 o                         
  -9  -1   2       1251.16       1222.74        23.67 o                         
  -7  -1   2        475.43        522.05         9.99 o                         
  -5  -1   2       3902.21       3936.98        56.68 o                         
  -3  -1   2       3772.52       3878.59        59.74 o                         
  -1  -1   2       3579.55       4075.07        47.92 o                         
   1  -1   2        101.66        112.66         2.15 o                         
   3  -1   2        404.72        443.77         7.08 o                         
   5  -1   2        426.15        416.20         6.85 o                         
   7  -1   2        418.97        414.96         9.85 o                         
   9  -1   2        131.50        134.95         1.94 o                         
  11  -1   2         53.12         53.51         0.98 o                         
  13  -1   2         13.95         11.81         0.62 o                         
  15  -1   2         73.28         79.13         1.82 o                         
  17  -1   2        238.38        263.36         6.18 o                         
  19  -1   2         19.22         20.05         0.91 o                         
  21  -1   2         45.20         43.68         1.34 o                         
  23  -1   2         14.67         13.00         1.27 o                         
 -24   0   2         86.23         87.37         2.66 o                         
 -22   0   2          0.76          1.40         0.58 o                         
 -20   0   2        252.12        285.03         6.21 o                         
 -18   0   2        355.61        369.15         9.59 o                         
 -16   0   2       5406.46       5231.43        80.74 o                         
 -14   0   2        279.06        243.21         4.58 o                         
 -12   0   2        143.15        145.27         2.70 o                         
 -10   0   2        140.30        151.60         2.68 o                         
  -8   0   2        177.25        209.36         4.48 o                         
  -6   0   2        650.98        707.15        13.28 o                         
  -4   0   2       1579.71       1646.93        21.31 o                         
  -2   0   2       1737.04       1923.20        58.70 o                         
   0   0   2        170.96        167.24         5.27 o                         
   2   0   2        150.67        117.87         6.13 o                         
   4   0   2        370.47        361.20         9.00 o                         
   6   0   2       1508.96       1404.07        40.86 o                         
   8   0   2         12.05         12.27         0.80 o                         
  10   0   2       3310.81       3112.63        38.07 o                         
  12   0   2        109.41        100.65         1.97 o                         
  14   0   2         14.48         14.66         0.68 o                         
  16   0   2          2.49          2.18         0.52 o                         
  18   0   2         49.23         56.39         1.29 o                         
  20   0   2          9.03          9.91         0.72 o                         
  22   0   2         79.62        102.43         2.18 o                         
 -23   1   2         25.09         23.96         2.17 o                         
 -21   1   2         84.52         89.53         1.79 o                         
 -19   1   2        322.59        337.40         7.55 o                         
 -17   1   2         82.13         84.44         3.00 o                         
 -15   1   2         67.25         67.41         1.65 o                         
 -13   1   2         93.57         88.29         1.58 o                         
 -11   1   2        455.58        467.42        12.55 o                         
  -9   1   2       1253.84       1285.22        23.01 o                         
  -7   1   2        483.73        554.80        12.63 o                         
  -5   1   2       3897.43       3793.84        71.92 o                         
  -3   1   2       3774.64       4098.72        40.66 o                         
  -1   1   2       3573.21       4104.66        91.14 o                         
   1   1   2        102.91        104.58        12.38 o                         
   3   1   2        414.27        457.64         8.35 o                         
   5   1   2        417.47        411.90         6.49 o                         
   7   1   2        422.07        432.23        11.12 o                         
   9   1   2        131.82        131.39         2.33 o                         
  11   1   2         52.94         54.85         1.39 o                         
  13   1   2         13.16         11.93         0.91 o                         
  15   1   2         73.92         79.86         3.08 o                         
  17   1   2        242.29        273.48         3.29 o                         
  19   1   2         18.55         19.44         0.83 o                         
  21   1   2         45.17         47.12         1.37 o                         
  23   1   2         14.87         17.29         1.52 o                         
 -22   2   2         99.07        112.66         3.30 o                         
 -20   2   2         34.16         34.69         1.27 o                         
 -18   2   2         46.34         53.58         1.90 o                         
 -16   2   2         52.37         49.96         2.07 o                         
 -14   2   2        601.16        556.34        14.07 o                         
 -12   2   2        155.49        146.84         3.64 o                         
 -10   2   2        374.28        358.03        11.89 o                         
  -8   2   2        258.00        253.19         9.07 o                         
  -6   2   2          2.04          1.44         0.52 o                         
  -4   2   2         82.41         99.64         2.02 o                         
  -2   2   2        159.39        188.69         2.54 o                         
   0   2   2         18.49         19.13         1.01 o                         
   2   2   2        491.41        584.20        13.17 o                         
   4   2   2       3376.67       3639.76        62.88 o                         
   6   2   2       1311.88       1282.80        20.52 o                         
   8   2   2       3308.71       3314.89        40.71 o                         
  10   2   2        237.95        236.05         4.03 o                         
  12   2   2        863.53        856.49        12.08 o                         
  14   2   2        360.87        384.21         7.55 o                         
  16   2   2       1211.22       1336.74        10.60 o                         
  18   2   2          2.08          2.24         0.55 o                         
  20   2   2         15.85         15.66         0.80 o                         
  22   2   2         14.96         12.98         1.31 o                         
 -21   3   2         34.97         37.38         1.41 o                         
 -19   3   2         17.39         18.16         0.89 o                         
 -17   3   2         36.67         36.29         1.31 o                         
 -15   3   2         66.96         58.34         2.05 o                         
 -13   3   2        161.69        146.15         4.14 o                         
 -11   3   2        138.54        141.12         3.93 o                         
  -9   3   2        598.80        565.87        12.81 o                         
  -7   3   2        100.50        101.27         2.46 o                         
  -5   3   2         81.19         79.15         2.22 o                         
  -3   3   2       1537.60       1610.23        23.77 o                         
  -1   3   2        349.56        364.09         4.44 o                         
   1   3   2        312.75        345.66         4.11 o                         
   3   3   2        729.38        750.11        12.14 o                         
   5   3   2        696.74        739.83         6.92 o                         
   7   3   2        673.53        671.60        10.15 o                         
   9   3   2        550.83        560.67        10.02 o                         
  11   3   2        142.89        140.75         4.94 o                         
  13   3   2        263.12        277.78         8.48 o                         
  15   3   2         85.36         98.63         2.50 o                         
  17   3   2         10.30          9.54         0.88 o                         
  19   3   2         38.83         42.01         1.25 o                         
 -18   4   2         29.57         30.92         1.37 o                         
 -16   4   2        100.88        106.22         2.51 o                         
 -14   4   2         81.66         81.87         2.68 o                         
 -12   4   2        105.21         97.43         3.35 o                         
 -10   4   2        491.76        476.34         7.90 o                         
  -8   4   2        677.88        666.08        12.52 o                         
  -6   4   2        219.14        205.95         4.86 o                         
  -4   4   2         42.78         49.07         1.44 o                         
  -2   4   2        128.61        141.33         2.62 o                         
   0   4   2        137.74        155.56         3.69 o                         
   2   4   2        191.10        223.32         2.99 o                         
   4   4   2         64.44         58.39         1.70 o                         
   6   4   2        161.35        154.40         3.60 o                         
   8   4   2         34.44         33.71         1.02 o                         
  10   4   2         19.79         19.72         1.14 o                         
  12   4   2         43.00         44.51         1.53 o                         
  14   4   2        128.53        143.62         4.79 o                         
  16   4   2         18.74         20.25         0.89 o                         
  18   4   2         28.37         29.87         2.31 o                         
 -15   5   2          6.12          5.46         0.49 o                         
 -13   5   2        151.33        162.73         3.24 o                         
 -11   5   2        436.70        447.60        10.17 o                         
  -9   5   2        512.83        495.73        17.13 o                         
  -7   5   2          5.00          4.27         0.51 o                         
  -5   5   2          2.92          2.49         0.53 o                         
  -3   5   2        100.91        112.55         2.35 o                         
  -1   5   2        144.97        159.84         3.69 o                         
   1   5   2        287.77        292.81         6.69 o                         
   3   5   2        175.86        185.78         5.19 o                         
   5   5   2         50.07         54.75         1.56 o                         
   7   5   2         45.23         46.24         1.99 o                         
   9   5   2         64.73         70.06         2.15 o                         
  11   5   2         44.21         46.62         1.51 o                         
  13   5   2          5.82          5.57         0.58 o                         
  -8   6   2          0.72          0.56         0.34 o                         
  -6   6   2         12.92         10.21         0.72 o                         
  -4   6   2         19.95         19.44         0.79 o                         
  -2   6   2        126.04        118.18         2.76 o                         
   0   6   2        167.74        175.28         3.58 o                         
   2   6   2         26.37         30.09         1.90 o                         
   4   6   2         31.49         26.43         1.11 o                         
   6   6   2         24.30         21.93         0.99 o                         
   8   6   2         14.52          8.98         0.92 o                         
  -4  -6   3         56.40         50.19         1.68 o                         
  -2  -6   3          8.05          8.52         0.80 o                         
   0  -6   3          6.70          8.26         0.94 o                         
   2  -6   3          4.76          3.83         0.62 o                         
 -13  -5   3         14.14         11.82         0.81 o                         
 -11  -5   3         62.83         53.03         2.17 o                         
  -9  -5   3         37.79         36.48         1.17 o                         
  -7  -5   3         51.59         50.29         1.43 o                         
  -5  -5   3         19.43         22.29         1.28 o                         
  -3  -5   3         50.16         54.11         2.34 o                         
  -1  -5   3         11.83         14.41         0.71 o                         
   1  -5   3        121.30        129.17         3.20 o                         
   3  -5   3         92.24         96.36         3.32 o                         
   5  -5   3          5.56          6.23         0.56 o                         
   7  -5   3         32.81         33.15         1.56 o                         
   9  -5   3         15.96         13.99         0.94 o                         
  11  -5   3          6.94          8.68         1.65 o                         
 -18  -4   3          2.21          2.71         0.84 o                         
 -16  -4   3         17.95         17.75         0.94 o                         
 -14  -4   3          2.46          1.66         0.54 o                         
 -12  -4   3         63.98         62.22         2.17 o                         
 -10  -4   3        136.96        139.88         2.03 o                         
  -8  -4   3        529.86        552.01         6.72 o                         
  -6  -4   3        923.75        973.41        26.46 o                         
  -4  -4   3         33.86         37.33         1.19 o                         
  -2  -4   3        289.11        324.12         8.30 o                         
   0  -4   3         41.43         52.51         1.38 o                         
   2  -4   3        745.08        789.39        14.89 o                         
   4  -4   3         72.87         65.61         1.94 o                         
   6  -4   3        223.21        227.84         3.27 o                         
   8  -4   3         20.95         16.76         0.98 o                         
  10  -4   3        503.03        534.80        12.17 o                         
  12  -4   3        229.89        230.28         3.28 o                         
  14  -4   3         44.17         41.66         7.70 o                         
  16  -4   3         20.77         18.54         4.09 o                         
 -19  -3   3          0.49          0.41         0.41 o                         
 -17  -3   3        399.00        423.95         7.94 o                         
 -15  -3   3        186.65        190.88         2.41 o                         
 -13  -3   3         62.32         61.69         1.55 o                         
 -11  -3   3        146.15        141.06         4.01 o                         
  -9  -3   3        218.10        212.96         4.60 o                         
  -7  -3   3        674.05        687.40        16.55 o                         
  -5  -3   3       1452.38       1469.34        22.59 o                         
  -3  -3   3        403.04        417.68         6.15 o                         
  -1  -3   3        104.12        110.47         2.69 o                         
   1  -3   3         10.57         10.39         0.72 o                         
   3  -3   3         14.85         17.21         0.87 o                         
   5  -3   3         55.48         66.57         1.64 o                         
   7  -3   3        116.78        122.09         2.81 o                         
   9  -3   3        681.53        672.11        13.91 o                         
  11  -3   3        349.37        359.47         4.42 o                         
  13  -3   3        100.30        104.35         2.21 o                         
  15  -3   3         28.49         30.30         1.56 o                         
  17  -3   3         14.98         17.00         2.23 o                         
 -22  -2   3         83.32         63.86         2.64 o                         
 -20  -2   3         29.28         33.52         1.59 o                         
 -18  -2   3         93.65        100.65         2.56 o                         
 -16  -2   3         71.96         67.98         1.51 o                         
 -14  -2   3        109.96        119.12         3.10 o                         
 -12  -2   3         91.20         93.73         2.69 o                         
 -10  -2   3         85.93         90.69         1.59 o                         
  -8  -2   3         56.18         55.01         1.29 o                         
  -6  -2   3          1.92          2.35         0.48 o                         
  -4  -2   3        468.33        484.21         6.07 o                         
  -2  -2   3         79.68         70.64         1.57 o                         
   0  -2   3        896.92        961.68        11.48 o                         
   2  -2   3         42.28         48.17         1.17 o                         
   4  -2   3        668.72        648.81        12.14 o                         
   6  -2   3        168.84        177.56         2.71 o                         
   8  -2   3        230.73        231.60         3.26 o                         
  10  -2   3         22.01         20.82         0.80 o                         
  12  -2   3         10.75         10.16         0.60 o                         
  14  -2   3         40.09         42.97         1.15 o                         
  16  -2   3         43.07         46.29         1.19 o                         
  18  -2   3         11.52         11.31         0.83 o                         
  20  -2   3         30.91         29.69         1.83 o                         
 -23  -1   3        120.12        119.59         2.35 o                         
 -21  -1   3          2.51          3.00         0.59 o                         
 -19  -1   3         53.74         57.82         1.50 o                         
 -17  -1   3        244.84        260.78         4.63 o                         
 -15  -1   3        438.29        455.10        11.08 o                         
 -13  -1   3       1468.38       1458.75        13.31 o                         
 -11  -1   3       2301.24       2355.74        13.91 o                         
  -9  -1   3        805.55        792.57        11.69 o                         
  -7  -1   3        231.36        261.38         4.71 o                         
  -5  -1   3        378.50        417.80         4.51 o                         
  -3  -1   3        766.99        846.42        10.95 o                         
  -1  -1   3        187.22        221.12         3.89 o                         
   1  -1   3        205.48        228.08         6.22 o                         
   3  -1   3        207.98        219.28         4.88 o                         
   5  -1   3        235.04        247.74         4.48 o                         
   7  -1   3        271.55        280.58         4.34 o                         
   9  -1   3        290.24        308.25         3.56 o                         
  11  -1   3        114.86        125.72         2.70 o                         
  13  -1   3        142.69        143.40         4.60 o                         
  15  -1   3        501.14        565.19        10.68 o                         
  17  -1   3        465.07        530.88         6.34 o                         
  19  -1   3        181.76        202.35         6.15 o                         
  21  -1   3         51.12         46.94         7.80 o                         
 -22   0   3          1.03          0.96         0.61 o                         
 -20   0   3        107.43        105.60         2.03 o                         
 -18   0   3          8.94          9.79         0.74 o                         
 -16   0   3        391.91        412.31         9.51 o                         
 -14   0   3        384.07        389.43         7.16 o                         
 -12   0   3          3.50          3.42         0.69 o                         
 -10   0   3         86.87         83.01         1.89 o                         
  -8   0   3         78.98         86.04         2.15 o                         
  -6   0   3       1757.07       1962.39        38.34 o                         
  -4   0   3        207.81        242.43         3.64 o                         
  -2   0   3       1648.75       1924.95        34.87 o                         
   0   0   3          0.19          2.12         0.70 o                         
   2   0   3       5803.36       5780.85       109.48 o                         
   4   0   3          6.67          5.19         0.66 o                         
   6   0   3        822.63        868.29        14.60 o                         
   8   0   3         15.40         17.44         0.97 o                         
  10   0   3        901.17        905.13         9.82 o                         
  12   0   3         22.64         21.37         1.04 o                         
  14   0   3         27.88         26.87         1.18 o                         
  16   0   3          2.50          2.60         0.48 o                         
  18   0   3        186.70        214.41         6.53 o                         
  20   0   3        170.13        202.84         6.56 o                         
 -21   1   3          2.58          2.60         0.72 o                         
 -19   1   3         52.76         54.53         2.41 o                         
 -17   1   3        245.61        252.92         9.20 o                         
 -15   1   3        432.39        434.75        13.81 o                         
 -13   1   3       1465.77       1454.81        42.61 o                         
 -11   1   3       2315.14       2347.05        39.92 o                         
  -9   1   3        797.10        779.81        14.09 o                         
  -7   1   3        231.47        253.52         4.18 o                         
  -5   1   3        380.46        404.39         8.14 o                         
  -3   1   3        764.35        908.07        13.60 o                         
  -1   1   3        185.26        218.56         8.48 o                         
   1   1   3        207.53        234.48         8.09 o                         
   3   1   3        209.87        225.82         3.41 o                         
   5   1   3        234.63        269.93         6.97 o                         
   7   1   3        270.06        289.52         4.69 o                         
   9   1   3        291.17        305.14         8.47 o                         
  11   1   3        114.42        120.04         3.49 o                         
  13   1   3        138.90        139.25         4.57 o                         
  15   1   3        508.14        571.04        15.70 o                         
  17   1   3        463.12        509.39        11.91 o                         
  19   1   3        178.98        200.26         5.97 o                         
 -22   2   3         86.27         94.78         2.52 o                         
 -20   2   3         28.10         32.96         1.43 o                         
 -18   2   3         94.56        105.35         2.63 o                         
 -16   2   3         70.87         66.86         2.55 o                         
 -14   2   3        107.77        111.63         3.51 o                         
 -12   2   3         92.23         90.52         1.96 o                         
 -10   2   3         84.12         85.62         1.97 o                         
  -8   2   3         58.03         51.95         1.40 o                         
  -6   2   3          2.31          2.84         0.31 o                         
  -4   2   3        471.77        480.32        10.41 o                         
  -2   2   3         80.73         77.55         1.44 o                         
   0   2   3        893.54        962.87         6.45 o                         
   2   2   3         42.03         51.23         1.08 o                         
   4   2   3        667.32        665.76         5.01 o                         
   6   2   3        169.12        179.27         2.73 o                         
   8   2   3        232.29        239.68         5.07 o                         
  10   2   3         22.99         22.57         1.02 o                         
  12   2   3         11.47         10.43         0.82 o                         
  14   2   3         39.65         39.08         1.68 o                         
  16   2   3         43.42         45.10         1.84 o                         
  18   2   3         10.81         10.95         0.79 o                         
  20   2   3         30.36         28.79         1.05 o                         
 -19   3   3          0.34          0.47         0.80 o                         
 -17   3   3        398.39        415.39         7.22 o                         
 -15   3   3        185.35        186.33         3.83 o                         
 -13   3   3         62.27         59.09         1.72 o                         
 -11   3   3        146.19        136.51         2.55 o                         
  -9   3   3        216.79        202.69         3.29 o                         
  -7   3   3        683.59        670.97         8.71 o                         
  -5   3   3       1446.40       1497.15        36.16 o                         
  -3   3   3        397.53        427.71         8.57 o                         
  -1   3   3        107.44        114.26         1.77 o                         
   1   3   3         10.82         11.04         0.66 o                         
   3   3   3         15.23         18.83         0.86 o                         
   5   3   3         57.38         69.90         1.88 o                         
   7   3   3        113.86        121.75         3.94 o                         
   9   3   3        676.78        673.07        19.60 o                         
  11   3   3        356.74        379.76         5.03 o                         
  13   3   3         99.13        105.38         2.22 o                         
  15   3   3         29.21         29.57         1.84 o                         
  17   3   3         14.89         15.17         1.55 o                         
 -18   4   3          2.25          2.75         0.94 o                         
 -16   4   3         18.17         18.27         1.44 o                         
 -14   4   3          2.30          1.92         0.59 o                         
 -12   4   3         64.62         65.35         1.77 o                         
 -10   4   3        137.62        119.35         3.38 o                         
  -8   4   3        526.92        500.93        12.33 o                         
  -6   4   3        926.04        956.82        22.16 o                         
  -4   4   3         32.54         36.00         1.32 o                         
  -2   4   3        286.34        300.18         8.28 o                         
   0   4   3         43.37         47.70         2.01 o                         
   2   4   3        748.12        763.89        18.11 o                         
   4   4   3         74.20         63.78         2.11 o                         
   6   4   3        221.81        238.64         3.34 o                         
   8   4   3         20.87         16.42         0.92 o                         
  10   4   3        504.36        512.53        14.33 o                         
  12   4   3        226.65        238.62         7.91 o                         
  14   4   3         44.88         43.78         1.90 o                         
  16   4   3         21.03         19.67         1.48 o                         
 -13   5   3         13.78         11.90         1.07 o                         
 -11   5   3         63.19         46.54         2.30 o                         
  -9   5   3         35.63         32.27         1.81 o                         
  -7   5   3         53.72         48.32         1.17 o                         
  -5   5   3         18.69         17.83         0.67 o                         
  -3   5   3         50.24         49.34         1.56 o                         
  -1   5   3         11.77         14.46         0.83 o                         
   1   5   3        121.01        120.94         3.62 o                         
   3   5   3         93.07         90.77         1.87 o                         
   5   5   3          5.43          5.77         0.45 o                         
   7   5   3         32.83         32.48         1.08 o                         
   9   5   3         15.51         13.39         0.79 o                         
  11   5   3          7.70          7.93         0.65 o                         
  -4   6   3         55.95         42.26        10.45 o                         
  -2   6   3          7.62          6.07         0.67 o                         
   0   6   3          7.50          8.01         0.62 o                         
   2   6   3          5.05          3.92         0.53 o                         
  -9  -5   4          9.13          8.27         0.66 o                         
  -7  -5   4         69.27         63.63         1.52 o                         
  -5  -5   4         45.04         46.80         2.16 o                         
  -3  -5   4         13.97         12.87         1.07 o                         
  -1  -5   4         38.73         37.60         2.16 o                         
   1  -5   4         75.90         73.57         2.09 o                         
   3  -5   4         66.32         55.34         2.88 o                         
   5  -5   4         24.69         26.17         1.13 o                         
   7  -5   4         26.71         21.45         1.07 o                         
 -14  -4   4         74.09         68.10         1.61 o                         
 -12  -4   4         23.82         25.29         2.18 o                         
 -10  -4   4        130.82        141.86         2.99 o                         
  -8  -4   4          2.21          2.43         0.53 o                         
  -6  -4   4         33.96         35.52         1.11 o                         
  -4  -4   4         16.48         18.96         0.88 o                         
  -2  -4   4         54.51         60.97         1.51 o                         
   0  -4   4         39.08         40.95         2.01 o                         
   2  -4   4         61.72         75.27         2.08 o                         
   4  -4   4         17.19         16.47         0.81 o                         
   6  -4   4         30.54         29.63         0.93 o                         
   8  -4   4          6.87          5.67         0.55 o                         
  10  -4   4         43.93         40.87         1.98 o                         
  12  -4   4        119.37         97.82         2.93 o                         
 -17  -3   4         19.13         23.13         0.93 o                         
 -15  -3   4         40.81         44.77         1.33 o                         
 -13  -3   4         13.66         16.09         0.96 o                         
 -11  -3   4        106.84        112.49         5.17 o                         
  -9  -3   4        283.27        291.50         7.47 o                         
  -7  -3   4        127.61        134.90         4.14 o                         
  -5  -3   4        365.23        373.65         9.24 o                         
  -3  -3   4        445.18        467.65         6.51 o                         
  -1  -3   4        176.15        185.14         2.99 o                         
   1  -3   4        110.53        112.35         1.93 o                         
   3  -3   4        183.72        183.31         4.38 o                         
   5  -3   4        123.99        120.80         3.57 o                         
   7  -3   4        294.56        293.54         9.37 o                         
   9  -3   4         66.93         64.97         1.79 o                         
  11  -3   4          0.05         -0.25         0.46 o                         
  13  -3   4         43.18         51.96         2.11 o                         
  15  -3   4         18.80         14.46         0.89 o                         
 -20  -2   4         39.66         37.40         2.39 o                         
 -18  -2   4         20.26         19.04         1.37 o                         
 -16  -2   4          3.08          2.77         0.56 o                         
 -14  -2   4         28.05         22.71         1.11 o                         
 -12  -2   4       1433.42       1571.13        16.55 o                         
 -10  -2   4        196.81        233.53         7.67 o                         
  -8  -2   4        921.04        937.18        21.32 o                         
  -6  -2   4        202.91        216.76         3.18 o                         
  -4  -2   4       1888.77       1983.88        18.01 o                         
  -2  -2   4        568.68        581.34         8.60 o                         
   0  -2   4       1344.42       1396.81        21.40 o                         
   2  -2   4        138.30        136.65         2.04 o                         
   4  -2   4          0.17          0.43         0.42 o                         
   6  -2   4         24.65         20.39         1.23 o                         
   8  -2   4         12.95         11.18         0.75 o                         
  10  -2   4         18.13         17.79         0.97 o                         
  12  -2   4         55.65         56.63         2.21 o                         
  14  -2   4         49.54         53.65         1.47 o                         
  16  -2   4         15.18         13.30         0.90 o                         
 -21  -1   4         48.86         42.80         2.28 o                         
 -19  -1   4         66.36         66.99         1.50 o                         
 -17  -1   4        169.02        180.53         3.48 o                         
 -15  -1   4         43.19         40.89         1.28 o                         
 -13  -1   4        276.56        274.86        10.01 o                         
 -11  -1   4         51.59         46.25         1.87 o                         
  -9  -1   4         49.40         49.64         2.29 o                         
  -7  -1   4          4.51          3.56         0.82 o                         
  -5  -1   4         56.66         60.71         1.59 o                         
  -3  -1   4        116.22        116.29         2.20 o                         
  -1  -1   4        142.59        152.74         1.85 o                         
   1  -1   4        192.60        201.68         4.34 o                         
   3  -1   4         30.42         30.70         1.06 o                         
   5  -1   4        409.92        407.25         7.99 o                         
   7  -1   4        332.11        303.15         7.40 o                         
   9  -1   4        407.69        418.31        13.08 o                         
  11  -1   4         53.09         55.35         1.92 o                         
  13  -1   4        140.82        139.41         4.10 o                         
  15  -1   4         26.85         27.13         0.84 o                         
  17  -1   4         15.81         12.13         1.49 o                         
 -20   0   4         44.71         39.33         2.89 o                         
 -18   0   4        139.75        157.81         3.34 o                         
 -16   0   4          2.25          1.75         0.54 o                         
 -14   0   4        141.19        130.66         5.33 o                         
 -12   0   4          0.02          0.89         0.75 o                         
 -10   0   4         18.13         11.69         1.01 o                         
  -8   0   4         30.99         29.80         1.72 o                         
  -6   0   4       2509.74       2430.29        47.85 o                         
  -4   0   4          8.03          7.39         0.56 o                         
  -2   0   4        466.70        551.38         8.17 o                         
   0   0   4         22.27         26.32         0.84 o                         
   2   0   4        138.33        137.85         2.86 o                         
   4   0   4         25.04         23.21         1.12 o                         
   6   0   4        161.59        161.14         5.04 o                         
   8   0   4        200.54        209.93         7.52 o                         
  10   0   4         69.73         68.27         3.84 o                         
  12   0   4          7.13          7.46         1.01 o                         
  14   0   4         22.64         20.47         1.04 o                         
  16   0   4          1.25          0.74         0.42 o                         
  18   0   4         79.51         70.04         3.20 o                         
 -21   1   4         47.29         50.08         3.16 o                         
 -19   1   4         66.33         59.38         2.02 o                         
 -17   1   4        169.06        173.81         5.24 o                         
 -15   1   4         42.29         39.57         1.90 o                         
 -13   1   4        280.64        271.70         8.81 o                         
 -11   1   4         50.64         43.96         2.82 o                         
  -9   1   4         49.23         49.62         1.73 o                         
  -7   1   4          4.57          3.32         0.68 o                         
  -5   1   4         56.85         61.07         2.02 o                         
  -3   1   4        117.70        137.74         5.06 o                         
  -1   1   4        137.48        164.96         3.58 o                         
   1   1   4        198.65        225.81         6.18 o                         
   3   1   4         30.32         32.08         1.51 o                         
   5   1   4        409.14        393.52        10.49 o                         
   7   1   4        333.83        321.02        11.68 o                         
   9   1   4        405.86        398.33        11.18 o                         
  11   1   4         55.58         56.59         1.73 o                         
  13   1   4        141.73        137.96         2.54 o                         
  15   1   4         26.92         26.51         1.13 o                         
  17   1   4         15.78         12.25         0.73 o                         
 -20   2   4         39.36         36.55         3.13 o                         
 -18   2   4         20.54         18.52         1.16 o                         
 -16   2   4          3.16          1.75         0.58 o                         
 -14   2   4         28.29         23.45         1.84 o                         
 -12   2   4       1427.24       1436.31        22.37 o                         
 -10   2   4        195.42        226.22         4.33 o                         
  -8   2   4        926.50        971.43        17.39 o                         
  -6   2   4        203.51        223.67         4.96 o                         
  -4   2   4       1892.20       2047.08        48.29 o                         
  -2   2   4        570.24        610.48        13.78 o                         
   0   2   4       1336.48       1461.35        21.26 o                         
   2   2   4        138.63        148.72         3.52 o                         
   4   2   4          0.32          0.28         0.40 o                         
   6   2   4         25.24         23.95         1.24 o                         
   8   2   4         13.01         11.25         0.87 o                         
  10   2   4         18.79         17.24         1.17 o                         
  12   2   4         55.40         53.88         2.13 o                         
  14   2   4         50.83         51.15         2.53 o                         
  16   2   4         14.84         12.35         1.04 o                         
 -17   3   4         19.84         13.41         1.50 o                         
 -15   3   4         39.39         38.21         1.61 o                         
 -13   3   4         13.81         12.37         1.57 o                         
 -11   3   4        106.53        117.32         3.48 o                         
  -9   3   4        283.83        292.38         6.07 o                         
  -7   3   4        128.40        136.35         3.95 o                         
  -5   3   4        362.10        366.79         8.36 o                         
  -3   3   4        445.10        459.59        12.17 o                         
  -1   3   4        176.41        195.28         6.89 o                         
   1   3   4        111.69        117.22         4.31 o                         
   3   3   4        180.11        170.07         2.79 o                         
   5   3   4        124.89        111.06         4.42 o                         
   7   3   4        297.53        320.08         8.14 o                         
   9   3   4         65.28         63.31         2.09 o                         
  11   3   4          0.07          0.22         0.54 o                         
  13   3   4         42.98         38.16         2.56 o                         
 -14   4   4         73.03         56.35         4.69 o                         
 -12   4   4         24.21         25.77         1.61 o                         
 -10   4   4        129.38        143.03         6.53 o                         
  -8   4   4          2.06          1.75         0.50 o                         
  -6   4   4         33.83         33.30         1.74 o                         
  -4   4   4         17.32         15.15         1.05 o                         
  -2   4   4         53.86         61.01         2.26 o                         
   0   4   4         40.18         44.55         1.84 o                         
   2   4   4         60.26         74.08         1.72 o                         
   4   4   4         16.56         15.27         0.79 o                         
   6   4   4         30.52         26.73         1.70 o                         
   8   4   4          7.18          5.52         1.00 o                         
  10   4   4         44.95         42.23         2.41 o                         
  -5   5   4         45.32         33.70         1.94 o                         
  -1   5   4         39.14         36.81         1.30 o                         
   1   5   4         73.62         65.95         1.66 o                         
   3   5   4         67.64         52.10         1.60 o                         
 -10  -4   5         16.58         14.60         1.41 o                         
  -8  -4   5         20.08         19.37         1.14 o                         
  -6  -4   5        186.83        196.46         4.12 o                         
  -4  -4   5        165.66        155.40         5.04 o                         
  -2  -4   5         57.05         67.74         2.83 o                         
   0  -4   5          8.24          9.70         0.87 o                         
   2  -4   5          9.13          7.47         0.65 o                         
   4  -4   5         18.19         17.74         0.86 o                         
   6  -4   5          2.40          2.65         0.46 o                         
 -15  -3   5         16.21          9.87         1.21 o                         
 -13  -3   5          4.37          3.31         0.52 o                         
 -11  -3   5          5.31          4.84         0.56 o                         
  -9  -3   5        138.17        132.67         3.82 o                         
  -7  -3   5        651.91        710.39         8.47 o                         
  -5  -3   5         54.76         58.70         1.83 o                         
  -3  -3   5        108.38        117.91         2.36 o                         
  -1  -3   5        100.54        100.34         2.23 o                         
   1  -3   5         36.20         35.63         1.12 o                         
   3  -3   5         41.74         41.21         1.43 o                         
   5  -3   5        205.43        213.62         6.76 o                         
   7  -3   5          8.32          8.36         0.77 o                         
   9  -3   5         13.94         14.08         1.02 o                         
  11  -3   5          7.58          4.29         1.01 o                         
 -16  -2   5         20.22         16.36         2.49 o                         
 -14  -2   5         10.06          9.23         0.76 o                         
 -12  -2   5        110.95        127.29         3.78 o                         
 -10  -2   5         57.12         60.67         2.27 o                         
  -8  -2   5          9.46          9.04         0.84 o                         
  -6  -2   5         10.27         10.52         0.86 o                         
  -4  -2   5         57.03         58.89         1.71 o                         
  -2  -2   5         96.87         89.50         3.19 o                         
   0  -2   5        167.68        168.90         4.90 o                         
   2  -2   5        132.88        137.15         4.64 o                         
   4  -2   5         51.33         49.29         2.10 o                         
   6  -2   5         74.95         75.26         3.44 o                         
   8  -2   5         66.34         61.29         3.65 o                         
  10  -2   5        139.27        158.79         6.40 o                         
  12  -2   5         82.69         67.91         6.94 o                         
 -17  -1   5         18.44         19.60         1.06 o                         
 -15  -1   5         18.35         22.01         1.08 o                         
 -13  -1   5         64.70         61.91         2.33 o                         
 -11  -1   5         29.71         27.14         1.68 o                         
  -9  -1   5        282.87        276.45         6.38 o                         
  -7  -1   5        105.97         98.59         3.34 o                         
  -5  -1   5          8.80          8.68         0.79 o                         
  -3  -1   5         70.87         79.07         4.53 o                         
  -1  -1   5       1140.64       1122.99        12.57 o                         
   1  -1   5       1225.83       1235.97        18.40 o                         
   3  -1   5        127.66        126.52         5.04 o                         
   5  -1   5         98.44         89.36         2.53 o                         
   7  -1   5         38.12         37.76         1.74 o                         
   9  -1   5          7.42          8.58         0.88 o                         
  11  -1   5         68.92         65.54         2.86 o                         
  13  -1   5         38.21         36.28         1.81 o                         
 -18   0   5         32.15         44.29         2.51 o                         
 -16   0   5         13.02         11.97         0.82 o                         
 -14   0   5        365.98        373.33        16.19 o                         
 -12   0   5          0.04          0.16         0.59 o                         
 -10   0   5        530.10        476.28        41.67 o                         
  -8   0   5        118.79        104.61         3.85 o                         
  -6   0   5        107.48         95.42         2.68 o                         
  -4   0   5         13.90         13.39         0.84 o                         
  -2   0   5          3.92          3.59         0.54 o                         
   0   0   5         17.90         19.55         1.02 o                         
   2   0   5         83.77         82.80         3.41 o                         
   4   0   5        127.08        142.19         6.52 o                         
   6   0   5          2.83          0.89         1.39 o                         
   8   0   5         33.65         31.26         1.79 o                         
  10   0   5          6.43          6.97         0.90 o                         
  12   0   5        144.84        137.88         3.03 o                         
  14   0   5          8.53          6.64         0.55 o                         
 -17   1   5         19.22         20.06         1.27 o                         
 -15   1   5         18.05         19.39         1.09 o                         
 -13   1   5         65.71         56.30         3.20 o                         
 -11   1   5         29.05         25.46         1.65 o                         
  -9   1   5        281.79        274.38         8.56 o                         
  -7   1   5        107.11        102.39         3.31 o                         
  -5   1   5          9.15          8.15         1.18 o                         
  -3   1   5         68.48         79.57         3.30 o                         
  -1   1   5       1145.28       1185.32        37.38 o                         
   1   1   5       1225.81       1209.09        23.33 o                         
   3   1   5        126.37        140.77         5.07 o                         
   5   1   5         97.87         99.48         4.18 o                         
   7   1   5         37.85         40.91         3.11 o                         
   9   1   5          7.19          7.61         1.06 o                         
  11   1   5         69.54         66.46         3.34 o                         
  13   1   5         38.16         34.11         2.66 o                         
 -16   2   5         19.60         15.55         0.85 o                         
 -14   2   5          9.73          8.57         1.49 o                         
 -12   2   5        110.32        122.61         3.88 o                         
 -10   2   5         59.01         71.14         4.53 o                         
  -8   2   5         10.73         11.54         1.53 o                         
  -6   2   5         10.48         11.94         1.53 o                         
  -4   2   5         58.85         64.17         2.50 o                         
  -2   2   5         96.13        105.94         3.31 o                         
   0   2   5        166.96        189.82         5.38 o                         
   2   2   5        131.78        132.31         4.40 o                         
   4   2   5         50.39         50.77         2.96 o                         
   6   2   5         76.47         83.23         5.38 o                         
   8   2   5         64.61         67.35         3.00 o                         
  10   2   5        142.24        137.22         3.22 o                         
  12   2   5         82.05         70.47         3.42 o                         
 -13   3   5          4.64          4.12         1.02 o                         
 -11   3   5          6.23          5.51         1.25 o                         
  -9   3   5        136.32        136.84         5.62 o                         
  -7   3   5        648.09        714.37        11.03 o                         
  -5   3   5         57.99         71.85         3.02 o                         
  -3   3   5        108.73        116.35         3.81 o                         
  -1   3   5        101.06        110.81         4.24 o                         
   1   3   5         36.26         36.85         2.14 o                         
   3   3   5         40.25         41.34         2.21 o                         
   5   3   5        206.17        205.26         7.01 o                         
   7   3   5          7.11          6.76         1.36 o                         
   9   3   5         13.39          9.25         1.28 o                         
 -10   4   5         16.04         14.52         1.25 o                         
  -8   4   5         18.72         13.25         1.32 o                         
  -6   4   5        188.53        182.79         5.61 o                         
  -4   4   5        164.37        171.34         5.61 o                         
  -2   4   5         56.07         52.32         2.69 o                         
   0   4   5          8.67          8.17         1.27 o                         
   2   4   5          8.94          7.56         1.23 o                         
   4   4   5         18.49         15.79         1.50 o                         
   6   4   5          2.06          2.34         0.74 o                         
  -3  -3   6          5.00          4.99         0.94 o                         
  -1  -3   6          4.35          3.29         0.99 o                         
 -10  -2   6          1.28          1.37         0.83 o                         
  -4  -2   6         47.92         47.27         3.03 o                         
  -2  -2   6         52.33         44.67         2.83 o                         
   0  -2   6          9.99          6.24         1.20 o                         
   4  -2   6          4.50          3.22         0.66 o                         
   6  -2   6         33.25         22.85         1.58 o                         
 -13  -1   6          4.51          4.17         1.00 o                         
 -11  -1   6         42.46         39.23         1.88 o                         
  -9  -1   6         68.70         77.42         2.76 o                         
  -7  -1   6        237.33        223.44        19.53 o                         
  -1  -1   6         17.37         15.56         1.76 o                         
   3  -1   6         92.59         81.82         2.74 o                         
   5  -1   6         49.69         43.47         2.81 o                         
   7  -1   6         60.14         53.70         2.90 o                         
   9  -1   6         11.42          9.37         1.14 o                         
 -14   0   6          1.43          2.02         0.87 o                         
 -12   0   6          0.10          0.14         0.86 o                         
 -10   0   6         17.74         14.43         1.33 o                         
  -8   0   6        123.78        119.22         3.63 o                         
  -6   0   6         27.76         29.17         2.59 o                         
  -4   0   6        137.16        130.79         3.85 o                         
  -2   0   6          3.52          3.22         1.29 o                         
   0   0   6         27.73         27.89         1.82 o                         
   2   0   6         41.90         40.34         3.05 o                         
   4   0   6       1656.24       1634.54        30.17 o                         
   6   0   6          0.03          0.06         0.56 o                         
   8   0   6         65.49         61.14         3.13 o                         
 -13   1   6          4.76          4.94         1.08 o                         
 -11   1   6         41.89         41.17         1.90 o                         
  -9   1   6         68.82         75.82         3.75 o                         
  -7   1   6        238.87        258.68        16.68 o                         
  -5   1   6         92.15        108.54         5.17 o                         
  -3   1   6         44.74         54.18         2.54 o                         
  -1   1   6         18.39         23.48         2.62 o                         
   1   1   6         20.80         19.76         2.26 o                         
   3   1   6         91.63         89.80         4.27 o                         
   5   1   6         49.31         46.78         2.05 o                         
   7   1   6         59.70         53.76         2.95 o                         
   9   1   6         11.89         10.00         1.16 o                         
 -12   2   6          0.04          0.11         0.58 o                         
 -10   2   6          1.18          1.72         0.82 o                         
  -8   2   6          6.20          6.97         0.88 o                         
  -6   2   6          2.88          4.02         1.29 o                         
  -4   2   6         47.39         61.38         2.52 o                         
  -2   2   6         52.89         59.89         2.73 o                         
   0   2   6          9.93          9.36         1.41 o                         
   2   2   6         79.00         75.71         3.79 o                         
   4   2   6          4.55          4.10         1.01 o                         
   6   2   6         33.23         27.85         1.34 o                         
  -7   3   6         14.45         12.76         1.29 o                         
  -5   3   6         18.51         17.68         1.57 o                         
  -3   3   6          4.68          4.73         0.99 o                         
  -1   3   6          4.49          3.98         0.65 o                         
   1   3   6         37.81         34.11         2.04 o                         
   3   3   6         30.82         26.86         1.63 o                         
                                                                                
