# Supplementary material for: Protonated deca­fluoro­benzo­phenone and the deca­fluoro­benzo­phenone–arsenic penta­fluoride adduct
Source: Acta Crystallogr C Struct Chem. 2025 Sep 23;81(Pt 10):577–83. doi: 10.1107/S2053229625007697 (PMC12497096; doi:10.1107/S2053229625007697)
Supplement: Supplementary file 3 [file c-81-00577-pfbphas_1sup3.hkl]

data_pfbphas_1                                                                  
_shelx_title ' '                                                                
_shelx_refln_list_code          4                                               
_shelx_F_calc_maximum      230.58                                               
_exptl_crystal_F_000      1056.00                                               
_reflns_d_resolution_high  0.7938                                               
                                                                                
loop_                                                                           
 _space_group_symop_operation_xyz                                               
 'x, y, z'                                                                      
 '-x+1/2, y+1/2, -z+1/2'                                                        
 '-x, -y, -z'                                                                   
 'x-1/2, -y-1/2, z-1/2'                                                         
                                                                                
_cell_length_a     8.1921                                                       
_cell_length_b    21.1741                                                       
_cell_length_c     9.2847                                                       
_cell_angle_alpha  90.000                                                       
_cell_angle_beta   98.209                                                       
_cell_angle_gamma  90.000                                                       
                                                                                
_shelx_F_squared_multiplier     1.000                                           
                                                                                
loop_                                                                           
 _refln_index_h                                                                 
 _refln_index_k                                                                 
 _refln_index_l                                                                 
 _refln_F_squared_calc                                                          
 _refln_F_squared_meas                                                          
 _refln_F_squared_sigma                                                         
 _refln_observed_status                                                         
   2   0   0      35460.05      35402.81       805.82 o                         
   4   0   0        267.37        328.78        18.05 o                         
   6   0   0       2339.84       2411.69        39.82 o                         
   8   0   0         48.24         53.47         9.82 o                         
  10   0   0       1072.91       1055.81        34.30 o                         
   1   1   0       6923.73       6960.79       130.62 o                         
   2   1   0       2564.88       2638.65        65.66 o                         
   3   1   0       2467.91       2374.81        44.26 o                         
   4   1   0        856.89        938.91        23.29 o                         
   5   1   0         23.94         22.05         3.50 o                         
   6   1   0        265.51        265.36         7.33 o                         
   7   1   0          1.28          4.77         3.81 o                         
   8   1   0         34.26         41.17         6.01 o                         
   9   1   0        818.17        853.48        16.27 o                         
  10   1   0         93.96         98.04         3.87 o                         
   0   2   0       2219.35       1990.93        86.73 o                         
   1   2   0        334.86        320.21         7.44 o                         
   2   2   0        994.57       1019.23        20.49 o                         
   3   2   0        400.23        302.61        10.47 o                         
   4   2   0         80.95         67.75         7.34 o                         
   5   2   0       5621.15       5534.99        61.33 o                         
   6   2   0          0.06          1.02         3.03 o                         
   7   2   0       2596.85       2810.66        33.97 o                         
   8   2   0        440.86        484.31        13.81 o                         
   9   2   0        384.98        399.48         9.58 o                         
  10   2   0         46.91         39.53         3.79 o                         
   1   3   0       9323.92       9034.97       130.55 o                         
   2   3   0      15523.49      15928.06       259.03 o                         
   3   3   0       3103.17       3624.81        64.82 o                         
   4   3   0       4426.22       4771.98        77.00 o                         
   5   3   0        889.33       1015.75        29.59 o                         
   6   3   0        543.81        545.68         9.90 o                         
   7   3   0         14.07         23.17         3.80 o                         
   8   3   0         33.09         29.93         5.67 o                         
   9   3   0       1081.13       1149.05        18.66 o                         
  10   3   0         11.24          8.98         3.12 o                         
   0   4   0      48910.62      50193.51      1138.12 o                         
   1   4   0       2846.62       2738.19        41.67 o                         
   2   4   0       5743.21       5555.41        93.70 o                         
   3   4   0       2989.40       3020.09        55.47 o                         
   4   4   0        182.53        100.78         9.42 o                         
   5   4   0        423.56        413.44         7.64 o                         
   6   4   0         16.77         24.20         3.39 o                         
   7   4   0         26.52         26.69         3.63 o                         
   8   4   0        212.10        231.32         8.68 o                         
   9   4   0         38.76         36.94         4.89 o                         
  10   4   0       1080.34       1013.11        19.23 o                         
   1   5   0       2243.43       2041.75        29.22 o                         
   2   5   0       4752.88       4611.58        69.03 o                         
   3   5   0          0.88         15.38         5.33 o                         
   4   5   0       7265.19       7445.29       129.72 o                         
   5   5   0          6.07         13.72         2.86 o                         
   6   5   0       2849.85       2879.03        32.36 o                         
   7   5   0       1368.79       1356.28        18.60 o                         
   8   5   0         98.75         94.86         5.84 o                         
   9   5   0        209.75        197.16         6.47 o                         
  10   5   0         15.40         16.84         4.17 o                         
   0   6   0        986.43        965.71        21.77 o                         
   1   6   0       3627.64       3399.15        46.97 o                         
   2   6   0       1600.75       1587.38        24.52 o                         
   3   6   0        474.99        392.16        14.00 o                         
   4   6   0        334.59        402.09        15.18 o                         
   5   6   0       6505.99       6539.85        60.65 o                         
   6   6   0       1048.93       1059.52        13.21 o                         
   7   6   0       4760.97       4851.22        57.88 o                         
   8   6   0         39.38         38.98         4.87 o                         
   9   6   0        117.21        112.81         5.49 o                         
   1   7   0       7838.67       7223.89       185.45 o                         
   2   7   0         55.73         48.64         3.55 o                         
   3   7   0       5049.44       4751.64        84.56 o                         
   4   7   0        505.32        444.50        16.08 o                         
   5   7   0        102.68        126.57         4.83 o                         
   6   7   0         22.70         24.54         3.02 o                         
   7   7   0        816.21        788.04        12.56 o                         
   8   7   0        243.17        219.02         7.58 o                         
   9   7   0       1252.85       1262.92        25.51 o                         
   0   8   0      12374.95      11232.38       328.38 o                         
   1   8   0      37494.69      39360.83       755.49 o                         
   2   8   0       6604.19       5892.99        81.38 o                         
   3   8   0        433.71        492.29        18.65 o                         
   4   8   0        112.35        142.77         6.82 o                         
   5   8   0          9.32         13.76         2.73 o                         
   6   8   0        508.31        508.95         8.32 o                         
   7   8   0        898.58        906.81        13.10 o                         
   8   8   0       1136.01       1180.36        18.69 o                         
   9   8   0          0.48          1.23         5.19 o                         
   1   9   0       2150.49       2288.66        50.24 o                         
   2   9   0       4882.42       4718.95        66.24 o                         
   3   9   0        633.09        674.10        16.36 o                         
   4   9   0       4409.45       4288.16        48.53 o                         
   5   9   0       1489.77       1459.39        19.35 o                         
   6   9   0       2074.01       2036.61        22.92 o                         
   7   9   0          2.95          1.49         3.59 o                         
   8   9   0        553.26        565.17        12.01 o                         
   9   9   0          9.49          7.24         5.88 o                         
   0  10   0         94.43         51.43         9.78 o                         
   1  10   0       9857.23      10444.29       201.73 o                         
   2  10   0       1757.48       1661.80        38.95 o                         
   3  10   0       9228.99       9101.66       156.12 o                         
   4  10   0         96.58         91.12         3.86 o                         
   5  10   0       6906.77       7097.74        74.32 o                         
   6  10   0        369.08        372.50         9.65 o                         
   7  10   0        631.84        627.89        11.87 o                         
   8  10   0        760.67        756.76        15.15 o                         
   9  10   0        563.58        524.74        19.73 o                         
   1  11   0       1872.98       1737.40        44.13 o                         
   2  11   0       8216.91       8576.12       168.17 o                         
   3  11   0       4465.30       4311.16        45.89 o                         
   4  11   0        307.72        313.02         7.36 o                         
   5  11   0       1264.14       1357.36        19.25 o                         
   6  11   0         15.76         13.29         3.67 o                         
   7  11   0        394.23        378.53        10.57 o                         
   8  11   0        445.04        432.43         9.75 o                         
   9  11   0       1186.18       1193.17        32.39 o                         
   0  12   0       3375.98       3029.09       113.88 o                         
   1  12   0        811.52        806.69        43.01 o                         
   2  12   0        248.37        170.73         6.70 o                         
   3  12   0        234.97        253.45         5.78 o                         
   4  12   0         65.88         61.00         4.51 o                         
   5  12   0        457.05        432.73         9.28 o                         
   6  12   0         63.36         55.74         4.16 o                         
   7  12   0        459.25        457.91        10.14 o                         
   8  12   0        521.54        511.86         9.75 o                         
   9  12   0          2.56          1.23         4.12 o                         
   1  13   0         41.87         42.20         4.37 o                         
   2  13   0       2887.29       2825.32        29.85 o                         
   3  13   0       1302.55       1261.86        15.80 o                         
   4  13   0       3340.61       3318.47        41.57 o                         
   5  13   0       1426.01       1523.69        22.44 o                         
   6  13   0        389.38        354.37        11.48 o                         
   7  13   0        108.34        102.07         6.10 o                         
   8  13   0       1299.40       1331.10        18.76 o                         
   0  14   0       1875.65       1787.75        26.78 o                         
   1  14   0        559.12        566.22         9.08 o                         
   2  14   0       4649.70       4528.21        42.46 o                         
   3  14   0       2193.34       2234.58        25.25 o                         
   4  14   0        280.02        259.56         7.11 o                         
   5  14   0        361.47        371.81         8.76 o                         
   6  14   0       1452.35       1480.46        20.26 o                         
   7  14   0        488.63        551.66        12.59 o                         
   8  14   0        395.08        366.77         9.76 o                         
   1  15   0       8035.45       7950.53        89.43 o                         
   2  15   0         18.54         17.52         2.69 o                         
   3  15   0       4257.04       4258.24        46.26 o                         
   4  15   0         63.30         67.26         4.91 o                         
   5  15   0       1601.04       1667.17        27.01 o                         
   6  15   0        164.02        161.66         6.05 o                         
   7  15   0        620.07        618.21        12.19 o                         
   8  15   0          7.18          7.22         2.66 o                         
   0  16   0        739.37        709.08        13.77 o                         
   1  16   0        150.93        144.66         4.48 o                         
   2  16   0       8114.48       8160.87        83.56 o                         
   3  16   0        388.58        401.61         8.87 o                         
   4  16   0         80.27         85.56         6.32 o                         
   5  16   0        669.24        636.17        18.86 o                         
   6  16   0          0.14          1.33         3.26 o                         
   7  16   0        735.52        767.64        13.54 o                         
   8  16   0        259.25        232.45         8.91 o                         
   1  17   0       1329.65       1331.13        15.36 o                         
   2  17   0       8478.30       8472.19        83.01 o                         
   3  17   0       1039.11       1082.70        15.52 o                         
   4  17   0       5748.71       5895.03        84.74 o                         
   5  17   0        294.23        314.67         8.91 o                         
   6  17   0        576.73        604.92        11.39 o                         
   7  17   0         23.56         23.28         3.24 o                         
   0  18   0         37.13         48.17         5.46 o                         
   1  18   0          3.91          7.10         2.57 o                         
   2  18   0       2436.62       2491.76        31.08 o                         
   3  18   0        678.19        685.76        11.52 o                         
   4  18   0          0.79          4.53         3.35 o                         
   5  18   0        430.59        458.99        10.69 o                         
   6  18   0        140.19        137.13         5.38 o                         
   7  18   0        660.46        655.63        17.96 o                         
   1  19   0        282.40        281.56         7.00 o                         
   2  19   0         27.18         24.41         3.59 o                         
   3  19   0       1944.68       1979.29        26.81 o                         
   4  19   0        128.18        130.39         5.36 o                         
   5  19   0         42.01         46.98         4.08 o                         
   6  19   0         34.56         37.62         3.80 o                         
   7  19   0        426.31        376.89        12.79 o                         
   0  20   0       2524.18       2548.24        56.70 o                         
   1  20   0          0.32          1.78         2.93 o                         
   2  20   0       1407.43       1457.12        20.77 o                         
   3  20   0       1138.70       1220.10        19.35 o                         
   4  20   0        102.74         99.38         5.11 o                         
   5  20   0       2289.53       2372.18        33.17 o                         
   6  20   0        105.52        115.01         5.67 o                         
   1  21   0          6.47          5.33         4.38 o                         
   2  21   0        612.67        623.81        12.73 o                         
   3  21   0         39.47         39.16         4.19 o                         
   4  21   0       1386.86       1422.91        21.97 o                         
   5  21   0        179.38        187.99         5.28 o                         
   6  21   0       1678.25       1575.83        32.74 o                         
   0  22   0        456.26        452.49        15.55 o                         
   1  22   0          6.90          2.82         3.90 o                         
   2  22   0        257.06        268.00        11.68 o                         
   3  22   0        542.17        544.77        11.54 o                         
   4  22   0        231.14        236.19         6.39 o                         
   5  22   0        224.99        204.72         5.19 o                         
   1  23   0        606.76        626.02        13.12 o                         
   2  23   0          4.15          8.87         4.60 o                         
   3  23   0         46.59         52.77         3.54 o                         
   4  23   0        373.28        348.11        11.93 o                         
   5  23   0          2.86          2.26         3.60 o                         
   0  24   0         38.71         41.78         5.47 o                         
   1  24   0        133.00        127.12         7.69 o                         
   2  24   0         32.17         42.13         4.83 o                         
   3  24   0        227.40        216.70        15.82 o                         
   4  24   0         36.15         36.52         5.68 o                         
   1  25   0         33.80         24.87         3.22 o                         
   2  25   0        632.11        628.72        16.23 o                         
   3  25   0        299.29        320.73        11.52 o                         
   0  26   0       1793.78       1487.30        66.03 o                         
   1  26   0         57.33         50.53         3.33 o                         
   2  26   0        239.21        215.78         8.73 o                         
  -9   0   1       3499.47       3746.95        77.60 o                         
  -7   0   1       8140.63       8369.48       146.11 o                         
  -5   0   1        667.56        765.25        35.98 o                         
  -3   0   1        135.02        140.51        15.91 o                         
  -1   0   1         21.70         62.88        21.55 o                         
   1   0   1        269.85        256.01         7.46 o                         
   3   0   1       8346.08       7690.48       258.98 o                         
   5   0   1       1141.45       1103.29        16.89 o                         
   7   0   1        577.55        571.61        17.69 o                         
   9   0   1        374.15        320.24        12.38 o                         
 -10   1   1        182.45        202.07         5.91 o                         
  -9   1   1          1.41          5.45         4.32 o                         
  -8   1   1       1042.27       1062.69        19.82 o                         
  -7   1   1       1556.70       1647.10        32.85 o                         
  -6   1   1        417.49        409.95         8.70 o                         
  -5   1   1         47.01         58.27         5.44 o                         
  -4   1   1        850.38        823.51        24.61 o                         
  -3   1   1       1923.15       2357.70        67.76 o                         
  -2   1   1       6188.00       5834.87       111.80 o                         
  -1   1   1       2717.90       2517.95        52.44 o                         
   0   1   1       8416.97       8028.54       172.52 o                         
   1   1   1         30.47         42.78         3.45 o                         
   2   1   1       8820.59       8729.67       165.97 o                         
   3   1   1       4047.32       4202.27        85.15 o                         
   4   1   1         12.93         11.66         5.57 o                         
   5   1   1       3562.09       3649.82        32.06 o                         
   6   1   1          0.34          2.60         2.63 o                         
   7   1   1       1209.63       1197.86        19.58 o                         
   8   1   1       1146.46       1103.47        22.71 o                         
   9   1   1        555.67        538.80        11.49 o                         
  10   1   1        232.43        184.58         7.59 o                         
 -10   2   1        148.28        144.02         5.25 o                         
  -9   2   1          0.27          1.85         4.25 o                         
  -8   2   1        107.82        132.76         6.50 o                         
  -7   2   1          3.40          8.05         4.05 o                         
  -6   2   1       1825.01       1789.72        22.43 o                         
  -5   2   1        614.10        729.45        12.98 o                         
  -4   2   1       3018.71       3018.45        66.08 o                         
  -3   2   1      17508.50      18988.57       357.61 o                         
  -2   2   1      53168.44      55452.73       886.49 o                         
  -1   2   1          0.98          5.15         2.04 o                         
   0   2   1       6093.40       5694.76        75.32 o                         
   1   2   1         27.92         34.97         4.46 o                         
   2   2   1        111.62         91.51         6.03 o                         
   3   2   1        111.60         90.43         8.05 o                         
   4   2   1       2890.75       2784.69        52.23 o                         
   5   2   1        146.53        121.43         3.84 o                         
   6   2   1       2172.00       2179.84        23.91 o                         
   7   2   1         34.51         36.43         4.49 o                         
   8   2   1       1150.63       1168.09        21.49 o                         
   9   2   1         30.69         32.37         3.32 o                         
 -10   3   1        400.03        369.88        11.42 o                         
  -9   3   1         13.05         12.22         3.85 o                         
  -8   3   1       1638.05       1689.67        27.30 o                         
  -7   3   1        119.64        120.22         8.63 o                         
  -6   3   1       3805.85       3824.19        53.86 o                         
  -5   3   1        470.83        433.17        11.93 o                         
  -4   3   1        543.18        645.86        21.90 o                         
  -3   3   1      14434.87      15518.60       254.82 o                         
  -2   3   1      27149.36      26857.03       432.45 o                         
  -1   3   1         11.88         15.07         3.15 o                         
   0   3   1       5664.90       5345.56        81.24 o                         
   1   3   1        232.54        238.63         8.24 o                         
   2   3   1      10755.11      10467.46       243.23 o                         
   3   3   1       2675.52       2866.96        52.91 o                         
   4   3   1       1199.86       1264.35        26.54 o                         
   5   3   1       1486.66       1380.33        20.28 o                         
   6   3   1       1876.31       1849.68        21.74 o                         
   7   3   1         76.80         74.44         4.76 o                         
   8   3   1         53.92         50.38         5.07 o                         
   9   3   1        210.94        227.80         6.55 o                         
 -10   4   1          2.71          6.41         4.53 o                         
  -9   4   1       2247.01       2370.53        31.50 o                         
  -8   4   1       1425.00       1419.20        25.88 o                         
  -7   4   1       4472.36       4604.19        49.88 o                         
  -6   4   1        182.90        188.52         5.95 o                         
  -5   4   1          1.60         11.98         3.15 o                         
  -4   4   1       1982.27       2198.16        52.04 o                         
  -3   4   1       1797.74       1786.74        41.25 o                         
  -2   4   1       3366.71       3410.53        68.77 o                         
  -1   4   1       9977.13       9137.68       190.23 o                         
   0   4   1       2913.09       2856.53        43.78 o                         
   1   4   1      29863.50      29998.72       557.79 o                         
   2   4   1         29.12         24.38         6.11 o                         
   3   4   1      36174.91      38316.32       715.57 o                         
   4   4   1       1547.27       1602.07        31.77 o                         
   5   4   1      10635.46      11181.76        96.66 o                         
   6   4   1        248.85        240.51         5.85 o                         
   7   4   1       1490.98       1582.77        20.20 o                         
   8   4   1        371.46        395.06        12.69 o                         
   9   4   1        286.97        299.77         7.97 o                         
 -10   5   1        207.32        189.60         8.80 o                         
  -9   5   1          0.90          2.23         3.44 o                         
  -8   5   1        458.83        480.10        10.90 o                         
  -7   5   1       1070.62       1010.89        15.77 o                         
  -6   5   1       2202.92       2220.16        29.30 o                         
  -5   5   1         91.85         74.20         4.47 o                         
  -4   5   1       2401.95       2474.75        57.78 o                         
  -3   5   1         19.41         41.11         6.76 o                         
  -2   5   1        966.80       1053.23        25.44 o                         
  -1   5   1      10533.61       9791.73       261.78 o                         
   0   5   1       1965.65       1783.61        38.69 o                         
   1   5   1        590.80        518.41        12.41 o                         
   2   5   1        729.36        678.01        18.91 o                         
   3   5   1       1308.75       1374.59        34.21 o                         
   4   5   1       2459.93       2611.48        48.51 o                         
   5   5   1       8107.65       8129.00        68.48 o                         
   6   5   1        877.72        924.30        12.67 o                         
   7   5   1       1669.40       1762.96        21.90 o                         
   8   5   1        102.10        101.48         5.57 o                         
   9   5   1         84.31         92.26         5.36 o                         
 -10   6   1        138.49        136.57         9.20 o                         
  -9   6   1         75.06         71.81         4.25 o                         
  -8   6   1          4.72          6.94         3.83 o                         
  -7   6   1       1237.85       1274.96        17.97 o                         
  -6   6   1       5171.03       5324.47        58.51 o                         
  -5   6   1       2941.41       2889.16        36.96 o                         
  -4   6   1      21091.13      21999.70       418.52 o                         
  -3   6   1       1151.88       1216.66        37.93 o                         
  -2   6   1       7640.92       7461.20       143.57 o                         
  -1   6   1        157.79        109.37        14.64 o                         
   0   6   1       1010.55        923.18        27.46 o                         
   1   6   1        617.62        555.98        19.25 o                         
   2   6   1        414.70        375.00        11.17 o                         
   3   6   1          0.56          6.87         5.39 o                         
   4   6   1        777.87        760.81        19.55 o                         
   5   6   1        440.66        430.97         9.11 o                         
   6   6   1       3311.46       3333.15        31.87 o                         
   7   6   1        304.82        308.86         7.49 o                         
   8   6   1        425.31        425.09        13.90 o                         
   9   6   1         16.82         17.00         3.44 o                         
  -9   7   1         12.91         15.26         3.54 o                         
  -8   7   1        902.89        965.63        15.52 o                         
  -7   7   1        105.79         89.35         4.42 o                         
  -6   7   1       3498.36       3630.76        46.73 o                         
  -5   7   1         75.37         63.32         3.77 o                         
  -4   7   1         53.94         88.85        13.24 o                         
  -3   7   1       4856.58       5334.49        93.76 o                         
  -2   7   1       1440.24       1455.56        23.43 o                         
  -1   7   1       2508.98       2411.26        71.37 o                         
   0   7   1       7081.63       6676.92       157.19 o                         
   1   7   1       1261.57       1133.90        28.99 o                         
   2   7   1       3171.98       2872.05        46.78 o                         
   3   7   1       1872.01       2089.08        33.60 o                         
   4   7   1      11187.39      11361.24       113.95 o                         
   5   7   1        452.49        420.37         7.38 o                         
   6   7   1        528.28        529.23        16.31 o                         
   7   7   1       1408.07       1401.92        20.09 o                         
   8   7   1        185.48        191.95         7.62 o                         
   9   7   1         43.60         46.51         3.88 o                         
  -9   8   1        837.60        947.13        16.57 o                         
  -8   8   1        229.17        208.45         6.78 o                         
  -7   8   1        793.60        821.95        13.12 o                         
  -6   8   1         11.77          6.90         3.76 o                         
  -5   8   1          2.49          4.15         2.90 o                         
  -4   8   1       1405.67       1396.72        24.99 o                         
  -3   8   1         57.41         60.51         7.53 o                         
  -2   8   1       1931.17       2052.46        31.35 o                         
  -1   8   1       1292.92       1307.53        39.58 o                         
   0   8   1          7.50          6.73         4.98 o                         
   1   8   1       7573.05       7387.89       214.56 o                         
   2   8   1         76.90         50.43         5.69 o                         
   3   8   1      16746.93      17752.34       237.26 o                         
   4   8   1         11.40         11.94         2.47 o                         
   5   8   1       1467.62       1568.70        16.65 o                         
   6   8   1        376.50        384.82         8.39 o                         
   7   8   1          0.13         -0.17         3.36 o                         
   8   8   1        191.40        196.83         8.47 o                         
   9   8   1         25.31         26.09         3.78 o                         
  -9   9   1         55.13         58.97         4.45 o                         
  -8   9   1        143.22        156.23         6.81 o                         
  -7   9   1        290.89        310.98        10.84 o                         
  -6   9   1        111.44        100.87         4.84 o                         
  -5   9   1       4473.36       4539.62        52.04 o                         
  -4   9   1         20.94         24.38         3.02 o                         
  -3   9   1       3601.70       3595.05        66.59 o                         
  -2   9   1       9547.22      10138.79       198.40 o                         
  -1   9   1       3518.29       3516.66        97.95 o                         
   0   9   1        159.33        141.18        17.31 o                         
   1   9   1       3577.66       3487.66        62.31 o                         
   2   9   1         11.96         20.73         3.55 o                         
   3   9   1       1621.34       1638.46        30.68 o                         
   4   9   1          6.49         12.17         2.50 o                         
   5   9   1       5793.32       5927.69        50.98 o                         
   6   9   1        452.55        458.77         8.43 o                         
   7   9   1       1259.69       1309.51        23.93 o                         
   8   9   1         10.93         13.25         4.47 o                         
   9   9   1        991.79        924.73        25.84 o                         
  -9  10   1        239.92        219.87         8.59 o                         
  -8  10   1        114.25        118.88         6.43 o                         
  -7  10   1        105.14        106.58         5.53 o                         
  -6  10   1       2110.58       2144.74        31.30 o                         
  -5  10   1        285.00        278.52         7.54 o                         
  -4  10   1       1110.39       1061.77        18.12 o                         
  -3  10   1       6411.39       6882.68       149.69 o                         
  -2  10   1      13554.62      13327.97       400.97 o                         
  -1  10   1        184.57        196.83        16.79 o                         
   0  10   1          2.53          7.38         5.82 o                         
   1  10   1       4953.81       5004.81       109.20 o                         
   2  10   1       1157.15       1138.31        48.10 o                         
   3  10   1       2040.25       2009.52        23.81 o                         
   4  10   1        946.03        918.60        11.15 o                         
   5  10   1        512.29        512.47         8.26 o                         
   6  10   1       3451.62       3473.32        38.46 o                         
   7  10   1          0.20          5.01         5.00 o                         
   8  10   1        504.08        504.14        10.91 o                         
   9  10   1        113.18        128.76         6.10 o                         
  -9  11   1          0.57          1.08         3.66 o                         
  -8  11   1       4239.09       4341.79        57.28 o                         
  -7  11   1         27.40         23.37         3.95 o                         
  -6  11   1       1508.99       1588.27        20.47 o                         
  -5  11   1        473.93        452.92         8.93 o                         
  -4  11   1       1344.38       1328.08        18.56 o                         
  -3  11   1        570.75        553.89        11.91 o                         
  -2  11   1       9479.76       9805.70       194.67 o                         
  -1  11   1       2059.77       2172.92        86.13 o                         
   0  11   1       8831.04       8302.26       522.30 o                         
   1  11   1        172.39        190.54         9.85 o                         
   2  11   1      10384.34      10098.39       174.43 o                         
   3  11   1       3941.49       3937.83        35.27 o                         
   4  11   1       1087.43       1072.36        14.64 o                         
   5  11   1         32.86         39.79         3.58 o                         
   6  11   1        483.40        468.49         9.99 o                         
   7  11   1          0.90          8.27         4.68 o                         
   8  11   1        212.86        240.83         7.76 o                         
   9  11   1        184.29        187.59         8.21 o                         
  -9  12   1        793.82        760.52        31.91 o                         
  -8  12   1        356.84        387.79         7.60 o                         
  -7  12   1         36.36         39.15         4.48 o                         
  -6  12   1        527.95        507.39        16.33 o                         
  -5  12   1       1215.16       1215.18        21.26 o                         
  -4  12   1       1384.63       1491.18        19.61 o                         
  -3  12   1        744.17        768.62        11.69 o                         
  -2  12   1          2.00         13.48         5.53 o                         
  -1  12   1         25.09         22.62         6.94 o                         
   0  12   1         25.47         19.28         5.67 o                         
   1  12   1      19120.49      19332.11       923.23 o                         
   2  12   1          2.54          5.27         2.36 o                         
   3  12   1      11070.57      11313.21        97.33 o                         
   4  12   1        183.88        210.79         6.44 o                         
   5  12   1         15.76         14.88         3.18 o                         
   6  12   1        194.51        175.43         5.55 o                         
   7  12   1          1.05          2.70         4.48 o                         
   8  12   1        767.24        825.12        14.21 o                         
  -8  13   1          3.77          6.18         2.72 o                         
  -7  13   1        943.36        913.26        16.42 o                         
  -6  13   1        413.04        412.45         9.34 o                         
  -5  13   1        239.82        223.01         6.96 o                         
  -4  13   1        392.41        406.80         8.59 o                         
  -3  13   1       7141.69       7096.02        67.43 o                         
  -2  13   1       1962.90       2008.41        36.04 o                         
  -1  13   1       6910.42       6734.89        76.22 o                         
   0  13   1        144.34        142.45         4.79 o                         
   1  13   1       3229.39       3135.00        34.23 o                         
   2  13   1        887.42        962.00        11.55 o                         
   3  13   1        311.31        271.49         5.79 o                         
   4  13   1          0.03          2.66         3.42 o                         
   5  13   1        585.12        585.40        13.14 o                         
   6  13   1          3.92          8.36         3.85 o                         
   7  13   1       1411.18       1482.60        29.79 o                         
   8  13   1         38.37         30.14         4.07 o                         
  -8  14   1         20.34         18.33         3.38 o                         
  -7  14   1         14.59         10.11         3.65 o                         
  -6  14   1       1715.56       1719.42        21.39 o                         
  -5  14   1        173.71        135.74         5.21 o                         
  -4  14   1       7650.86       7682.91        80.59 o                         
  -3  14   1        119.04        113.13         4.89 o                         
  -2  14   1       4113.13       4172.27        43.17 o                         
  -1  14   1        715.26        683.61         9.58 o                         
   0  14   1       2169.28       2104.28        20.85 o                         
   1  14   1       4269.83       4265.00        37.57 o                         
   2  14   1          6.86         10.32         2.49 o                         
   3  14   1       3236.55       3277.09        35.57 o                         
   4  14   1       1090.71       1086.50        16.09 o                         
   5  14   1          4.95          7.24         3.26 o                         
   6  14   1       1358.33       1443.46        19.76 o                         
   7  14   1          5.67          6.67         3.37 o                         
   8  14   1        967.91        935.77        27.95 o                         
  -8  15   1       1458.25       1479.94        29.04 o                         
  -7  15   1        195.94        236.46         6.57 o                         
  -6  15   1       1777.97       1848.61        24.83 o                         
  -5  15   1         52.40         50.26         4.15 o                         
  -4  15   1        961.15       1011.98        16.07 o                         
  -3  15   1        528.56        500.15         9.12 o                         
  -2  15   1        254.27        251.57         6.29 o                         
  -1  15   1       2014.89       2014.62        22.19 o                         
   0  15   1       6405.54       6325.99        57.94 o                         
   1  15   1         75.97         64.46         3.18 o                         
   2  15   1       4479.29       4430.99        47.74 o                         
   3  15   1        500.01        500.10        10.23 o                         
   4  15   1        472.72        441.49         9.84 o                         
   5  15   1       2153.63       2222.27        27.12 o                         
   6  15   1        229.07        226.32         6.09 o                         
   7  15   1        139.64        138.91         5.58 o                         
   8  15   1         33.52         35.17         3.10 o                         
  -8  16   1         38.23         33.59         2.96 o                         
  -7  16   1        187.31        180.97         7.02 o                         
  -6  16   1        182.27        162.03         7.01 o                         
  -5  16   1        210.73        202.62         7.09 o                         
  -4  16   1       1260.47       1250.04        17.96 o                         
  -3  16   1        164.50        164.95         5.64 o                         
  -2  16   1       2609.83       2680.68        32.68 o                         
  -1  16   1         30.83         22.22         2.96 o                         
   0  16   1          2.21          3.69         2.32 o                         
   1  16   1        258.64        269.37         6.52 o                         
   2  16   1       4610.97       4825.53        49.59 o                         
   3  16   1        133.10        128.85         5.75 o                         
   4  16   1        897.65        919.70        16.12 o                         
   5  16   1        114.45        128.11         5.35 o                         
   6  16   1        568.29        582.81        10.81 o                         
   7  16   1        169.05        168.12         5.61 o                         
  -7  17   1        621.09        607.60        13.22 o                         
  -6  17   1          2.89          4.56         3.48 o                         
  -5  17   1       1699.27       1742.23        23.98 o                         
  -4  17   1        180.18        183.94         6.98 o                         
  -3  17   1       2224.99       2288.72        26.55 o                         
  -2  17   1        645.34        660.97        11.81 o                         
  -1  17   1        106.49        102.71         4.47 o                         
   0  17   1        125.05        116.82         4.66 o                         
   1  17   1       1092.54       1126.45        15.93 o                         
   2  17   1        755.24        763.54        15.51 o                         
   3  17   1        213.95        212.38         7.16 o                         
   4  17   1          9.82          9.44         4.05 o                         
   5  17   1       1641.47       1773.23        26.93 o                         
   6  17   1         56.94         58.50         3.97 o                         
   7  17   1       2120.60       2203.56        28.10 o                         
  -7  18   1        145.37        155.34         6.15 o                         
  -6  18   1         51.24         51.77         3.47 o                         
  -5  18   1        174.35        185.04         6.40 o                         
  -4  18   1       2109.17       2228.17        31.37 o                         
  -3  18   1        190.73        195.49         6.21 o                         
  -2  18   1         43.09         36.65         3.65 o                         
  -1  18   1        641.29        667.05        12.12 o                         
   0  18   1       1046.31       1067.31        14.82 o                         
   1  18   1        698.30        668.14        10.34 o                         
   2  18   1        248.60        239.49         6.84 o                         
   3  18   1       1784.44       1811.46        25.42 o                         
   4  18   1        545.07        550.20        12.23 o                         
   5  18   1         35.40         35.69         3.26 o                         
   6  18   1        506.42        488.52         8.82 o                         
   7  18   1          2.90          4.94         2.64 o                         
  -7  19   1          4.31          2.11         3.18 o                         
  -6  19   1       1055.38       1080.30        29.98 o                         
  -5  19   1        156.79        169.86         5.32 o                         
  -4  19   1        124.50        133.97         6.42 o                         
  -3  19   1       1753.73       1788.76        23.49 o                         
  -2  19   1        643.48        630.49        11.55 o                         
  -1  19   1       3406.22       3415.01        36.80 o                         
   0  19   1       5255.53       5389.71        59.75 o                         
   1  19   1         19.02         21.82         3.04 o                         
   2  19   1       1370.66       1365.99        19.15 o                         
   3  19   1        220.19        210.89         7.49 o                         
   4  19   1       2724.40       2800.06        37.49 o                         
   5  19   1         46.19         48.09         4.01 o                         
   6  19   1         56.26         75.79         4.86 o                         
  -6  20   1       1784.11       1738.14        40.31 o                         
  -5  20   1         94.70        100.72         4.68 o                         
  -4  20   1       3241.83       3492.76        44.73 o                         
  -3  20   1        198.46        187.77         5.96 o                         
  -2  20   1        882.69        880.08        16.39 o                         
  -1  20   1          0.88          2.93         3.67 o                         
   0  20   1        687.98        690.44        12.58 o                         
   1  20   1         24.00         22.11         3.81 o                         
   2  20   1        543.71        544.96        11.04 o                         
   3  20   1        343.58        337.38         9.01 o                         
   4  20   1          5.82          5.17         3.38 o                         
   5  20   1         45.59         49.00         3.81 o                         
   6  20   1        536.84        515.79        10.91 o                         
  -6  21   1        258.63        246.29        13.67 o                         
  -5  21   1       1098.11       1140.59        16.52 o                         
  -4  21   1         89.54         85.13         6.13 o                         
  -3  21   1       2839.76       3061.06        39.96 o                         
  -2  21   1          1.34          1.34         3.44 o                         
  -1  21   1        494.77        510.62        10.72 o                         
   0  21   1         80.99         66.04         5.30 o                         
   1  21   1       1395.90       1367.04        23.75 o                         
   2  21   1        829.08        821.17        14.90 o                         
   3  21   1        390.56        400.53         8.30 o                         
   4  21   1        896.60        931.37        14.65 o                         
   5  21   1       1982.59       2034.84        30.32 o                         
   6  21   1         49.97         43.66         4.88 o                         
  -5  22   1        152.93        141.73         4.51 o                         
  -4  22   1        688.24        702.10        14.70 o                         
  -3  22   1         78.09         86.19         5.02 o                         
  -2  22   1        431.63        458.70         9.51 o                         
  -1  22   1         61.53         66.25         4.75 o                         
   0  22   1        607.63        649.63        16.94 o                         
   1  22   1        856.09        874.48        18.67 o                         
   2  22   1         10.73          6.25         4.32 o                         
   3  22   1       2086.67       2096.51        35.05 o                         
   4  22   1        506.03        537.42        11.72 o                         
   5  22   1        827.02        787.28        17.52 o                         
  -5  23   1        298.05        269.39         9.27 o                         
  -4  23   1         15.30         12.38         3.11 o                         
  -3  23   1        372.11        333.30         9.20 o                         
  -2  23   1       1789.21       1818.38        28.64 o                         
  -1  23   1         86.88         80.21         5.55 o                         
   0  23   1        218.76        198.77         8.07 o                         
   1  23   1         68.22         71.22         6.80 o                         
   2  23   1       1117.54       1113.39        20.82 o                         
   3  23   1         26.06         28.87         5.13 o                         
   4  23   1         89.41         87.02         4.54 o                         
  -4  24   1       1364.56       1276.61        34.72 o                         
  -3  24   1         91.09         88.64         4.28 o                         
  -2  24   1       1211.38       1210.51        24.30 o                         
  -1  24   1         13.51         23.71         3.19 o                         
   0  24   1        277.24        259.80         7.82 o                         
   1  24   1        297.82        318.02        14.70 o                         
   2  24   1         53.62         60.83         5.87 o                         
   3  24   1         83.95         70.80         6.34 o                         
   4  24   1       1017.45        908.16        23.96 o                         
  -3  25   1        809.20        775.69        18.23 o                         
  -2  25   1        666.86        664.04        19.12 o                         
  -1  25   1       1173.92       1158.13        40.32 o                         
   0  25   1        296.20        299.93        10.18 o                         
   1  25   1         40.70         35.60         3.56 o                         
   2  25   1         48.42         42.76         3.82 o                         
   3  25   1         65.65         53.32         3.92 o                         
  -2  26   1         95.48         77.73         4.67 o                         
  -1  26   1        894.79        803.32        18.63 o                         
   0  26   1          6.77          4.21         3.12 o                         
   1  26   1       1123.63        945.21        31.93 o                         
 -10   0   2        808.80        792.02        18.51 o                         
  -8   0   2       4428.75       4562.49        83.06 o                         
  -6   0   2       2178.00       2163.07        45.79 o                         
  -4   0   2       1296.08       1437.95        92.44 o                         
  -2   0   2      12279.56      11830.37       272.31 o                         
   0   0   2      17514.22      17285.35       559.22 o                         
   2   0   2       2422.49       2443.10        86.73 o                         
   4   0   2      52969.29      53097.36      1703.52 o                         
   6   0   2       3540.53       3620.22        44.75 o                         
   8   0   2        125.30        140.65         7.80 o                         
 -10   1   2        730.33        717.86        12.58 o                         
  -9   1   2        585.43        605.09        13.17 o                         
  -8   1   2         99.29        105.09         6.87 o                         
  -7   1   2       2789.06       2846.67        33.84 o                         
  -6   1   2       1262.51       1307.43        20.82 o                         
  -5   1   2         64.30         46.38         4.84 o                         
  -4   1   2        753.39        640.30        18.02 o                         
  -3   1   2        706.80        647.41        19.14 o                         
  -2   1   2       5081.94       4824.84        71.43 o                         
  -1   1   2       1360.09       1352.80        34.08 o                         
   0   1   2      19889.43      19298.48       359.85 o                         
   1   1   2      13566.72      12992.37       171.43 o                         
   2   1   2       2785.20       2789.29        69.50 o                         
   3   1   2       2434.73       2355.14        49.53 o                         
   4   1   2          5.96         18.51         5.27 o                         
   5   1   2        375.68        374.05         5.94 o                         
   6   1   2        700.28        670.36         9.00 o                         
   7   1   2        279.84        296.03         6.87 o                         
   8   1   2        335.82        311.12         7.85 o                         
   9   1   2          0.03          4.05         3.32 o                         
 -10   2   2         16.42         15.95         2.48 o                         
  -9   2   2        680.58        677.78        15.68 o                         
  -8   2   2          6.24          1.31         4.89 o                         
  -7   2   2          1.71          8.63         4.19 o                         
  -6   2   2         15.46         21.82         3.85 o                         
  -5   2   2        215.78        281.30        11.56 o                         
  -4   2   2       1747.85       1938.57        40.35 o                         
  -3   2   2        269.42        184.55         6.56 o                         
  -2   2   2        134.53        105.44         4.08 o                         
  -1   2   2      24288.51      22908.13       424.88 o                         
   0   2   2       1263.41       1275.61        39.83 o                         
   1   2   2      47216.36      47285.64       680.21 o                         
   2   2   2       5789.64       5930.04        99.74 o                         
   3   2   2         34.37         41.87         5.33 o                         
   4   2   2        605.66        583.50        25.34 o                         
   5   2   2       1830.03       1884.08        18.77 o                         
   6   2   2        581.39        554.69         8.18 o                         
   7   2   2        730.53        737.90        10.78 o                         
   8   2   2        144.45        138.05         6.34 o                         
   9   2   2       1237.53       1221.89        39.70 o                         
 -10   3   2         76.62         65.99         3.27 o                         
  -9   3   2       1684.49       1782.09        25.08 o                         
  -8   3   2        491.67        487.66        13.08 o                         
  -7   3   2        409.56        438.80        16.50 o                         
  -6   3   2        792.22        789.46        17.60 o                         
  -5   3   2       1885.88       1886.37        23.40 o                         
  -4   3   2         58.27         75.58         6.54 o                         
  -3   3   2        451.23        395.18         9.87 o                         
  -2   3   2        868.90        761.26        15.26 o                         
  -1   3   2         56.09         48.14         4.77 o                         
   0   3   2      14476.79      13870.41       259.60 o                         
   1   3   2      27236.65      27478.72       441.62 o                         
   2   3   2      13394.15      13469.51       220.77 o                         
   3   3   2       6981.56       6923.12       116.83 o                         
   4   3   2       1012.10       1061.77        22.41 o                         
   5   3   2       6051.83       6165.35        53.47 o                         
   6   3   2       4931.93       4862.38        45.43 o                         
   7   3   2        557.87        568.57        10.84 o                         
   8   3   2        967.59       1094.25        22.32 o                         
   9   3   2          3.13          5.16         3.79 o                         
 -10   4   2        127.58        119.84         4.74 o                         
  -9   4   2        317.44        334.77         8.57 o                         
  -8   4   2       7884.63       8336.19       116.91 o                         
  -7   4   2        332.56        304.03         7.76 o                         
  -6   4   2      14188.36      14631.78       135.71 o                         
  -5   4   2       3922.96       4122.70        51.53 o                         
  -4   4   2       1825.93       1924.14        66.47 o                         
  -3   4   2       3264.56       3633.78        58.52 o                         
  -2   4   2       4014.53       3944.91        61.47 o                         
  -1   4   2        867.38        771.52        29.34 o                         
   0   4   2       5389.75       4872.96       140.26 o                         
   1   4   2       2031.93       2106.38        73.80 o                         
   2   4   2       3697.94       3545.09        62.46 o                         
   3   4   2       4402.08       4800.89        84.77 o                         
   4   4   2       4797.15       4387.70        70.92 o                         
   5   4   2          1.02          2.72         2.17 o                         
   6   4   2        617.06        546.74        12.22 o                         
   7   4   2        183.41        179.70         5.72 o                         
   8   4   2          4.28          9.46         4.17 o                         
   9   4   2         20.23         17.89         3.65 o                         
 -10   5   2         70.90         68.57         3.98 o                         
  -9   5   2         27.71         39.08         4.45 o                         
  -8   5   2         41.06         29.33         5.12 o                         
  -7   5   2        345.31        367.96         8.17 o                         
  -6   5   2       5250.42       5636.72        52.11 o                         
  -5   5   2       3071.48       3089.37        33.38 o                         
  -4   5   2        402.71        318.33        13.30 o                         
  -3   5   2        109.46        104.43         6.58 o                         
  -2   5   2       1376.21       1227.57        22.71 o                         
  -1   5   2        278.59        242.27         6.88 o                         
   0   5   2         79.76         52.20         7.60 o                         
   1   5   2        367.40        410.68        13.80 o                         
   2   5   2       2326.38       2278.61        43.31 o                         
   3   5   2       1764.07       1856.06        37.89 o                         
   4   5   2       2813.18       3072.07        63.99 o                         
   5   5   2       5132.86       5219.96        43.87 o                         
   6   5   2       1267.82       1281.61        16.24 o                         
   7   5   2         54.79         51.41         4.01 o                         
   8   5   2        969.98        994.40        19.73 o                         
   9   5   2         41.63         36.62         4.04 o                         
 -10   6   2         39.66         32.12         4.47 o                         
  -9   6   2        741.90        758.25        18.83 o                         
  -8   6   2        604.88        645.68        12.31 o                         
  -7   6   2        261.44        279.14         7.46 o                         
  -6   6   2        128.18        124.41         4.28 o                         
  -5   6   2       1134.55       1059.35        15.33 o                         
  -4   6   2         55.99         70.24         7.72 o                         
  -3   6   2       6892.83       6390.50        98.84 o                         
  -2   6   2        237.28        216.74        12.74 o                         
  -1   6   2       5108.29       4792.30       117.06 o                         
   0   6   2         71.38         79.28         8.47 o                         
   1   6   2        726.10        652.85        16.33 o                         
   2   6   2          0.81          1.12         5.18 o                         
   3   6   2        954.64        871.94        22.20 o                         
   4   6   2       1749.45       1723.53        18.78 o                         
   5   6   2       5861.67       6224.86        81.55 o                         
   6   6   2        598.11        602.94        10.03 o                         
   7   6   2       2149.94       2109.15        29.08 o                         
   8   6   2         75.92         78.71         5.48 o                         
   9   6   2        692.26        649.32        10.59 o                         
  -9   7   2        190.89        197.15         9.59 o                         
  -8   7   2        869.14        883.83        15.32 o                         
  -7   7   2       2411.43       2463.82        26.68 o                         
  -6   7   2       1782.19       1791.54        18.33 o                         
  -5   7   2       6368.44       6302.53        54.62 o                         
  -4   7   2       2244.66       2119.11        44.92 o                         
  -3   7   2       6339.69       6843.25       105.57 o                         
  -2   7   2       4232.47       4469.86       112.09 o                         
  -1   7   2        213.38        276.19        18.99 o                         
   0   7   2       1385.07       1520.48        42.88 o                         
   1   7   2       3465.76       3498.72        62.80 o                         
   2   7   2       1146.13       1309.19        25.51 o                         
   3   7   2      18770.25      19415.73       286.29 o                         
   4   7   2        375.38        407.70         6.91 o                         
   5   7   2       6797.19       6865.34        56.36 o                         
   6   7   2        357.77        339.12         6.77 o                         
   7   7   2       2697.22       2753.61        35.23 o                         
   8   7   2         40.62         39.50         4.71 o                         
   9   7   2         76.45         70.35         3.67 o                         
  -9   8   2         88.89         73.46         4.88 o                         
  -8   8   2       4477.61       4410.45        49.42 o                         
  -7   8   2        969.44        903.91        14.85 o                         
  -6   8   2       5179.25       5134.73        44.60 o                         
  -5   8   2         15.59         17.63         2.28 o                         
  -4   8   2       3716.88       3643.33        44.48 o                         
  -3   8   2       3337.23       3252.16        71.79 o                         
  -2   8   2       1703.84       1762.01        62.62 o                         
  -1   8   2        639.34        680.16        25.49 o                         
   0   8   2       4078.07       4431.05       109.72 o                         
   1   8   2        205.99        154.34         9.37 o                         
   2   8   2       5406.53       5013.85        72.39 o                         
   3   8   2      11581.25      12303.58       184.97 o                         
   4   8   2      12400.16      12178.52        98.79 o                         
   5   8   2        784.87        742.82         9.04 o                         
   6   8   2       2830.57       2841.10        28.24 o                         
   7   8   2          4.10         10.34         4.43 o                         
   8   8   2         21.41         15.12         3.87 o                         
   9   8   2          1.97          2.71         2.53 o                         
  -9   9   2         37.55         50.99         4.57 o                         
  -8   9   2        142.31        144.88         5.59 o                         
  -7   9   2        258.69        243.81         5.99 o                         
  -6   9   2        892.64        908.69        17.25 o                         
  -5   9   2          1.73          8.87         2.44 o                         
  -4   9   2       4149.15       3887.24        41.86 o                         
  -3   9   2        294.55        250.06        17.50 o                         
  -2   9   2        111.55         51.28         7.79 o                         
  -1   9   2        245.41        230.53        11.74 o                         
   0   9   2        847.37       1101.99        34.72 o                         
   1   9   2       7569.74       7961.58       132.56 o                         
   2   9   2       4349.86       4167.10        61.51 o                         
   3   9   2        988.82        964.76        17.74 o                         
   4   9   2         15.06         22.04         2.59 o                         
   5   9   2        127.07        143.02         4.10 o                         
   6   9   2       2188.20       2276.25        25.09 o                         
   7   9   2        461.01        441.06        11.08 o                         
   8   9   2       1300.99       1330.24        24.61 o                         
   9   9   2        591.61        499.84        13.27 o                         
  -9  10   2         90.22         84.10         6.34 o                         
  -8  10   2        499.09        542.61        10.54 o                         
  -7  10   2          0.93          2.38         3.18 o                         
  -6  10   2       2437.21       2509.62        25.87 o                         
  -5  10   2       3249.39       3173.65        31.83 o                         
  -4  10   2          0.49          6.29         3.17 o                         
  -3  10   2       1041.18        977.53        28.32 o                         
  -2  10   2       1975.61       1865.88        68.03 o                         
  -1  10   2      13180.40      13607.71       306.37 o                         
   0  10   2       2355.68       2342.96        63.91 o                         
   1  10   2       6379.08       6653.08       157.31 o                         
   2  10   2        110.73        101.09         9.68 o                         
   3  10   2       1294.53       1299.29        14.56 o                         
   4  10   2       1726.78       1812.31        19.33 o                         
   5  10   2       1624.35       1627.75        17.93 o                         
   6  10   2        468.97        467.15         8.69 o                         
   7  10   2       2059.69       2052.38        27.38 o                         
   8  10   2         65.66         52.66         4.83 o                         
   9  10   2       2166.65       1613.49       216.44 o                         
  -9  11   2        848.89        896.44        23.96 o                         
  -8  11   2        523.70        524.18        12.74 o                         
  -7  11   2       1138.32       1161.73        15.77 o                         
  -6  11   2        971.60        978.77        13.70 o                         
  -5  11   2       2253.43       2221.46        27.08 o                         
  -4  11   2          0.55         -0.20         2.88 o                         
  -3  11   2       1296.40       1316.41        23.80 o                         
  -2  11   2         91.90         97.01         9.68 o                         
  -1  11   2       1015.57        946.15        33.27 o                         
   0  11   2        336.26        269.52        15.35 o                         
   1  11   2       7059.98       7151.28       174.01 o                         
   2  11   2         17.77         25.57         3.22 o                         
   3  11   2       6066.11       6060.33        50.89 o                         
   4  11   2         17.79         19.52         2.68 o                         
   5  11   2        463.88        457.02         9.27 o                         
   6  11   2        379.87        376.81         7.55 o                         
   7  11   2        464.15        458.19        10.24 o                         
   8  11   2         16.53         21.27         3.95 o                         
  -9  12   2        109.24         93.48         6.76 o                         
  -8  12   2       1546.36       1556.50        30.75 o                         
  -7  12   2         76.69         90.84         5.22 o                         
  -6  12   2       1009.25       1004.36        15.78 o                         
  -5  12   2          2.83          9.54         3.23 o                         
  -4  12   2         96.66        107.87         4.89 o                         
  -3  12   2        506.85        477.74         7.72 o                         
  -2  12   2        412.27        428.09         7.76 o                         
  -1  12   2        683.28        600.80        13.08 o                         
   0  12   2        427.15        382.50        12.12 o                         
   1  12   2       1358.45       1324.29        19.56 o                         
   2  12   2       2713.52       2553.20        26.29 o                         
   3  12   2        581.57        587.52         8.55 o                         
   4  12   2       1503.79       1533.44        19.00 o                         
   5  12   2         76.71         70.18         3.96 o                         
   6  12   2         71.10         79.67         4.69 o                         
   7  12   2       1853.62       1884.24        23.66 o                         
   8  12   2         29.83         47.57         4.20 o                         
  -8  13   2        674.09        717.19        23.03 o                         
  -7  13   2         16.86         14.02         3.28 o                         
  -6  13   2         10.11         22.91         3.97 o                         
  -5  13   2       2193.17       2128.09        27.83 o                         
  -4  13   2       9873.36      10067.50       102.71 o                         
  -3  13   2        631.31        654.26         9.95 o                         
  -2  13   2       1546.08       1456.19        18.15 o                         
  -1  13   2       1522.25       1544.28        18.22 o                         
   0  13   2       5142.21       4732.98        52.24 o                         
   1  13   2          1.78         -0.44         2.41 o                         
   2  13   2        291.56        246.38         5.01 o                         
   3  13   2       1819.45       1870.64        21.26 o                         
   4  13   2        210.16        227.29         6.07 o                         
   5  13   2         23.30         19.14         3.37 o                         
   6  13   2        606.22        607.27        10.91 o                         
   7  13   2          2.63          8.41         3.33 o                         
   8  13   2       2173.99       2106.65        39.53 o                         
  -8  14   2         50.13         49.47         5.02 o                         
  -7  14   2         18.00         27.99         3.49 o                         
  -6  14   2       1190.86       1203.40        16.24 o                         
  -5  14   2        223.54        215.07         6.80 o                         
  -4  14   2         15.29         11.43         3.40 o                         
  -3  14   2       1777.21       1722.03        21.04 o                         
  -2  14   2         19.77         23.23         3.31 o                         
  -1  14   2       2211.28       2157.46        23.61 o                         
   0  14   2        252.04        256.69         5.93 o                         
   1  14   2        704.65        627.36         8.83 o                         
   2  14   2       3433.02       3396.31        31.15 o                         
   3  14   2         21.12         12.92         2.84 o                         
   4  14   2         21.37         24.80         3.47 o                         
   5  14   2        102.84         96.85         4.13 o                         
   6  14   2       1177.49       1216.92        15.70 o                         
   7  14   2        704.13        710.72        13.03 o                         
   8  14   2         76.91         61.23         8.27 o                         
  -8  15   2          5.97          1.51         2.99 o                         
  -7  15   2        350.19        344.53        12.49 o                         
  -6  15   2        321.02        343.01         7.58 o                         
  -5  15   2        544.10        523.75        11.29 o                         
  -4  15   2         26.87         26.53         3.49 o                         
  -3  15   2       2070.08       2049.73        23.40 o                         
  -2  15   2          1.67          3.90         3.40 o                         
  -1  15   2        858.52        876.11        13.06 o                         
   0  15   2         23.69         32.10         2.96 o                         
   1  15   2       3504.37       3430.07        36.16 o                         
   2  15   2         66.68         65.22         3.52 o                         
   3  15   2       5801.59       5769.78        58.58 o                         
   4  15   2         51.32         40.56         3.64 o                         
   5  15   2        880.69        922.71        13.14 o                         
   6  15   2         21.25         17.89         3.25 o                         
   7  15   2        424.70        454.85        11.05 o                         
   8  15   2          9.22         10.01         5.15 o                         
  -8  16   2        436.07        442.72        15.43 o                         
  -7  16   2         35.62         34.27         3.42 o                         
  -6  16   2        768.95        830.23        12.84 o                         
  -5  16   2       1388.01       1414.10        19.55 o                         
  -4  16   2         19.19         15.75         3.67 o                         
  -3  16   2       1582.18       1604.20        19.91 o                         
  -2  16   2        155.53        159.39         5.35 o                         
  -1  16   2       3567.01       3721.69        39.70 o                         
   0  16   2        104.28        118.35         4.00 o                         
   1  16   2        324.27        303.11         6.29 o                         
   2  16   2       5092.26       5188.65        53.00 o                         
   3  16   2        107.73        108.33         4.83 o                         
   4  16   2        163.72        170.01         5.53 o                         
   5  16   2          8.77         13.47         3.23 o                         
   6  16   2         41.30         51.93         3.70 o                         
   7  16   2         56.49         70.91         3.88 o                         
  -7  17   2          2.23          5.51         3.44 o                         
  -6  17   2         58.95         64.45         4.22 o                         
  -5  17   2        491.95        497.34        10.12 o                         
  -4  17   2       1702.23       1787.62        22.81 o                         
  -3  17   2       1212.24       1270.43        16.83 o                         
  -2  17   2       5202.52       5574.66        62.53 o                         
  -1  17   2         68.14         75.32         3.87 o                         
   0  17   2       3640.88       3720.00        41.25 o                         
   1  17   2       2042.26       2100.43        24.42 o                         
   2  17   2       8324.67       8451.14       108.64 o                         
   3  17   2         50.39         61.73         4.14 o                         
   4  17   2         35.65         25.35         4.08 o                         
   5  17   2        389.03        407.44         8.41 o                         
   6  17   2        257.98        268.00         6.47 o                         
   7  17   2        227.80        211.98         6.28 o                         
  -7  18   2         74.00         82.45         6.21 o                         
  -6  18   2        564.52        588.22        12.38 o                         
  -5  18   2        251.65        243.91         8.78 o                         
  -4  18   2       1561.16       1621.87        21.73 o                         
  -3  18   2       1433.26       1438.55        17.04 o                         
  -2  18   2       1864.79       1882.38        23.61 o                         
  -1  18   2       2345.83       2385.70        28.30 o                         
   0  18   2       2121.23       2157.84        26.08 o                         
   1  18   2       1612.24       1576.99        20.15 o                         
   2  18   2       3184.03       3180.60        38.12 o                         
   3  18   2        205.99        199.53         5.62 o                         
   4  18   2        296.11        285.17         7.01 o                         
   5  18   2        134.98        132.26         6.69 o                         
   6  18   2       1411.70       1482.49        19.08 o                         
   7  18   2        498.49        477.85        11.95 o                         
  -7  19   2       1184.26       1088.62        23.67 o                         
  -6  19   2         33.84         40.52         3.87 o                         
  -5  19   2       1980.96       2116.48        25.78 o                         
  -4  19   2         74.78         82.37         4.89 o                         
  -3  19   2        288.25        304.60         7.26 o                         
  -2  19   2        629.56        619.86        11.58 o                         
  -1  19   2        266.13        229.93         6.86 o                         
   0  19   2        860.19        865.46        13.21 o                         
   1  19   2        567.32        573.69         9.45 o                         
   2  19   2         23.40         20.31         3.72 o                         
   3  19   2       2491.68       2527.67        36.88 o                         
   4  19   2          8.65         11.38         3.74 o                         
   5  19   2        568.82        585.46        11.38 o                         
   6  19   2         41.39         35.54         3.64 o                         
  -6  20   2        239.72        237.00         6.21 o                         
  -5  20   2        179.48        186.97         5.07 o                         
  -4  20   2        239.82        259.93         7.32 o                         
  -3  20   2        563.31        648.86        11.86 o                         
  -2  20   2        187.36        172.46         6.49 o                         
  -1  20   2       1150.96       1227.70        18.58 o                         
   0  20   2        195.71        162.61         5.42 o                         
   1  20   2        700.48        696.67        13.50 o                         
   2  20   2         32.11         41.85         4.02 o                         
   3  20   2          0.37          2.78         3.46 o                         
   4  20   2        303.30        301.28         8.51 o                         
   5  20   2        314.52        335.41         8.33 o                         
   6  20   2         54.74         39.61         3.93 o                         
  -6  21   2        276.23        236.06         9.14 o                         
  -5  21   2        204.89        201.46         5.83 o                         
  -4  21   2       4425.15       4629.67        57.06 o                         
  -3  21   2       1444.08       1490.55        22.00 o                         
  -2  21   2       3910.12       4151.33        56.11 o                         
  -1  21   2        741.07        788.93        13.37 o                         
   0  21   2        441.78        445.45         8.64 o                         
   1  21   2          0.84         -2.94         5.73 o                         
   2  21   2         38.60         37.32         5.08 o                         
   3  21   2         74.91         87.40         5.14 o                         
   4  21   2        305.57        287.64         7.18 o                         
   5  21   2         13.20         22.52         6.09 o                         
  -5  22   2         34.40         26.36         2.81 o                         
  -4  22   2         82.39         86.29         4.34 o                         
  -3  22   2        204.21        198.58         7.18 o                         
  -2  22   2        127.92        133.70         5.92 o                         
  -1  22   2         80.84         74.88         4.09 o                         
   0  22   2        284.46        283.33         8.29 o                         
   1  22   2        256.29        243.22        11.67 o                         
   2  22   2        517.64        558.54        14.73 o                         
   3  22   2        256.77        281.26        10.26 o                         
   4  22   2       1011.02        984.59        21.49 o                         
   5  22   2         10.22         10.06         3.07 o                         
  -5  23   2       1990.52       1948.81        39.09 o                         
  -4  23   2        792.77        811.43        14.03 o                         
  -3  23   2        540.37        579.56        18.08 o                         
  -2  23   2          6.28          2.27         3.21 o                         
  -1  23   2          1.33         -0.15         3.26 o                         
   0  23   2        209.16        216.71         8.68 o                         
   1  23   2        779.43        793.02        31.68 o                         
   2  23   2         69.59         74.80         6.52 o                         
   3  23   2       1642.57       1665.30        74.23 o                         
   4  23   2         60.48         66.33         5.44 o                         
  -4  24   2          0.34          1.01         2.23 o                         
  -3  24   2       1007.78        981.77        16.04 o                         
  -2  24   2          1.67          6.87         3.19 o                         
  -1  24   2       1433.94       1470.21        28.93 o                         
   0  24   2         40.69         41.13         3.70 o                         
   1  24   2        102.49         93.58         4.86 o                         
   2  24   2         29.84         27.52         3.86 o                         
   3  24   2          6.53          5.91         4.20 o                         
  -3  25   2        177.83        148.58        14.77 o                         
  -2  25   2        616.21        603.44        18.44 o                         
  -1  25   2         19.66         12.75         3.33 o                         
   0  25   2       1729.13       1592.40        26.42 o                         
   1  25   2        605.73        521.17        37.90 o                         
   2  25   2         21.25         16.19         7.71 o                         
  -1  26   2         73.04         71.96         5.51 o                         
   0  26   2        165.74        134.66        17.40 o                         
   1  26   2         97.14         71.05         5.30 o                         
  -9   0   3         51.23         51.95         5.43 o                         
  -7   0   3      10102.87      10735.83       213.92 o                         
  -5   0   3       2626.83       2584.19        58.64 o                         
  -3   0   3       5377.84       5173.94       173.45 o                         
  -1   0   3          1.89          6.89         2.79 o                         
   1   0   3       1976.87       1743.35        41.61 o                         
   3   0   3       5855.26       5966.50       142.71 o                         
   5   0   3       4048.80       3987.40        59.82 o                         
   7   0   3        963.13        877.33        21.96 o                         
   9   0   3        254.98        219.00        26.75 o                         
 -10   1   3         88.01         92.47         5.69 o                         
  -9   1   3        713.70        744.61        12.46 o                         
  -8   1   3       1052.24       1166.34        21.05 o                         
  -7   1   3        873.37        882.92        17.51 o                         
  -6   1   3        497.72        483.93        13.98 o                         
  -5   1   3        112.12        108.55         5.72 o                         
  -4   1   3          4.00          9.37         4.39 o                         
  -3   1   3       2256.04       2144.24        46.20 o                         
  -2   1   3        162.38        196.21         7.29 o                         
  -1   1   3      17218.40      13918.94       321.48 o                         
   0   1   3        500.46        484.17        14.16 o                         
   1   1   3       1448.41       1573.59        32.13 o                         
   2   1   3          1.54          9.15         3.36 o                         
   3   1   3       4446.05       4449.52       108.42 o                         
   4   1   3       5845.37       5692.56        58.15 o                         
   5   1   3          0.83          0.90         2.44 o                         
   6   1   3        940.72        963.90        13.97 o                         
   7   1   3        604.07        625.39         9.54 o                         
   8   1   3        200.27        184.19        10.91 o                         
   9   1   3       1939.00       1607.03       121.90 o                         
 -10   2   3        980.87        941.13        26.13 o                         
  -9   2   3        123.97        142.23         5.70 o                         
  -8   2   3       2225.92       2334.81        52.22 o                         
  -7   2   3        808.32        753.19        14.93 o                         
  -6   2   3        745.21        768.51        24.29 o                         
  -5   2   3        139.08        143.13         8.31 o                         
  -4   2   3       1649.50       1841.70        40.47 o                         
  -3   2   3       3457.82       3848.66        61.23 o                         
  -2   2   3      10277.06       9895.46       207.61 o                         
  -1   2   3        729.42        637.14        19.47 o                         
   0   2   3        129.21        210.88         9.07 o                         
   1   2   3      12786.62      13106.91       160.73 o                         
   2   2   3       3195.39       2871.76        42.51 o                         
   3   2   3         51.50         31.84         5.08 o                         
   4   2   3        909.22        941.31        21.36 o                         
   5   2   3        351.90        366.09         6.88 o                         
   6   2   3         39.95         43.68         3.07 o                         
   7   2   3         38.84         55.46         3.56 o                         
   8   2   3       3072.66       3150.57        56.52 o                         
   9   2   3         30.23         29.32         4.22 o                         
 -10   3   3         77.18         57.03         4.43 o                         
  -9   3   3       1023.90       1106.89        17.30 o                         
  -8   3   3       2947.05       3127.69        41.67 o                         
  -7   3   3        704.39        731.31        12.47 o                         
  -6   3   3       5840.05       5693.60        54.54 o                         
  -5   3   3       3474.93       3598.27        57.71 o                         
  -4   3   3       2599.63       2596.85        45.35 o                         
  -3   3   3       3931.09       4168.19        73.37 o                         
  -2   3   3      12195.48      11782.98       297.16 o                         
  -1   3   3       5850.94       5323.68        87.72 o                         
   0   3   3       3473.94       3534.35        62.44 o                         
   1   3   3       6248.75       6416.55        86.46 o                         
   2   3   3       9144.83       9016.89       113.39 o                         
   3   3   3       3286.38       3326.49        54.18 o                         
   4   3   3       6343.59       6254.39        55.25 o                         
   5   3   3          1.85          5.40         2.57 o                         
   6   3   3       1655.13       1668.69        17.39 o                         
   7   3   3        645.87        647.16        11.52 o                         
   8   3   3        233.66        218.43         7.07 o                         
   9   3   3        398.20        356.67        13.09 o                         
 -10   4   3         11.94          7.84         3.31 o                         
  -9   4   3        199.42        194.89         6.62 o                         
  -8   4   3        230.86        217.77         7.06 o                         
  -7   4   3       2636.64       2766.51        33.28 o                         
  -6   4   3        537.75        492.36        11.33 o                         
  -5   4   3       8920.69       8647.33        88.39 o                         
  -4   4   3        459.79        495.33        17.45 o                         
  -3   4   3       5962.47       5839.37       116.03 o                         
  -2   4   3       1075.27       1091.09        25.02 o                         
  -1   4   3        966.05        845.62        19.74 o                         
   0   4   3        260.20        229.26        10.34 o                         
   1   4   3       1898.92       1949.75        29.49 o                         
   2   4   3       3648.12       3751.91        58.96 o                         
   3   4   3       5877.29       6398.52        98.58 o                         
   4   4   3        302.76        300.97         5.41 o                         
   5   4   3      19056.06      19815.02       167.90 o                         
   6   4   3        457.11        434.94         7.48 o                         
   7   4   3       2758.42       2804.93        34.97 o                         
   8   4   3        152.76        148.34         6.09 o                         
   9   4   3        343.02        321.94        11.63 o                         
 -10   5   3        169.03        152.06         7.44 o                         
  -9   5   3        704.86        695.23        12.98 o                         
  -8   5   3         20.55         38.44         4.59 o                         
  -7   5   3       1918.35       2053.98        24.11 o                         
  -6   5   3       1178.12       1193.16        25.81 o                         
  -5   5   3        499.78        515.12        14.76 o                         
  -4   5   3          6.20          0.02         4.99 o                         
  -3   5   3       6281.67       6283.94       125.05 o                         
  -2   5   3        101.39         77.25         7.91 o                         
  -1   5   3        633.64        457.34        15.70 o                         
   0   5   3       7619.71       7548.45       125.69 o                         
   1   5   3       3651.17       3894.57        64.38 o                         
   2   5   3       3319.24       3319.34        59.97 o                         
   3   5   3       4452.65       4437.12        71.01 o                         
   4   5   3        568.87        529.73         7.64 o                         
   5   5   3       2308.24       2406.60        24.89 o                         
   6   5   3         41.97         52.55         3.29 o                         
   7   5   3         11.24          8.75         3.45 o                         
   8   5   3         64.28         66.53         4.83 o                         
   9   5   3        662.24        589.24        15.60 o                         
  -9   6   3          1.64          8.50         3.64 o                         
  -8   6   3       2260.90       2367.34        30.76 o                         
  -7   6   3        543.35        530.94         8.72 o                         
  -6   6   3       1461.79       1442.75        26.03 o                         
  -5   6   3        909.58        904.41        16.27 o                         
  -4   6   3       1626.68       1699.38        36.47 o                         
  -3   6   3       1933.35       2019.68        47.07 o                         
  -2   6   3         38.33         28.89         4.01 o                         
  -1   6   3        353.73        332.47        10.13 o                         
   0   6   3      10887.59      10534.57       249.70 o                         
   1   6   3       3055.08       2883.35        52.40 o                         
   2   6   3       2145.23       1977.79        32.07 o                         
   3   6   3       5227.35       5362.64        95.63 o                         
   4   6   3       4710.34       4734.83        40.77 o                         
   5   6   3       2089.95       2152.72        18.94 o                         
   6   6   3       1004.45        962.79        11.35 o                         
   7   6   3        241.55        234.00         8.49 o                         
   8   6   3        647.30        642.09        14.35 o                         
   9   6   3         27.39         16.99         3.41 o                         
  -9   7   3         46.21         46.40         4.20 o                         
  -8   7   3       3893.75       4007.91        47.90 o                         
  -7   7   3        258.37        268.71         5.93 o                         
  -6   7   3       6873.25       7048.95        58.94 o                         
  -5   7   3        833.60        882.10        10.37 o                         
  -4   7   3       1361.11       1217.27        20.70 o                         
  -3   7   3       1065.44       1185.15        32.24 o                         
  -2   7   3        842.00        947.90        37.54 o                         
  -1   7   3        723.30        730.22        18.05 o                         
   0   7   3        724.47        753.29        27.30 o                         
   1   7   3        458.43        521.04        14.35 o                         
   2   7   3       1591.70       1472.31        25.67 o                         
   3   7   3       6202.24       6482.53        66.92 o                         
   4   7   3       7502.84       7435.53        60.00 o                         
   5   7   3          9.81          8.46         2.47 o                         
   6   7   3       4693.88       4663.35        40.39 o                         
   7   7   3        769.84        817.98        15.74 o                         
   8   7   3        110.76        132.16         5.51 o                         
   9   7   3        142.43         91.87         8.32 o                         
  -9   8   3        206.83        173.84         8.74 o                         
  -8   8   3        402.68        377.58         9.47 o                         
  -7   8   3       1591.70       1590.32        20.32 o                         
  -6   8   3        549.80        561.96         8.00 o                         
  -5   8   3      13483.70      13692.20       109.86 o                         
  -4   8   3       1317.60       1342.39        14.65 o                         
  -3   8   3       8183.86       8086.27       218.01 o                         
  -2   8   3        151.65        176.04        13.28 o                         
  -1   8   3       1029.21       1133.00        29.08 o                         
   0   8   3        536.39        535.54        40.14 o                         
   1   8   3       1922.05       1983.85        34.72 o                         
   2   8   3        148.34        150.14         6.37 o                         
   3   8   3       5492.48       5528.20        51.75 o                         
   4   8   3         96.24        104.98         3.71 o                         
   5   8   3       4332.41       4301.65        37.56 o                         
   6   8   3        306.63        309.32         6.66 o                         
   7   8   3       3571.51       3726.96        45.18 o                         
   8   8   3        375.85        392.06        11.36 o                         
  -9   9   3        163.95        175.96         7.88 o                         
  -8   9   3        136.52        155.29         6.09 o                         
  -7   9   3       1301.49       1304.33        16.93 o                         
  -6   9   3         84.69         82.68         3.57 o                         
  -5   9   3          2.08          5.63         2.17 o                         
  -4   9   3         88.43         81.33         3.09 o                         
  -3   9   3       5164.44       5312.86        70.09 o                         
  -2   9   3        717.29        655.10        30.26 o                         
  -1   9   3       7218.04       7437.88       156.70 o                         
   0   9   3       8124.02       8380.74       202.77 o                         
   1   9   3       8466.77       8598.34       170.76 o                         
   2   9   3        817.01        788.85        12.55 o                         
   3   9   3        892.94        962.05        12.62 o                         
   4   9   3       2010.81       2027.95        21.52 o                         
   5   9   3       1019.83       1013.03        14.97 o                         
   6   9   3         59.17         59.28         3.45 o                         
   7   9   3        616.16        635.07        11.48 o                         
   8   9   3         88.60         86.86         4.45 o                         
  -9  10   3         38.97         36.70         3.80 o                         
  -8  10   3        940.27        863.83        28.96 o                         
  -7  10   3        309.64        324.71         6.60 o                         
  -6  10   3        679.14        649.30         9.64 o                         
  -5  10   3       1021.94       1035.02        12.47 o                         
  -4  10   3          1.19          3.99         2.35 o                         
  -3  10   3        325.02        346.35         7.16 o                         
  -2  10   3       2495.36       2449.58        44.18 o                         
  -1  10   3        108.05         83.21         8.14 o                         
   0  10   3         90.38        115.37        12.05 o                         
   1  10   3       1198.85       1318.14        58.54 o                         
   2  10   3       6814.35       6520.04        63.82 o                         
   3  10   3         23.43         25.29         2.37 o                         
   4  10   3        175.89        187.57         9.97 o                         
   5  10   3       1607.01       1631.76        16.72 o                         
   6  10   3        213.08        205.76         5.72 o                         
   7  10   3         90.93        113.91         7.85 o                         
   8  10   3         15.89         13.51         2.77 o                         
  -9  11   3         13.38         14.29         4.12 o                         
  -8  11   3        735.68        723.50        17.08 o                         
  -7  11   3         31.34         29.94         3.41 o                         
  -6  11   3       1248.04       1264.47        15.05 o                         
  -5  11   3        119.12        107.00         3.86 o                         
  -4  11   3       7412.69       7476.00        71.17 o                         
  -3  11   3          1.63          3.15         2.85 o                         
  -2  11   3       1950.19       1762.61        22.81 o                         
  -1  11   3       1720.56       1762.67        25.13 o                         
   0  11   3        938.85        930.50        17.77 o                         
   1  11   3        832.10        855.79        13.50 o                         
   2  11   3       4702.43       4637.88        44.99 o                         
   3  11   3        288.43        290.33         5.32 o                         
   4  11   3       3900.85       4057.36        41.66 o                         
   5  11   3        177.80        174.21         5.06 o                         
   6  11   3       2311.09       2416.60        28.62 o                         
   7  11   3          3.08         11.09         3.73 o                         
   8  11   3        337.66        344.48         8.52 o                         
  -9  12   3         12.67         21.39         6.91 o                         
  -8  12   3        516.93        494.88        14.79 o                         
  -7  12   3        698.66        678.26        12.97 o                         
  -6  12   3         11.23         16.00         2.59 o                         
  -5  12   3       4489.11       4568.21        43.76 o                         
  -4  12   3        331.30        342.77         8.08 o                         
  -3  12   3       2414.52       2494.04        34.14 o                         
  -2  12   3        936.12        907.09        13.15 o                         
  -1  12   3        979.84        995.61        12.62 o                         
   0  12   3       2407.38       2370.69        27.24 o                         
   1  12   3        142.78        138.65         3.84 o                         
   2  12   3        741.57        721.48        14.70 o                         
   3  12   3          5.62          7.73         2.31 o                         
   4  12   3        402.01        400.73         9.38 o                         
   5  12   3       1261.76       1248.85        15.52 o                         
   6  12   3        161.26        146.32         5.10 o                         
   7  12   3       3385.11       3484.17        41.44 o                         
   8  12   3         42.98         57.08         4.50 o                         
  -8  13   3         70.69         61.24         7.04 o                         
  -7  13   3        301.63        302.07         7.96 o                         
  -6  13   3        331.10        304.70         7.02 o                         
  -5  13   3        109.56        110.34         4.10 o                         
  -4  13   3        269.76        235.04         7.27 o                         
  -3  13   3       2682.64       2685.63        33.08 o                         
  -2  13   3        466.86        482.99         9.51 o                         
  -1  13   3       4003.91       3965.36        41.31 o                         
   0  13   3        945.52        961.00        13.62 o                         
   1  13   3      13672.63      13651.94       112.64 o                         
   2  13   3       2732.80       2794.06        33.62 o                         
   3  13   3        380.27        361.12         7.92 o                         
   4  13   3        247.58        230.00         5.36 o                         
   5  13   3          0.19          4.04         2.88 o                         
   6  13   3          1.04         -0.21         3.14 o                         
   7  13   3        784.22        791.47        12.20 o                         
   8  13   3          6.87          2.65         3.36 o                         
  -8  14   3        453.96        433.18        15.16 o                         
  -7  14   3        322.95        318.29        12.12 o                         
  -6  14   3         14.52          7.09         3.17 o                         
  -5  14   3        307.43        318.30         9.23 o                         
  -4  14   3          1.72          4.87         4.07 o                         
  -3  14   3        952.94        965.23        17.43 o                         
  -2  14   3       1552.41       1574.14        20.46 o                         
  -1  14   3        547.87        555.97         9.35 o                         
   0  14   3       7858.99       7789.36        76.88 o                         
   1  14   3        740.95        719.54        11.83 o                         
   2  14   3       5819.46       5985.12        58.10 o                         
   3  14   3       2052.72       2039.79        29.24 o                         
   4  14   3          7.58          6.65         2.63 o                         
   5  14   3        135.33        151.46         5.67 o                         
   6  14   3        541.25        527.64        10.06 o                         
   7  14   3        663.23        691.92        12.97 o                         
  -8  15   3        470.07        471.21        23.98 o                         
  -7  15   3         11.22         11.08         3.43 o                         
  -6  15   3       1078.06       1097.09        17.31 o                         
  -5  15   3        269.91        281.21         8.42 o                         
  -4  15   3       1870.55       1880.05        34.68 o                         
  -3  15   3        290.43        248.81         6.73 o                         
  -2  15   3        637.27        635.95        10.49 o                         
  -1  15   3        314.30        313.51         6.96 o                         
   0  15   3         59.71         59.81         3.67 o                         
   1  15   3        125.05        132.57         4.38 o                         
   2  15   3       1196.10       1238.89        15.12 o                         
   3  15   3       1941.99       1914.47        23.77 o                         
   4  15   3        260.82        266.25         6.55 o                         
   5  15   3        334.60        307.78        10.77 o                         
   6  15   3       1025.76       1111.39        16.84 o                         
   7  15   3          0.10          1.75         2.96 o                         
  -8  16   3         43.57         41.98         7.36 o                         
  -7  16   3          1.10          5.91         3.04 o                         
  -6  16   3        181.21        178.84         5.90 o                         
  -5  16   3       3102.58       3133.70        41.24 o                         
  -4  16   3         21.62         34.23         3.61 o                         
  -3  16   3        221.91        214.65         7.63 o                         
  -2  16   3        143.34        126.02         5.53 o                         
  -1  16   3         42.61         41.22         3.94 o                         
   0  16   3       3948.84       3990.84        46.00 o                         
   1  16   3          8.40         11.82         2.89 o                         
   2  16   3        549.21        557.36        12.98 o                         
   3  16   3        121.10        123.66         4.93 o                         
   4  16   3          1.97          3.66         2.93 o                         
   5  16   3        981.20        980.29        21.04 o                         
   6  16   3        312.58        360.64         7.81 o                         
   7  16   3         38.60         36.77         3.02 o                         
  -7  17   3        426.05        475.23        13.79 o                         
  -6  17   3         10.81         13.65         3.39 o                         
  -5  17   3         94.09         80.16         5.12 o                         
  -4  17   3        333.18        317.14         7.28 o                         
  -3  17   3       2396.36       2378.47        35.93 o                         
  -2  17   3       1291.65       1282.24        18.18 o                         
  -1  17   3       1590.95       1502.60        19.06 o                         
   0  17   3        440.54        441.70         8.69 o                         
   1  17   3       7152.27       7247.39        66.94 o                         
   2  17   3       1062.05       1107.06        15.19 o                         
   3  17   3         17.57         22.28         3.76 o                         
   4  17   3        331.14        331.81         8.61 o                         
   5  17   3          0.26          6.11         3.34 o                         
   6  17   3        639.42        610.58        10.58 o                         
   7  17   3       1238.65       1019.26        34.04 o                         
  -7  18   3        291.14        290.31         9.43 o                         
  -6  18   3         48.30         56.10         5.58 o                         
  -5  18   3       2310.63       2414.96        30.57 o                         
  -4  18   3       1702.45       1763.98        20.92 o                         
  -3  18   3       1704.50       1744.09        23.18 o                         
  -2  18   3        370.83        374.60         7.54 o                         
  -1  18   3       1626.00       1603.47        19.45 o                         
   0  18   3        522.61        547.18         9.50 o                         
   1  18   3       1272.67       1289.97        17.50 o                         
   2  18   3         89.21         98.16         5.31 o                         
   3  18   3        717.61        727.00        12.64 o                         
   4  18   3        197.51        188.39         7.20 o                         
   5  18   3        376.39        415.00         9.33 o                         
   6  18   3        302.65        263.61         6.85 o                         
  -7  19   3         43.02         51.15         6.99 o                         
  -6  19   3       1358.40       1416.93        37.17 o                         
  -5  19   3         25.63         24.46         3.43 o                         
  -4  19   3       1976.21       2145.19        26.48 o                         
  -3  19   3        329.34        321.55         7.35 o                         
  -2  19   3         27.00         45.83         4.24 o                         
  -1  19   3         44.89         36.72         3.62 o                         
   0  19   3          7.34          4.38         2.80 o                         
   1  19   3          6.22          7.31         3.46 o                         
   2  19   3        358.87        372.34        11.60 o                         
   3  19   3          1.11          4.75         4.34 o                         
   4  19   3       1927.62       1986.64        35.53 o                         
   5  19   3         10.59         10.85         3.37 o                         
   6  19   3       2133.47       1941.56        30.55 o                         
  -6  20   3         34.14         42.92         4.94 o                         
  -5  20   3         12.15          5.59         2.84 o                         
  -4  20   3        462.76        482.10         9.92 o                         
  -3  20   3         17.46         11.58         3.35 o                         
  -2  20   3       1102.14       1089.95        17.02 o                         
  -1  20   3        760.31        758.08        12.56 o                         
   0  20   3       1480.46       1507.00        20.00 o                         
   1  20   3          1.16          2.31         2.93 o                         
   2  20   3        587.70        611.37        14.73 o                         
   3  20   3        459.74        494.74        14.03 o                         
   4  20   3         13.55         20.15         3.36 o                         
   5  20   3        439.34        427.53        10.42 o                         
  -6  21   3        162.98        149.80         7.23 o                         
  -5  21   3         51.05         57.15         3.59 o                         
  -4  21   3         33.47         22.57         3.42 o                         
  -3  21   3        314.82        326.20         8.10 o                         
  -2  21   3        710.27        729.86        12.49 o                         
  -1  21   3        310.92        320.26         7.35 o                         
   0  21   3          0.02          0.52         3.09 o                         
   1  21   3       2799.56       2870.43        41.14 o                         
   2  21   3        214.74        200.73         8.00 o                         
   3  21   3       1642.95       1649.83        26.42 o                         
   4  21   3        695.86        709.91        12.12 o                         
   5  21   3        303.36        286.48        10.64 o                         
  -5  22   3       1632.44       1578.16        52.57 o                         
  -4  22   3        113.01         94.27         4.31 o                         
  -3  22   3        889.24        972.26        15.22 o                         
  -2  22   3        331.40        349.88         7.71 o                         
  -1  22   3         16.41         17.85         3.19 o                         
   0  22   3          7.13         16.65         3.57 o                         
   1  22   3         38.72         49.52         4.41 o                         
   2  22   3         13.05         13.96         3.87 o                         
   3  22   3        175.62        176.35         6.35 o                         
   4  22   3         18.16         16.37         2.91 o                         
  -4  23   3        914.49        886.88        17.32 o                         
  -3  23   3        135.26        135.74         5.69 o                         
  -2  23   3        711.65        740.10        14.51 o                         
  -1  23   3        508.26        505.96        10.96 o                         
   0  23   3         62.37         71.61         5.05 o                         
   1  23   3         50.73         61.98         4.60 o                         
   2  23   3       1105.47       1206.41        29.89 o                         
   3  23   3        197.15        163.43        11.54 o                         
   4  23   3        427.93        367.17        12.35 o                         
  -3  24   3        133.04        156.94         5.14 o                         
  -2  24   3        697.00        660.20        11.95 o                         
  -1  24   3        195.58        199.97         6.14 o                         
   0  24   3        798.40        884.00        20.06 o                         
   1  24   3         25.71         45.87         5.67 o                         
   2  24   3       1762.29       1875.71        35.95 o                         
   3  24   3        241.32        227.98         9.43 o                         
  -2  25   3         32.46         20.66         3.01 o                         
  -1  25   3       1791.31       1683.88        38.04 o                         
   0  25   3         75.42         68.92         7.38 o                         
   1  25   3        710.11        690.70        18.71 o                         
 -10   0   4          0.96         -1.85         5.10 o                         
  -8   0   4        186.33        188.47        12.38 o                         
  -6   0   4        358.00        332.43        19.13 o                         
  -4   0   4       8011.24       7682.08       130.41 o                         
  -2   0   4       7135.27       6400.62       149.64 o                         
   0   0   4        434.78        302.99        16.68 o                         
   2   0   4        317.31        261.84        17.74 o                         
   4   0   4        479.09        499.34        11.80 o                         
   6   0   4       1102.32       1119.28        21.00 o                         
   8   0   4       7648.77       7914.02       237.45 o                         
 -10   1   4        372.26        346.49        11.82 o                         
  -9   1   4         37.34         29.44         3.94 o                         
  -8   1   4        688.12        722.15        17.38 o                         
  -7   1   4        585.30        586.80        17.26 o                         
  -6   1   4        723.95        709.08        14.28 o                         
  -5   1   4        282.49        300.58        12.16 o                         
  -4   1   4       1489.11       1626.26        45.87 o                         
  -3   1   4      10533.40      10310.83       151.11 o                         
  -2   1   4        491.47        442.77        12.95 o                         
  -1   1   4       4242.99       4235.92       106.73 o                         
   0   1   4       4839.51       4655.67        72.52 o                         
   1   1   4       3361.18       3435.20        48.04 o                         
   2   1   4       2034.76       1721.54        35.45 o                         
   3   1   4        371.04        355.78        10.10 o                         
   4   1   4        146.98        123.91         3.65 o                         
   5   1   4        735.72        700.07        10.31 o                         
   6   1   4        173.59        163.55         6.49 o                         
   7   1   4        774.57        742.66        15.07 o                         
   8   1   4        108.59        123.59        10.09 o                         
   9   1   4          9.30         19.49         4.56 o                         
 -10   2   4        144.81        116.74         9.84 o                         
  -9   2   4       3108.30       3147.80        42.76 o                         
  -8   2   4        869.78        857.99        14.68 o                         
  -7   2   4       4063.45       4213.55        50.12 o                         
  -6   2   4         20.89         14.12         3.47 o                         
  -5   2   4        107.64        127.80         4.90 o                         
  -4   2   4         62.68         76.63         5.29 o                         
  -3   2   4          3.86          1.47         2.14 o                         
  -2   2   4       1140.24       1025.68        24.58 o                         
  -1   2   4       2559.41       2479.16        66.83 o                         
   0   2   4       1933.39       2104.63        39.85 o                         
   1   2   4      14631.11      15182.13       249.04 o                         
   2   2   4      10516.90      10904.85       161.26 o                         
   3   2   4       5649.03       5802.55        59.91 o                         
   4   2   4       1009.72       1054.18        12.06 o                         
   5   2   4       1996.77       2018.04        25.65 o                         
   6   2   4        162.06        173.90         5.53 o                         
   7   2   4         47.93         46.83         5.39 o                         
   8   2   4        163.97        157.77        12.10 o                         
   9   2   4        233.61        232.39        14.49 o                         
 -10   3   4         34.43         28.26         6.26 o                         
  -9   3   4         46.85         43.33         4.20 o                         
  -8   3   4        731.54        740.40        12.59 o                         
  -7   3   4        107.75        118.07         8.35 o                         
  -6   3   4          3.50          8.85         3.14 o                         
  -5   3   4       6837.33       6920.89        78.06 o                         
  -4   3   4         53.36         39.31         3.63 o                         
  -3   3   4       3749.70       3649.45       113.26 o                         
  -2   3   4      10848.95      10081.99       312.70 o                         
  -1   3   4       4251.36       4110.49        71.78 o                         
   0   3   4        426.35        500.82        19.01 o                         
   1   3   4       1245.84       1274.78        45.67 o                         
   2   3   4         83.54         69.95         4.71 o                         
   3   3   4       1889.21       1882.99        21.42 o                         
   4   3   4        224.95        204.33         5.05 o                         
   5   3   4       2805.12       2806.07        26.90 o                         
   6   3   4        105.56        111.03         4.73 o                         
   7   3   4        728.57        730.04        17.03 o                         
   8   3   4          4.16         11.65         6.65 o                         
   9   3   4        359.68        313.32        36.50 o                         
  -9   4   4         25.82         20.80         3.71 o                         
  -8   4   4        105.52        109.49         5.34 o                         
  -7   4   4         61.25         78.07         4.31 o                         
  -6   4   4       1228.52       1211.96        14.40 o                         
  -5   4   4         16.01         12.87         2.29 o                         
  -4   4   4       8510.51       8154.11        87.06 o                         
  -3   4   4        256.31        216.67        14.07 o                         
  -2   4   4      28267.07      26626.67       496.69 o                         
  -1   4   4       3730.43       3848.30        67.51 o                         
   0   4   4        121.29         82.46         5.59 o                         
   1   4   4        583.62        513.88        14.91 o                         
   2   4   4        378.16        357.40         9.87 o                         
   3   4   4         12.22         15.27         2.43 o                         
   4   4   4       3840.64       3833.34        34.85 o                         
   5   4   4        702.91        693.98        10.85 o                         
   6   4   4       3151.60       3194.66        36.04 o                         
   7   4   4        120.04        115.72         5.66 o                         
   8   4   4       2560.99       2594.28        42.80 o                         
  -9   5   4         28.11         35.37         3.72 o                         
  -8   5   4       1375.43       1338.98        20.62 o                         
  -7   5   4       3188.67       3174.21        35.06 o                         
  -6   5   4         40.70         54.14         3.21 o                         
  -5   5   4       2676.47       2616.05        23.75 o                         
  -4   5   4        960.54        942.81        13.21 o                         
  -3   5   4       3539.14       3229.29       163.36 o                         
  -2   5   4       1836.09       1655.17        38.17 o                         
  -1   5   4      13731.07      13925.25       261.95 o                         
   0   5   4          5.15         18.85         4.44 o                         
   1   5   4       6075.72       6078.37       105.90 o                         
   2   5   4       4155.23       3974.99        63.77 o                         
   3   5   4         51.43         49.94         2.84 o                         
   4   5   4        378.97        377.01        11.37 o                         
   5   5   4       1738.32       1741.18        19.85 o                         
   6   5   4        455.78        444.42        12.31 o                         
   7   5   4        788.36        764.83        13.94 o                         
   8   5   4        129.75        121.35         6.59 o                         
  -9   6   4        585.18        587.71        11.78 o                         
  -8   6   4        427.02        453.14        10.58 o                         
  -7   6   4       4050.68       4094.48        49.47 o                         
  -6   6   4         78.68         88.34         3.97 o                         
  -5   6   4       1521.04       1481.90        13.64 o                         
  -4   6   4       2131.88       2116.73        21.04 o                         
  -3   6   4        508.56        469.87        17.14 o                         
  -2   6   4       2183.80       2107.33        56.76 o                         
  -1   6   4        969.35        825.52       104.14 o                         
   0   6   4        772.26        899.03        63.02 o                         
   1   6   4       2238.68       2182.96        49.62 o                         
   2   6   4       2578.50       2704.24        46.01 o                         
   3   6   4      11355.53      11361.73        97.98 o                         
   4   6   4       2357.43       2365.65        23.51 o                         
   5   6   4        770.49        767.16         9.61 o                         
   6   6   4         14.33         13.91         3.55 o                         
   7   6   4         27.57         30.51         3.93 o                         
   8   6   4        152.87        150.32         5.65 o                         
  -9   7   4         32.84         28.44         3.47 o                         
  -8   7   4        508.53        466.64        13.40 o                         
  -7   7   4        971.99       1073.82        28.26 o                         
  -6   7   4        287.60        293.76         6.22 o                         
  -5   7   4       7882.94       7720.54        57.12 o                         
  -4   7   4       1056.99       1003.71        10.69 o                         
  -3   7   4       7096.46       6803.21        83.91 o                         
  -2   7   4       3650.71       3816.41        94.66 o                         
  -1   7   4       1303.62       1235.52        74.98 o                         
   0   7   4       2052.81       1874.63        52.04 o                         
   1   7   4          3.58          9.23         3.64 o                         
   2   7   4        418.19        362.88         7.02 o                         
   3   7   4        197.16        211.07         5.12 o                         
   4   7   4          7.00         12.76         2.70 o                         
   5   7   4       2663.21       2627.60        27.31 o                         
   6   7   4         67.23         56.57         3.98 o                         
   7   7   4       3252.20       3443.59        41.99 o                         
   8   7   4         31.22         25.21         3.32 o                         
  -9   8   4         76.93         73.42         5.68 o                         
  -8   8   4        135.30        134.69         6.13 o                         
  -7   8   4        664.03        638.41        12.73 o                         
  -6   8   4       4386.46       4395.57        42.48 o                         
  -5   8   4         12.01         12.73         2.11 o                         
  -4   8   4       5419.31       5103.31        43.41 o                         
  -3   8   4        219.24        249.51         6.50 o                         
  -2   8   4        758.65        628.66        19.86 o                         
  -1   8   4        420.32        436.81        17.72 o                         
   0   8   4        102.52         66.80         5.59 o                         
   1   8   4        275.63        282.60        12.53 o                         
   2   8   4        128.83        124.08         4.07 o                         
   3   8   4        467.05        446.64         6.95 o                         
   4   8   4        622.36        615.28         8.73 o                         
   5   8   4        229.31        232.12         8.29 o                         
   6   8   4       3233.12       3435.29        39.90 o                         
   7   8   4       1006.43       1078.83        16.47 o                         
   8   8   4       1569.96       1562.45        25.76 o                         
  -9   9   4         23.65         21.64         4.24 o                         
  -8   9   4       1331.34       1257.95        36.00 o                         
  -7   9   4        115.07        115.38         5.14 o                         
  -6   9   4       3083.01       2866.94        32.57 o                         
  -5   9   4        340.93        326.58         5.89 o                         
  -4   9   4         53.61         53.85         3.13 o                         
  -3   9   4        755.81        742.57        10.83 o                         
  -2   9   4          2.19          5.05         2.85 o                         
  -1   9   4         34.18         43.32         3.76 o                         
   0   9   4        230.57        141.80         8.37 o                         
   1   9   4          0.50          1.09         2.57 o                         
   2   9   4        872.07        797.73        10.46 o                         
   3   9   4         18.71         21.03         2.81 o                         
   4   9   4       1031.89       1008.38        17.45 o                         
   5   9   4       1726.81       1765.76        18.38 o                         
   6   9   4         82.12         90.55         4.00 o                         
   7   9   4         28.81         34.72         4.41 o                         
   8   9   4         38.05         34.98         3.72 o                         
  -9  10   4        510.96        487.46        63.39 o                         
  -8  10   4         60.04         58.10         6.21 o                         
  -7  10   4        747.59        736.07        22.77 o                         
  -6  10   4        114.61        115.67         4.53 o                         
  -5  10   4        613.73        558.95         9.51 o                         
  -4  10   4       3116.25       3056.49        30.66 o                         
  -3  10   4        179.44        200.59         5.06 o                         
  -2  10   4       2746.44       2764.28        35.30 o                         
  -1  10   4       1656.22       1544.96        20.22 o                         
   0  10   4        350.66        331.26         7.12 o                         
   1  10   4       1287.90       1265.01        15.29 o                         
   2  10   4         18.44         18.55         2.71 o                         
   3  10   4       1607.08       1531.49        17.40 o                         
   4  10   4        620.87        600.13        10.46 o                         
   5  10   4       1516.70       1524.58        20.70 o                         
   6  10   4        660.03        729.98        11.63 o                         
   7  10   4         62.76         78.83         5.11 o                         
   8  10   4        583.18        513.91        11.77 o                         
  -9  11   4         79.39         54.51         7.28 o                         
  -8  11   4         49.58         61.32         9.73 o                         
  -7  11   4        523.38        476.60        10.99 o                         
  -6  11   4         12.90          8.51         2.70 o                         
  -5  11   4       7258.55       7150.54        67.95 o                         
  -4  11   4         48.73         43.83         3.33 o                         
  -3  11   4       3486.98       3437.57        35.47 o                         
  -2  11   4        196.44        207.41         5.93 o                         
  -1  11   4       2938.74       2807.03        30.35 o                         
   0  11   4         12.43         14.47         2.79 o                         
   1  11   4        186.61        174.41         5.28 o                         
   2  11   4        359.39        354.85         6.64 o                         
   3  11   4        415.76        364.11         6.24 o                         
   4  11   4         74.16         82.22         3.94 o                         
   5  11   4       3332.80       3324.71        36.13 o                         
   6  11   4         74.99         85.95         4.76 o                         
   7  11   4       2872.20       2936.21        43.32 o                         
   8  11   4         53.41         48.83         5.89 o                         
  -8  12   4         23.23         28.87         7.59 o                         
  -7  12   4         28.97         30.17         4.65 o                         
  -6  12   4        418.53        417.41        10.58 o                         
  -5  12   4        330.22        303.69         7.40 o                         
  -4  12   4       1346.63       1297.27        15.37 o                         
  -3  12   4       5477.37       5458.61        56.00 o                         
  -2  12   4        193.71        153.84         7.21 o                         
  -1  12   4         14.77         21.10         3.12 o                         
   0  12   4        742.53        674.36        10.80 o                         
   1  12   4        683.34        675.75        11.68 o                         
   2  12   4       1851.90       1848.03        19.04 o                         
   3  12   4        532.05        550.60         8.51 o                         
   4  12   4        519.57        555.42        10.30 o                         
   5  12   4         19.64         18.26         3.23 o                         
   6  12   4        711.74        729.37        11.91 o                         
   7  12   4        398.60        416.49        10.10 o                         
  -8  13   4        152.33        169.79        13.07 o                         
  -7  13   4        317.10        295.24        11.05 o                         
  -6  13   4       1582.55       1570.80        28.69 o                         
  -5  13   4        362.52        351.54         7.63 o                         
  -4  13   4         46.52         44.00         3.19 o                         
  -3  13   4          0.09          0.15         3.38 o                         
  -2  13   4         93.99         97.00         4.11 o                         
  -1  13   4       1886.00       1837.55        24.41 o                         
   0  13   4      22966.15      23323.97       220.02 o                         
   1  13   4         35.98         44.26         3.26 o                         
   2  13   4       3228.08       3286.64        35.78 o                         
   3  13   4         28.18         39.96         3.46 o                         
   4  13   4       2303.60       2389.84        28.67 o                         
   5  13   4        460.72        505.99         8.91 o                         
   6  13   4        480.22        517.40        12.22 o                         
   7  13   4          1.85          3.70         3.52 o                         
  -8  14   4         29.52         24.68         4.92 o                         
  -7  14   4       1576.49       1629.50        38.76 o                         
  -6  14   4        644.29        640.48        12.14 o                         
  -5  14   4        400.69        373.85         7.95 o                         
  -4  14   4       1227.47       1241.23        17.14 o                         
  -3  14   4       1070.50       1097.65        25.64 o                         
  -2  14   4       1046.49       1052.97        14.12 o                         
  -1  14   4       4733.03       4756.96        49.26 o                         
   0  14   4        469.37        463.80         8.62 o                         
   1  14   4       2930.57       2756.92        28.61 o                         
   2  14   4          0.70          3.49         3.21 o                         
   3  14   4       2088.95       2046.26        23.05 o                         
   4  14   4       1045.31       1004.77        19.23 o                         
   5  14   4         20.58         14.19         3.10 o                         
   6  14   4        326.23        373.58         8.18 o                         
   7  14   4          5.83          3.66         3.06 o                         
  -8  15   4         15.02         15.43         3.88 o                         
  -7  15   4        412.89        413.91        11.86 o                         
  -6  15   4         23.90         22.21         3.39 o                         
  -5  15   4       2515.65       2538.44        30.41 o                         
  -4  15   4        177.13        174.53         6.75 o                         
  -3  15   4       1388.16       1370.52        23.11 o                         
  -2  15   4        629.42        672.78        11.70 o                         
  -1  15   4       2753.79       2767.35        30.96 o                         
   0  15   4          5.15          7.24         3.08 o                         
   1  15   4       1514.29       1524.19        23.39 o                         
   2  15   4         15.24          9.80         3.36 o                         
   3  15   4        342.15        331.61        11.74 o                         
   4  15   4         52.03         59.65         4.55 o                         
   5  15   4       1514.95       1543.14        20.44 o                         
   6  15   4         86.39         81.82         6.06 o                         
   7  15   4       1510.50       1385.54        20.56 o                         
  -7  16   4        199.22        179.34         6.67 o                         
  -6  16   4         25.66         33.30         3.40 o                         
  -5  16   4        608.50        592.17        10.25 o                         
  -4  16   4          2.63          4.85         3.12 o                         
  -3  16   4        191.64        153.61         7.09 o                         
  -2  16   4       1072.17       1147.10        18.38 o                         
  -1  16   4        598.97        651.34        11.17 o                         
   0  16   4        539.51        592.83        11.02 o                         
   1  16   4       2685.69       2738.87        33.49 o                         
   2  16   4         59.06         60.65         3.93 o                         
   3  16   4        576.07        589.60        16.40 o                         
   4  16   4        255.80        259.24         7.90 o                         
   5  16   4         87.80         85.83         4.43 o                         
   6  16   4       1049.95       1064.92        17.82 o                         
  -7  17   4        406.78        418.55        34.23 o                         
  -6  17   4        978.69        963.15        21.17 o                         
  -5  17   4         16.98         14.76         3.92 o                         
  -4  17   4         11.99          7.84         3.77 o                         
  -3  17   4         81.39         66.30         4.73 o                         
  -2  17   4       1051.67       1081.88        20.12 o                         
  -1  17   4         21.06         11.14         3.36 o                         
   0  17   4       1811.73       1949.23        24.23 o                         
   1  17   4         18.03         13.73         3.24 o                         
   2  17   4       1480.59       1518.36        22.93 o                         
   3  17   4          0.30          2.41         3.34 o                         
   4  17   4        611.03        634.35        11.32 o                         
   5  17   4       1116.66       1137.73        16.04 o                         
   6  17   4       1910.20       1820.81        34.56 o                         
  -7  18   4        402.59        346.89        17.52 o                         
  -6  18   4        519.24        506.00        11.40 o                         
  -5  18   4        166.01        181.88         6.03 o                         
  -4  18   4       1570.13       1655.00        22.57 o                         
  -3  18   4        337.09        338.41         7.93 o                         
  -2  18   4        226.38        249.09         7.62 o                         
  -1  18   4        564.55        603.66         9.83 o                         
   0  18   4        211.55        218.50         6.00 o                         
   1  18   4       1459.28       1431.98        19.97 o                         
   2  18   4        142.22        149.33         6.93 o                         
   3  18   4       1532.41       1553.47        26.42 o                         
   4  18   4        743.63        823.92        17.23 o                         
   5  18   4        168.18        172.96         4.99 o                         
   6  18   4        744.66        698.83        20.04 o                         
  -6  19   4         23.51         27.38         3.01 o                         
  -5  19   4       1351.53       1411.89        23.17 o                         
  -4  19   4        291.98        288.74         6.94 o                         
  -3  19   4        994.46        973.97        13.31 o                         
  -2  19   4         89.19         75.91         4.82 o                         
  -1  19   4       3104.54       3121.05        35.27 o                         
   0  19   4       1072.75       1035.14        15.16 o                         
   1  19   4        162.04        151.48         6.00 o                         
   2  19   4        415.63        417.42        10.81 o                         
   3  19   4          1.40          2.15         4.03 o                         
   4  19   4         47.73         47.91         4.64 o                         
   5  19   4        677.08        629.96        13.20 o                         
  -6  20   4         25.75         17.55         2.99 o                         
  -5  20   4         77.08         75.67         4.66 o                         
  -4  20   4        704.55        757.39        14.82 o                         
  -3  20   4          3.51          5.74         2.86 o                         
  -2  20   4         30.47         44.89         4.18 o                         
  -1  20   4        923.77       1009.64        15.72 o                         
   0  20   4        194.19        197.33         6.08 o                         
   1  20   4        750.80        818.55        14.02 o                         
   2  20   4          4.47          3.39         3.73 o                         
   3  20   4       1644.49       1784.22        39.36 o                         
   4  20   4          7.21         10.36         2.76 o                         
   5  20   4        466.35        430.62         8.87 o                         
  -5  21   4        105.17         99.77         5.13 o                         
  -4  21   4         43.73         67.82         4.99 o                         
  -3  21   4        462.75        445.43         8.10 o                         
  -2  21   4        369.05        385.91         8.17 o                         
  -1  21   4       1353.84       1456.08        21.90 o                         
   0  21   4       2510.58       2635.65        44.57 o                         
   1  21   4        216.50        219.51         6.74 o                         
   2  21   4       1905.25       1975.58        30.92 o                         
   3  21   4        186.93        171.36         6.38 o                         
   4  21   4        726.83        693.76        23.96 o                         
  -5  22   4          0.09          5.46         3.65 o                         
  -4  22   4        988.98        972.38        19.89 o                         
  -3  22   4        209.20        190.40         5.80 o                         
  -2  22   4        358.26        378.27         8.12 o                         
  -1  22   4        175.82        160.42         5.37 o                         
   0  22   4         90.12         96.60         5.05 o                         
   1  22   4        356.44        336.61        10.60 o                         
   2  22   4        169.60        149.83         6.93 o                         
   3  22   4          7.87         13.01         3.79 o                         
   4  22   4        368.73        324.37        16.13 o                         
  -4  23   4          5.97          8.21         2.89 o                         
  -3  23   4        584.79        588.80        14.22 o                         
  -2  23   4        137.73        149.11         6.23 o                         
  -1  23   4       1504.73       1461.57        26.24 o                         
   0  23   4        754.35        738.57        23.59 o                         
   1  23   4         50.09         43.69         4.67 o                         
   2  23   4         32.60         30.54         4.72 o                         
   3  23   4        507.43        481.67        10.78 o                         
  -3  24   4         83.70         58.03         5.76 o                         
  -2  24   4        170.97        150.83         4.44 o                         
  -1  24   4        457.06        456.14        13.63 o                         
   0  24   4          9.89          2.63         2.52 o                         
   1  24   4        686.37        640.43        16.06 o                         
   2  24   4        338.01        312.25        16.12 o                         
   0  25   4        381.47        332.47        16.36 o                         
  -9   0   5       1575.35       1687.81        45.78 o                         
  -7   0   5         15.93         13.43         4.61 o                         
  -5   0   5         17.13         17.80         4.57 o                         
  -3   0   5      41749.21      42451.65       824.27 o                         
  -1   0   5      44472.19      47056.40      1525.13 o                         
   1   0   5       3441.62       3338.68        91.57 o                         
   3   0   5         36.44         55.65         5.46 o                         
   5   0   5        839.60        865.51        16.04 o                         
   7   0   5        188.02        230.55        11.71 o                         
  -9   1   5       1060.12       1067.04        18.45 o                         
  -8   1   5        298.34        304.78         9.75 o                         
  -7   1   5         47.68         43.21         3.55 o                         
  -6   1   5        147.30        129.29         5.58 o                         
  -5   1   5          3.60          2.50         3.31 o                         
  -4   1   5       6925.31       6965.96        75.08 o                         
  -3   1   5       1110.19       1035.46        18.99 o                         
  -2   1   5       4618.64       4562.87        81.72 o                         
  -1   1   5         75.77         79.48        11.64 o                         
   0   1   5         18.10          7.50         6.32 o                         
   1   1   5         64.61         58.78         7.81 o                         
   2   1   5         31.94         53.54         3.84 o                         
   3   1   5       4877.59       4856.35        44.46 o                         
   4   1   5         65.51         58.42         3.93 o                         
   5   1   5         23.93         27.01         2.92 o                         
   6   1   5        107.85        109.91         5.15 o                         
   7   1   5         76.79         81.97         5.27 o                         
   8   1   5       3217.90       3089.79        53.89 o                         
  -9   2   5        253.10        220.77         6.98 o                         
  -8   2   5        875.94        874.59        15.52 o                         
  -7   2   5          3.64          5.16         3.11 o                         
  -6   2   5       1875.12       1926.40        31.53 o                         
  -5   2   5        743.27        732.57        12.95 o                         
  -4   2   5       2337.69       2181.03        23.43 o                         
  -3   2   5       2960.09       3128.31        47.01 o                         
  -2   2   5        312.04        341.84        12.49 o                         
  -1   2   5        236.64        226.77        15.67 o                         
   0   2   5       1508.58       1449.11        58.95 o                         
   1   2   5        454.88        501.72        17.37 o                         
   2   2   5        866.62        735.20        11.61 o                         
   3   2   5       1726.65       1662.53        17.98 o                         
   4   2   5       2711.18       2761.93        28.49 o                         
   5   2   5       1082.00       1142.71        14.57 o                         
   6   2   5       2049.37       2187.58        29.20 o                         
   7   2   5        264.72        262.03         7.48 o                         
   8   2   5        183.99        152.53         8.11 o                         
  -9   3   5        781.48        759.76        14.22 o                         
  -8   3   5         11.57         14.89         3.91 o                         
  -7   3   5        330.97        376.84        10.02 o                         
  -6   3   5        310.55        305.14         8.04 o                         
  -5   3   5       3689.24       3807.15        40.00 o                         
  -4   3   5       1569.90       1603.47        19.87 o                         
  -3   3   5        133.13        121.84         5.06 o                         
  -2   3   5       6252.96       6168.07       139.58 o                         
  -1   3   5       2696.05       2867.53        63.99 o                         
   0   3   5        354.90        257.85        12.07 o                         
   1   3   5       5611.57       6067.14       124.86 o                         
   2   3   5         22.88         35.67         2.80 o                         
   3   3   5        899.76        916.69        11.78 o                         
   4   3   5        162.07        162.76         4.79 o                         
   5   3   5          2.72          7.30         3.13 o                         
   6   3   5       1680.38       1740.33        22.08 o                         
   7   3   5        278.17        283.25         7.39 o                         
   8   3   5       3200.99       3044.92        51.54 o                         
  -9   4   5        199.91        175.00         6.77 o                         
  -8   4   5        207.82        205.40         6.53 o                         
  -7   4   5         11.02         19.25         3.53 o                         
  -6   4   5        217.11        188.41         6.29 o                         
  -5   4   5       1196.40       1270.25        27.57 o                         
  -4   4   5        331.92        364.80         7.82 o                         
  -3   4   5       9197.31       9208.13       109.31 o                         
  -2   4   5       2280.95       2358.33        78.21 o                         
  -1   4   5       6322.15       6398.13       129.74 o                         
   0   4   5        433.08        403.74        16.91 o                         
   1   4   5       1669.77       1546.10        46.69 o                         
   2   4   5          2.65          3.55         2.42 o                         
   3   4   5        163.62        160.23         4.46 o                         
   4   4   5         61.49         61.32         3.33 o                         
   5   4   5        180.14        176.99         5.32 o                         
   6   4   5         47.56         54.80         4.15 o                         
   7   4   5        975.61       1009.18        15.30 o                         
   8   4   5        148.39        144.17         6.33 o                         
  -9   5   5        551.56        561.34        12.38 o                         
  -8   5   5          4.19          6.05         3.50 o                         
  -7   5   5       2251.69       2252.57        29.45 o                         
  -6   5   5       1104.26       1017.32        13.99 o                         
  -5   5   5       5558.29       5685.48        59.68 o                         
  -4   5   5       2133.83       2218.95        27.34 o                         
  -3   5   5       1245.67       1241.27        16.07 o                         
  -2   5   5       1461.09       1366.85        20.61 o                         
  -1   5   5          4.19          9.65         4.79 o                         
   0   5   5          3.33         22.94         5.89 o                         
   1   5   5        923.66        864.61        29.39 o                         
   2   5   5         31.82         47.42         3.21 o                         
   3   5   5       2568.17       2484.88        24.19 o                         
   4   5   5         55.66         55.13         3.42 o                         
   5   5   5         24.26         22.38         3.11 o                         
   6   5   5         24.78         26.46         3.81 o                         
   7   5   5        112.20        122.57         5.58 o                         
   8   5   5        297.77        287.63        10.05 o                         
  -9   6   5        117.53        105.04         5.97 o                         
  -8   6   5        391.40        417.36        14.87 o                         
  -7   6   5        578.15        519.17        10.91 o                         
  -6   6   5       1920.16       1860.84        23.94 o                         
  -5   6   5        835.63        774.34        10.37 o                         
  -4   6   5       3571.46       3437.59        33.57 o                         
  -3   6   5        930.97        890.08        17.97 o                         
  -2   6   5        204.76        191.28         6.45 o                         
  -1   6   5        174.99        156.50         7.57 o                         
   0   6   5       1340.93       1288.36        34.98 o                         
   1   6   5       2111.90       2089.56        23.84 o                         
   2   6   5          5.98          9.54         2.74 o                         
   3   6   5        133.62        134.35         4.17 o                         
   4   6   5      10833.45      10918.94        87.06 o                         
   5   6   5          5.14         11.46         2.96 o                         
   6   6   5       3247.10       3372.88        37.78 o                         
   7   6   5        420.14        395.09         8.41 o                         
   8   6   5        256.23        231.68         7.70 o                         
  -9   7   5         32.62         42.52         6.17 o                         
  -8   7   5        401.48        403.55        12.42 o                         
  -7   7   5        355.54        375.13        10.56 o                         
  -6   7   5        495.39        445.12         7.41 o                         
  -5   7   5        747.77        739.59         9.68 o                         
  -4   7   5      11894.76      11928.49       110.27 o                         
  -3   7   5        152.99        171.54         4.83 o                         
  -2   7   5       5609.27       5504.71        60.70 o                         
  -1   7   5       1058.06       1052.19        15.40 o                         
   0   7   5       2278.36       2169.70        26.42 o                         
   1   7   5        593.43        615.10         8.79 o                         
   2   7   5        360.72        379.16         8.28 o                         
   3   7   5        340.17        347.65         6.22 o                         
   4   7   5         23.00         30.23         2.90 o                         
   5   7   5         61.21         63.70         3.47 o                         
   6   7   5       1560.49       1564.31        34.07 o                         
   7   7   5        445.01        491.12         9.25 o                         
   8   7   5        640.52        643.78        27.84 o                         
  -9   8   5        203.97        176.22         8.50 o                         
  -8   8   5          6.32         10.52         7.27 o                         
  -7   8   5         21.54         24.06         3.59 o                         
  -6   8   5       1304.56       1261.50        13.67 o                         
  -5   8   5          2.90          6.40         2.57 o                         
  -4   8   5       1567.29       1498.88        17.67 o                         
  -3   8   5       4748.39       4855.65        51.50 o                         
  -2   8   5        133.90        132.74         5.27 o                         
  -1   8   5       7264.70       7167.13        76.79 o                         
   0   8   5        385.80        378.43         8.23 o                         
   1   8   5       1321.38       1353.77        15.14 o                         
   2   8   5        435.10        445.35         7.03 o                         
   3   8   5        408.64        386.47         6.94 o                         
   4   8   5        691.14        697.12         9.11 o                         
   5   8   5        643.62        655.91         9.72 o                         
   6   8   5        790.80        783.53        12.75 o                         
   7   8   5        922.56        972.35        17.92 o                         
   8   8   5        145.92        119.69         5.71 o                         
  -9   9   5        437.03        377.62        30.65 o                         
  -8   9   5        466.62        448.01        18.21 o                         
  -7   9   5       1055.05       1126.14        29.63 o                         
  -6   9   5          2.66          5.11         2.05 o                         
  -5   9   5       1626.76       1606.51        20.00 o                         
  -4   9   5          1.36          3.41         2.78 o                         
  -3   9   5       1242.22       1203.91        18.02 o                         
  -2   9   5        509.37        515.52         8.87 o                         
  -1   9   5       1043.27       1058.18        14.49 o                         
   0   9   5         75.56         82.41         3.69 o                         
   1   9   5       2988.50       2919.35        30.36 o                         
   2   9   5        212.09        209.27         5.15 o                         
   3   9   5       2556.96       2523.31        26.75 o                         
   4   9   5        554.40        557.47         9.07 o                         
   5   9   5       3749.87       3910.83        38.43 o                         
   6   9   5        312.94        326.98         8.01 o                         
   7   9   5        287.03        287.91        15.86 o                         
  -9  10   5        253.99        239.85        13.34 o                         
  -8  10   5        820.14        771.08        24.60 o                         
  -7  10   5         15.55         13.79         7.42 o                         
  -6  10   5       3663.59       3542.65        42.42 o                         
  -5  10   5       1325.56       1308.48        17.42 o                         
  -4  10   5       6286.42       6428.41        60.02 o                         
  -3  10   5        396.49        399.39         8.60 o                         
  -2  10   5       1521.27       1606.49        22.90 o                         
  -1  10   5       1219.76       1215.38        17.46 o                         
   0  10   5       4438.39       4540.99        44.81 o                         
   1  10   5        281.20        263.38         6.46 o                         
   2  10   5       6379.37       6397.77        60.15 o                         
   3  10   5         71.02         80.71         4.35 o                         
   4  10   5        709.64        739.70        10.84 o                         
   5  10   5       1027.95       1037.03        16.70 o                         
   6  10   5       1472.78       1578.21        20.65 o                         
   7  10   5        452.68        430.33        11.83 o                         
  -8  11   5         14.70          9.54         5.24 o                         
  -7  11   5         60.90         74.18         8.71 o                         
  -6  11   5        267.84        258.50         6.26 o                         
  -5  11   5       1121.88       1105.74        15.35 o                         
  -4  11   5         47.89         59.18         4.64 o                         
  -3  11   5       1924.57       1944.09        26.87 o                         
  -2  11   5       4437.25       4546.22        57.92 o                         
  -1  11   5        328.68        343.85         7.96 o                         
   0  11   5       5560.18       5628.90        66.31 o                         
   1  11   5        254.65        234.88         7.60 o                         
   2  11   5       4895.31       4898.07        50.88 o                         
   3  11   5          0.53          5.21         3.37 o                         
   4  11   5          1.04          1.19         3.16 o                         
   5  11   5         17.67         19.27         3.34 o                         
   6  11   5        437.22        474.13         9.90 o                         
   7  11   5        286.06        268.68         8.69 o                         
  -8  12   5        193.80        149.15         9.82 o                         
  -7  12   5        115.40        148.07        14.85 o                         
  -6  12   5        502.59        502.43        10.97 o                         
  -5  12   5        258.48        239.67         6.82 o                         
  -4  12   5        263.11        256.30         6.32 o                         
  -3  12   5       2024.44       2116.99        29.05 o                         
  -2  12   5        356.48        332.00         7.99 o                         
  -1  12   5       5472.49       5574.09        54.68 o                         
   0  12   5         17.10         21.60         3.24 o                         
   1  12   5         95.24         92.07         4.79 o                         
   2  12   5        144.02        152.71         5.83 o                         
   3  12   5         65.50         67.22         3.65 o                         
   4  12   5          3.69          5.32         3.00 o                         
   5  12   5        416.67        445.08         8.47 o                         
   6  12   5        187.81        177.02         6.69 o                         
   7  12   5        318.86        278.66         7.98 o                         
  -8  13   5          0.22         -1.13         4.37 o                         
  -7  13   5       2584.11       2546.75        92.65 o                         
  -6  13   5        179.45        169.37         6.51 o                         
  -5  13   5       1108.60       1090.24        16.50 o                         
  -4  13   5         44.14         43.86         3.41 o                         
  -3  13   5       1556.83       1605.15        24.99 o                         
  -2  13   5        196.38        213.81         6.60 o                         
  -1  13   5        215.41        221.13         5.58 o                         
   0  13   5         21.75         21.05         3.10 o                         
   1  13   5       2867.06       2873.18        33.42 o                         
   2  13   5        154.04        134.46         6.15 o                         
   3  13   5        308.89        273.10         7.32 o                         
   4  13   5        465.85        459.45         9.23 o                         
   5  13   5        433.40        452.41         8.32 o                         
   6  13   5         29.01         33.29         4.18 o                         
   7  13   5         90.86         74.32         7.91 o                         
  -8  14   5         23.30         25.03         4.15 o                         
  -7  14   5        166.34        150.83        11.96 o                         
  -6  14   5          8.98          6.04         3.56 o                         
  -5  14   5        480.13        509.48        10.94 o                         
  -4  14   5        695.11        755.85        15.31 o                         
  -3  14   5        157.93        169.90         5.99 o                         
  -2  14   5         86.12         76.91         4.22 o                         
  -1  14   5       3667.75       3670.67        35.26 o                         
   0  14   5        334.78        327.41         6.81 o                         
   1  14   5       1274.43       1320.35        18.42 o                         
   2  14   5        790.01        850.86        13.37 o                         
   3  14   5       4225.17       4252.10        52.49 o                         
   4  14   5        432.31        498.67        11.91 o                         
   5  14   5       1980.64       2004.86        23.04 o                         
   6  14   5       1846.76       1746.56        55.49 o                         
  -7  15   5        168.71        170.30        14.18 o                         
  -6  15   5         19.96         15.59         3.21 o                         
  -5  15   5        803.62        804.58        14.01 o                         
  -4  15   5        846.07        873.91        14.53 o                         
  -3  15   5        831.46        815.93        12.88 o                         
  -2  15   5       4971.42       5054.62        48.67 o                         
  -1  15   5        175.86        164.10         4.83 o                         
   0  15   5       3543.06       3503.71        36.41 o                         
   1  15   5         10.34         12.95         3.23 o                         
   2  15   5       1037.40       1036.06        17.22 o                         
   3  15   5       1472.05       1589.83        23.59 o                         
   4  15   5         23.75         29.97         3.47 o                         
   5  15   5        141.07        143.07         4.51 o                         
   6  15   5        384.51        399.19        15.85 o                         
  -7  16   5        395.75        382.82        13.70 o                         
  -6  16   5        566.52        625.97        15.15 o                         
  -5  16   5        667.52        628.72        11.07 o                         
  -4  16   5        107.40         93.52         5.46 o                         
  -3  16   5        366.14        345.43         7.98 o                         
  -2  16   5        504.72        495.88         9.38 o                         
  -1  16   5       2106.36       2071.46        22.47 o                         
   0  16   5        595.20        601.86        10.57 o                         
   1  16   5       1620.88       1614.96        19.82 o                         
   2  16   5        369.85        414.67         8.43 o                         
   3  16   5        195.08        199.84         8.45 o                         
   4  16   5        648.05        734.18        12.29 o                         
   5  16   5         94.61        111.59         4.81 o                         
   6  16   5        296.30        305.11        12.09 o                         
  -7  17   5       1441.19       1402.82        51.19 o                         
  -6  17   5         62.38         69.00         4.89 o                         
  -5  17   5       1202.76       1288.17        19.21 o                         
  -4  17   5        161.73        145.27         5.93 o                         
  -3  17   5        443.60        433.39         8.48 o                         
  -2  17   5        396.86        356.04        10.21 o                         
  -1  17   5        400.66        365.90         8.13 o                         
   0  17   5       1466.89       1363.19        20.04 o                         
   1  17   5       5036.66       5029.57        59.11 o                         
   2  17   5          4.86          2.93         3.32 o                         
   3  17   5       1397.41       1413.84        24.37 o                         
   4  17   5        245.96        248.09         7.25 o                         
   5  17   5       1350.13       1362.54        30.03 o                         
  -6  18   5        751.20        762.21        23.85 o                         
  -5  18   5        311.59        335.27         7.05 o                         
  -4  18   5          8.16          8.36         3.55 o                         
  -3  18   5         22.42         26.40         3.07 o                         
  -2  18   5        497.70        497.99        10.89 o                         
  -1  18   5       2129.87       2171.26        27.13 o                         
   0  18   5       1474.03       1484.57        19.85 o                         
   1  18   5        647.10        664.78        11.14 o                         
   2  18   5        426.69        444.59         9.18 o                         
   3  18   5         31.90         27.22         6.10 o                         
   4  18   5        599.87        610.59        11.50 o                         
   5  18   5        728.71        638.73        30.88 o                         
  -6  19   5        186.84        147.30         5.97 o                         
  -5  19   5        190.73        185.38         5.10 o                         
  -4  19   5       1148.71       1196.23        17.64 o                         
  -3  19   5          9.14         12.08         3.31 o                         
  -2  19   5        323.10        363.44         8.81 o                         
  -1  19   5        150.53        148.84         6.70 o                         
   0  19   5        437.29        462.39         9.85 o                         
   1  19   5         64.32         59.51         4.08 o                         
   2  19   5        161.90        179.59         6.77 o                         
   3  19   5          0.17          1.75         4.56 o                         
   4  19   5         38.43         35.80         4.00 o                         
   5  19   5         28.85         26.42         3.43 o                         
  -5  20   5         81.70         83.47         4.22 o                         
  -4  20   5        156.98        159.89         5.24 o                         
  -3  20   5       1470.22       1505.80        20.15 o                         
  -2  20   5         77.78         84.40         4.22 o                         
  -1  20   5          9.78          7.80         3.13 o                         
   0  20   5          2.13          4.83         2.86 o                         
   1  20   5         30.85         32.96         3.85 o                         
   2  20   5        641.81        676.75        13.50 o                         
   3  20   5         27.92         29.56         4.03 o                         
   4  20   5       1324.95       1266.72        37.35 o                         
  -5  21   5        435.84        411.71        10.85 o                         
  -4  21   5        217.70        230.26         8.84 o                         
  -3  21   5        269.18        263.49         6.32 o                         
  -2  21   5        141.77        132.44         4.56 o                         
  -1  21   5          0.43          3.93         2.94 o                         
   0  21   5         78.73         71.76         3.80 o                         
   1  21   5        312.12        305.30         7.52 o                         
   2  21   5        142.33        153.74         8.97 o                         
   3  21   5       1535.71       1517.44        25.93 o                         
  -4  22   5          0.59          0.91         2.46 o                         
  -3  22   5        557.26        586.30         9.10 o                         
  -2  22   5        141.26        146.73         4.85 o                         
  -1  22   5        482.69        486.88         8.79 o                         
   0  22   5        224.99        208.87         8.01 o                         
   1  22   5        187.40        196.02         6.97 o                         
   2  22   5        507.00        534.21        14.66 o                         
   3  22   5          7.33         15.51         4.22 o                         
  -3  23   5        121.01        115.93         6.29 o                         
  -2  23   5        722.15        692.11        21.23 o                         
  -1  23   5         74.90         50.82         3.76 o                         
   0  23   5         23.77         26.44         3.61 o                         
   1  23   5         18.41         18.66         4.79 o                         
   2  23   5        175.40        156.67        13.93 o                         
  -1  24   5         25.69         20.50         4.20 o                         
   0  24   5        173.36        143.92         7.07 o                         
  -8   0   6        480.52        491.50        16.17 o                         
  -6   0   6        182.47        158.13        14.53 o                         
  -4   0   6       1412.31       1348.35        31.20 o                         
  -2   0   6        904.97        761.90        13.71 o                         
   0   0   6      10444.59       9699.66       132.81 o                         
   2   0   6       7056.10       6953.03       111.04 o                         
   4   0   6        256.36        252.97         8.28 o                         
   6   0   6        464.03        458.83        14.31 o                         
   8   0   6       1002.32        859.75        34.45 o                         
  -9   1   6        375.19        347.52         8.84 o                         
  -8   1   6        157.02        162.14         5.61 o                         
  -7   1   6         12.23         13.05         3.71 o                         
  -6   1   6          6.08          8.77         4.01 o                         
  -5   1   6          0.23          2.53         4.11 o                         
  -4   1   6        778.18        821.16        15.57 o                         
  -3   1   6       1472.16       1478.19        17.73 o                         
  -2   1   6       1664.05       1641.90        16.95 o                         
  -1   1   6       3418.75       3394.10        32.91 o                         
   0   1   6         68.27         74.16         4.14 o                         
   1   1   6       4194.76       4149.14        39.04 o                         
   2   1   6       3931.88       3828.19        32.91 o                         
   3   1   6         49.04         41.28         3.40 o                         
   4   1   6        637.84        655.27        10.82 o                         
   5   1   6        433.06        427.09         9.08 o                         
   6   1   6        579.69        577.47        10.66 o                         
   7   1   6        394.34        366.76         8.10 o                         
   8   1   6       1103.41        949.24        37.18 o                         
  -9   2   6        422.00        434.74        13.25 o                         
  -8   2   6        322.97        334.96        10.62 o                         
  -7   2   6         92.07         76.26         5.43 o                         
  -6   2   6         22.67         32.03         4.28 o                         
  -5   2   6       2643.40       2674.66        33.10 o                         
  -4   2   6         44.64         41.53         4.13 o                         
  -3   2   6      14191.46      14996.43       132.75 o                         
  -2   2   6         99.03        116.48         5.22 o                         
  -1   2   6        782.16        832.53        11.32 o                         
   0   2   6        210.42        169.64         5.59 o                         
   1   2   6        756.88        731.58        11.40 o                         
   2   2   6         28.89         22.86         2.68 o                         
   3   2   6       1393.33       1381.35        15.73 o                         
   4   2   6         92.89         93.08         4.49 o                         
   5   2   6         36.02         30.38         3.73 o                         
   6   2   6        335.55        337.09         7.39 o                         
   7   2   6        538.85        557.19        13.58 o                         
  -9   3   6        772.10        726.44        21.05 o                         
  -8   3   6        245.71        256.28         7.72 o                         
  -7   3   6        341.10        352.60         8.34 o                         
  -6   3   6        441.21        408.21        11.54 o                         
  -5   3   6       1051.88       1069.29        15.73 o                         
  -4   3   6         52.89         56.51         4.34 o                         
  -3   3   6       1359.90       1391.56        16.31 o                         
  -2   3   6         27.06         42.14         3.80 o                         
  -1   3   6      10673.81      10836.73        96.44 o                         
   0   3   6          2.80          6.49         2.70 o                         
   1   3   6       4385.32       4284.99        46.82 o                         
   2   3   6         78.98         71.00         5.10 o                         
   3   3   6        468.42        444.91         7.91 o                         
   4   3   6        284.56        276.80         6.30 o                         
   5   3   6          7.05         11.59         3.22 o                         
   6   3   6        267.32        275.56         7.00 o                         
   7   3   6         50.79         50.99         3.58 o                         
  -9   4   6         29.55         26.25         3.38 o                         
  -8   4   6        455.12        447.17        10.27 o                         
  -7   4   6         35.28         40.00         4.41 o                         
  -6   4   6         10.10         12.65         3.38 o                         
  -5   4   6        254.97        271.50         8.02 o                         
  -4   4   6         17.76         14.15         3.33 o                         
  -3   4   6        164.59        149.48         4.85 o                         
  -2   4   6       4765.11       4746.65        43.30 o                         
  -1   4   6       1321.85       1367.59        15.30 o                         
   0   4   6       3238.49       3154.50        32.43 o                         
   1   4   6      10075.20      10165.97       103.36 o                         
   2   4   6      25700.06      25991.70       235.76 o                         
   3   4   6         96.98         94.05         4.10 o                         
   4   4   6        529.81        532.06        11.63 o                         
   5   4   6         74.06         76.84         4.70 o                         
   6   4   6        115.27        126.96         4.92 o                         
   7   4   6         12.90          8.63         3.32 o                         
  -9   5   6        264.63        230.30        10.70 o                         
  -8   5   6        493.55        483.01        11.42 o                         
  -7   5   6        253.43        251.28        12.71 o                         
  -6   5   6        171.43        182.39         7.11 o                         
  -5   5   6          0.02          2.33         3.49 o                         
  -4   5   6       3219.49       3193.34        36.67 o                         
  -3   5   6       2685.81       2686.15        32.66 o                         
  -2   5   6        485.46        480.66         8.45 o                         
  -1   5   6       3004.34       3023.43        31.35 o                         
   0   5   6         10.65         13.46         2.98 o                         
   1   5   6       2947.66       2908.95        32.71 o                         
   2   5   6       7371.83       7543.43        72.19 o                         
   3   5   6        596.17        579.61         9.67 o                         
   4   5   6       3245.85       3286.53        33.91 o                         
   5   5   6        603.69        575.09        10.74 o                         
   6   5   6       1258.32       1334.70        17.59 o                         
   7   5   6        135.58        128.94         4.91 o                         
  -9   6   6         22.78         12.90         3.55 o                         
  -8   6   6        594.37        593.50        15.87 o                         
  -7   6   6       1573.62       1544.79        29.12 o                         
  -6   6   6         22.93         26.26         2.99 o                         
  -5   6   6       3417.96       3351.64        36.38 o                         
  -4   6   6        237.15        235.11         6.02 o                         
  -3   6   6       4253.90       4298.58        59.65 o                         
  -2   6   6         72.90         72.78         4.12 o                         
  -1   6   6        100.33        104.63         4.28 o                         
   0   6   6         71.72         64.82         4.03 o                         
   1   6   6        107.84        100.99         3.91 o                         
   2   6   6         42.27         47.04         3.31 o                         
   3   6   6       1842.07       1836.71        20.26 o                         
   4   6   6        104.16         98.67         4.43 o                         
   5   6   6        793.42        840.03        12.54 o                         
   6   6   6        419.36        423.20         8.18 o                         
   7   6   6       1473.11       1484.76        34.84 o                         
  -9   7   6        339.03        296.64        16.04 o                         
  -8   7   6        317.19        301.70        14.80 o                         
  -7   7   6        134.58        115.98         7.71 o                         
  -6   7   6        838.45        814.73        20.64 o                         
  -5   7   6        619.30        674.52        11.56 o                         
  -4   7   6        688.92        702.27        10.92 o                         
  -3   7   6       2396.77       2327.67        41.66 o                         
  -2   7   6         62.31         60.30         3.88 o                         
  -1   7   6       2047.89       2024.90        23.96 o                         
   0   7   6        353.68        338.42         7.67 o                         
   1   7   6        224.94        207.70         5.28 o                         
   2   7   6          1.81          2.70         2.98 o                         
   3   7   6       1057.96       1040.57        13.12 o                         
   4   7   6       1189.20       1215.92        14.70 o                         
   5   7   6         12.65         10.34         3.01 o                         
   6   7   6        550.35        559.75        10.56 o                         
   7   7   6        532.15        539.69        13.63 o                         
  -8   8   6        147.81        131.71         8.65 o                         
  -7   8   6        132.94        136.01        12.00 o                         
  -6   8   6          5.35          9.60         3.50 o                         
  -5   8   6          2.51          1.28         2.84 o                         
  -4   8   6        681.13        665.33        10.63 o                         
  -3   8   6        497.01        478.77        11.03 o                         
  -2   8   6       3561.05       3626.58        40.65 o                         
  -1   8   6        187.52        159.08         5.78 o                         
   0   8   6       3555.28       3545.21        43.56 o                         
   1   8   6         94.81        108.98         4.34 o                         
   2   8   6       4489.65       4546.98        48.26 o                         
   3   8   6        176.97        179.87         5.34 o                         
   4   8   6        169.61        163.94         5.68 o                         
   5   8   6        113.06        113.13         4.87 o                         
   6   8   6         64.61         70.61         5.98 o                         
   7   8   6         12.26         13.34         4.54 o                         
  -8   9   6        366.41        348.87        11.99 o                         
  -7   9   6          8.56          8.19         5.82 o                         
  -6   9   6       2448.96       2440.31        32.72 o                         
  -5   9   6        527.59        497.91        10.13 o                         
  -4   9   6       2387.46       2388.66        25.54 o                         
  -3   9   6        880.94        924.94        18.83 o                         
  -2   9   6       3371.94       3487.18        43.31 o                         
  -1   9   6        401.70        415.05         9.09 o                         
   0   9   6        406.85        408.37        14.92 o                         
   1   9   6         16.91         22.01         2.92 o                         
   2   9   6        953.71        962.98        14.72 o                         
   3   9   6        911.44        927.77        14.78 o                         
   4   9   6       2182.85       2199.13        23.16 o                         
   5   9   6         36.88         29.18         3.53 o                         
   6   9   6        614.02        649.16        13.54 o                         
   7   9   6         88.11         89.52         5.94 o                         
  -8  10   6        132.45        111.83         6.47 o                         
  -7  10   6        498.19        499.70        19.64 o                         
  -6  10   6        643.56        646.04        13.70 o                         
  -5  10   6       2874.74       2862.98        32.30 o                         
  -4  10   6       2994.63       3063.51        30.98 o                         
  -3  10   6        118.58        106.66         7.90 o                         
  -2  10   6        341.86        334.41         8.20 o                         
  -1  10   6          9.34          5.94         2.93 o                         
   0  10   6       1445.13       1495.51        20.08 o                         
   1  10   6        669.56        658.06         9.89 o                         
   2  10   6        936.63        924.18        14.34 o                         
   3  10   6       2316.06       2425.05        32.46 o                         
   4  10   6       1497.85       1531.53        18.38 o                         
   5  10   6       1907.45       1975.46        22.55 o                         
   6  10   6        970.02       1061.14        18.74 o                         
   7  10   6        692.73        586.79        18.14 o                         
  -8  11   6        122.62        125.08         6.25 o                         
  -7  11   6        921.72        950.99        72.03 o                         
  -6  11   6        249.70        281.33         8.44 o                         
  -5  11   6          0.80          0.37         3.05 o                         
  -4  11   6        135.19        117.84         4.70 o                         
  -3  11   6       3526.03       3533.18        44.27 o                         
  -2  11   6          0.17          1.21         3.35 o                         
  -1  11   6       3450.00       3482.23        39.72 o                         
   0  11   6        533.74        562.12        11.13 o                         
   1  11   6       1592.04       1565.80        19.71 o                         
   2  11   6       3058.03       3084.78        39.01 o                         
   3  11   6        138.53        144.11         5.89 o                         
   4  11   6        652.76        660.05        11.38 o                         
   5  11   6         65.21         64.07         3.86 o                         
   6  11   6        150.96        146.26         6.36 o                         
  -8  12   6        100.52        102.92         8.27 o                         
  -7  12   6        213.72        187.57        15.30 o                         
  -6  12   6        282.33        261.50        10.95 o                         
  -5  12   6        976.61       1021.72        13.93 o                         
  -4  12   6          5.84          3.91         2.96 o                         
  -3  12   6          2.98          2.30         3.42 o                         
  -2  12   6        664.84        655.05        11.61 o                         
  -1  12   6         54.40         60.64         3.71 o                         
   0  12   6      11304.25      11468.51       116.64 o                         
   1  12   6       3217.81       3271.47        39.39 o                         
   2  12   6        560.44        574.74        10.83 o                         
   3  12   6         45.28         45.46         4.26 o                         
   4  12   6        472.14        499.34        13.42 o                         
   5  12   6        253.39        279.31         7.70 o                         
   6  12   6         90.65         93.94         7.01 o                         
  -7  13   6         49.82         55.04         9.46 o                         
  -6  13   6        780.48        772.54        86.84 o                         
  -5  13   6        107.08         99.45         4.56 o                         
  -4  13   6         64.00         71.29         4.15 o                         
  -3  13   6          0.27          2.21         3.37 o                         
  -2  13   6       1466.39       1481.19        20.67 o                         
  -1  13   6        129.10        120.36         4.66 o                         
   0  13   6        437.24        425.88        10.07 o                         
   1  13   6         92.87         83.72         4.74 o                         
   2  13   6         50.04         56.04         4.69 o                         
   3  13   6        999.75       1041.27        19.97 o                         
   4  13   6       2823.15       2991.99        32.08 o                         
   5  13   6          0.08          0.25         2.90 o                         
   6  13   6       1449.08       1357.25        62.63 o                         
  -7  14   6       1187.62       1049.11        98.87 o                         
  -6  14   6          4.08          3.25         6.01 o                         
  -5  14   6       1552.18       1555.26        21.00 o                         
  -4  14   6       1037.59       1048.60        14.95 o                         
  -3  14   6       1082.10       1037.95        17.86 o                         
  -2  14   6       1522.82       1581.01        26.13 o                         
  -1  14   6        289.54        281.58         6.26 o                         
   0  14   6       2631.78       2750.47        32.60 o                         
   1  14   6        541.92        495.91        12.00 o                         
   2  14   6        324.75        328.79         9.26 o                         
   3  14   6       2814.81       2975.62        49.82 o                         
   4  14   6        680.48        661.89        10.92 o                         
   5  14   6        520.45        515.12        12.01 o                         
   6  14   6        385.97        331.65        14.29 o                         
  -7  15   6        425.00        379.70        39.15 o                         
  -6  15   6        130.00        121.60         9.09 o                         
  -5  15   6        115.14        114.05         4.46 o                         
  -4  15   6          0.07         -0.61         3.72 o                         
  -3  15   6        793.29        849.03        13.50 o                         
  -2  15   6         48.54         48.61         4.65 o                         
  -1  15   6       3477.27       3584.68        35.38 o                         
   0  15   6        106.73        103.93         4.60 o                         
   1  15   6       1905.41       1957.30        26.45 o                         
   2  15   6        771.23        773.15        13.40 o                         
   3  15   6          6.91          4.21         4.18 o                         
   4  15   6        661.85        626.98        10.18 o                         
   5  15   6          2.69          5.33         3.12 o                         
  -7  16   6        392.04        400.02        18.16 o                         
  -6  16   6          4.28         -1.41         7.09 o                         
  -5  16   6        687.77        715.63        12.79 o                         
  -4  16   6          8.75         14.47         3.66 o                         
  -3  16   6        202.93        199.07         6.42 o                         
  -2  16   6        572.75        617.03        11.07 o                         
  -1  16   6         52.13         51.84         3.66 o                         
   0  16   6        564.72        634.54        12.06 o                         
   1  16   6        638.60        635.44        10.95 o                         
   2  16   6        210.63        220.41         6.52 o                         
   3  16   6        272.72        278.09         7.48 o                         
   4  16   6        231.76        240.98         8.80 o                         
   5  16   6        824.56        805.10        20.00 o                         
  -6  17   6       1487.62       1537.88        53.37 o                         
  -5  17   6          0.10          2.47         2.88 o                         
  -4  17   6        818.83        865.98        13.35 o                         
  -3  17   6         58.76         64.19         4.38 o                         
  -2  17   6        530.52        537.67        13.55 o                         
  -1  17   6         19.49         16.96         3.06 o                         
   0  17   6         51.36         48.40         3.31 o                         
   1  17   6        132.01        124.61         5.10 o                         
   2  17   6        193.44        202.95         5.96 o                         
   3  17   6          6.04          6.27         2.90 o                         
   4  17   6       1345.08       1364.60        22.35 o                         
   5  17   6          2.74          1.32         3.81 o                         
  -6  18   6        154.41        135.14         6.94 o                         
  -5  18   6        218.87        223.27         5.87 o                         
  -4  18   6          1.56          3.90         3.20 o                         
  -3  18   6         76.36         85.70         4.07 o                         
  -2  18   6        283.59        307.73        12.02 o                         
  -1  18   6        443.92        460.31         9.15 o                         
   0  18   6        576.04        623.96         9.40 o                         
   1  18   6         61.34         64.92         3.92 o                         
   2  18   6        327.44        338.27         7.30 o                         
   3  18   6         73.26         75.03         4.04 o                         
   4  18   6         32.70         35.11         3.58 o                         
  -5  19   6        271.30        244.79         7.24 o                         
  -4  19   6         53.73         44.25         3.29 o                         
  -3  19   6        743.32        716.76        10.76 o                         
  -2  19   6         40.66         39.00         3.58 o                         
  -1  19   6       2702.62       2739.63        33.60 o                         
   0  19   6         24.86         32.27         3.29 o                         
   1  19   6        839.94        808.32        16.44 o                         
   2  19   6         13.74         21.14         3.24 o                         
   3  19   6        688.84        676.38        15.11 o                         
   4  19   6        444.50        404.45        12.40 o                         
  -4  20   6        103.83         90.95         4.77 o                         
  -3  20   6        315.89        324.50         6.11 o                         
  -2  20   6          6.18          3.14         3.12 o                         
  -1  20   6        684.43        696.00        14.96 o                         
   0  20   6        764.05        769.63        14.22 o                         
   1  20   6        141.49        131.83         5.06 o                         
   2  20   6         18.10         19.03         2.86 o                         
   3  20   6        627.46        544.33        15.91 o                         
  -4  21   6        736.87        777.03        23.58 o                         
  -3  21   6        230.65        216.76         5.95 o                         
  -2  21   6        357.25        350.42         6.54 o                         
  -1  21   6        170.12        161.72         4.69 o                         
   0  21   6         53.80         43.72         3.40 o                         
   1  21   6        299.13        261.62         7.78 o                         
   2  21   6        279.57        234.91        12.40 o                         
  -3  22   6        545.46        542.64        19.98 o                         
  -2  22   6        265.71        240.51         6.30 o                         
  -1  22   6        300.80        267.12         6.46 o                         
   0  22   6        685.76        631.95        24.60 o                         
   1  22   6        590.31        515.14        14.95 o                         
  -9   0   7       1120.46       1034.83        39.57 o                         
  -7   0   7        394.71        379.46        18.58 o                         
  -5   0   7       1537.35       1671.16        41.36 o                         
  -3   0   7        595.36        667.29        17.39 o                         
  -1   0   7       1191.18       1271.89        24.10 o                         
   1   0   7      15717.36      15597.03       211.77 o                         
   3   0   7       5898.76       5980.61       101.50 o                         
   5   0   7        646.72        660.20        16.09 o                         
   7   0   7          7.75          3.68         3.52 o                         
  -8   1   7        493.53        481.94        17.58 o                         
  -7   1   7       1202.09       1222.95        24.19 o                         
  -6   1   7        105.33         89.87         6.58 o                         
  -5   1   7       1744.40       1814.12        29.86 o                         
  -4   1   7         20.12         14.76         4.90 o                         
  -3   1   7       1306.37       1359.18        18.84 o                         
  -2   1   7       2444.44       2558.05        27.01 o                         
  -1   1   7        111.28        125.19         4.28 o                         
   0   1   7       6486.84       6516.07        60.20 o                         
   1   1   7        116.25         92.32         4.09 o                         
   2   1   7       3946.04       4089.19        43.84 o                         
   3   1   7         49.55         56.49         3.78 o                         
   4   1   7        140.59        152.57         5.54 o                         
   5   1   7         15.55         14.16         3.49 o                         
   6   1   7         26.00         22.52         3.85 o                         
   7   1   7        733.57        689.93        11.72 o                         
  -9   2   7          0.75          8.09         6.45 o                         
  -8   2   7          2.26          0.80         3.70 o                         
  -7   2   7         13.08         14.93         3.95 o                         
  -6   2   7         38.96         48.70         5.17 o                         
  -5   2   7         33.15         30.43         5.22 o                         
  -4   2   7       1579.14       1575.98        32.14 o                         
  -3   2   7       1290.49       1277.33        17.20 o                         
  -2   2   7       4114.05       4134.62        37.85 o                         
  -1   2   7        400.03        388.54         6.69 o                         
   0   2   7       4435.92       4457.39        46.26 o                         
   1   2   7        964.15        947.10        14.86 o                         
   2   2   7         80.72         83.80         4.76 o                         
   3   2   7         71.34         75.56         3.96 o                         
   4   2   7        989.71       1017.97        13.20 o                         
   5   2   7         14.39         14.82         3.29 o                         
   6   2   7        853.91        915.27        15.99 o                         
   7   2   7          0.73          1.96         2.44 o                         
  -8   3   7        478.15        532.39        12.82 o                         
  -7   3   7        200.36        160.94         6.27 o                         
  -6   3   7         30.21         33.78         4.58 o                         
  -5   3   7        358.49        356.73        10.11 o                         
  -4   3   7         87.81         96.17         6.47 o                         
  -3   3   7        855.03        902.93        15.07 o                         
  -2   3   7        957.22        958.26        12.77 o                         
  -1   3   7       2608.35       2681.83        27.86 o                         
   0   3   7       4295.92       4332.31        45.55 o                         
   1   3   7          8.00         12.73         3.38 o                         
   2   3   7       2641.27       2683.21        29.33 o                         
   3   3   7        816.59        802.88        12.84 o                         
   4   3   7        351.51        371.88         7.71 o                         
   5   3   7       2087.94       2122.50        25.56 o                         
   6   3   7         44.30         43.99         4.24 o                         
   7   3   7        482.30        428.42        14.22 o                         
  -8   4   7        225.76        210.89         8.44 o                         
  -7   4   7        556.46        614.00        17.43 o                         
  -6   4   7         55.94         42.06         4.36 o                         
  -5   4   7        351.18        383.58        11.40 o                         
  -4   4   7          2.96          7.22         4.25 o                         
  -3   4   7       1668.89       1703.04        23.48 o                         
  -2   4   7        654.69        688.96        11.99 o                         
  -1   4   7        777.47        762.78        10.42 o                         
   0   4   7        646.86        622.08        10.32 o                         
   1   4   7       3548.83       3483.61        40.83 o                         
   2   4   7        145.95        162.28         7.19 o                         
   3   4   7        199.33        186.10         5.42 o                         
   4   4   7        709.72        721.17        10.70 o                         
   5   4   7        813.34        841.74        11.82 o                         
   6   4   7         69.26         69.59         4.58 o                         
   7   4   7          0.20          4.41         3.02 o                         
  -8   5   7          4.77          9.27         6.72 o                         
  -7   5   7        426.86        420.29        11.90 o                         
  -6   5   7        359.46        367.90        10.85 o                         
  -5   5   7       2829.75       2905.50        43.33 o                         
  -4   5   7        139.54        137.92         7.12 o                         
  -3   5   7       1489.79       1531.29        21.79 o                         
  -2   5   7        181.96        171.76         5.01 o                         
  -1   5   7        650.68        630.84        10.46 o                         
   0   5   7        818.56        853.95        12.25 o                         
   1   5   7        733.51        745.37        12.57 o                         
   2   5   7       1255.86       1352.26        17.54 o                         
   3   5   7          1.51          3.09         3.16 o                         
   4   5   7        404.71        433.47         9.27 o                         
   5   5   7        430.94        476.21        11.50 o                         
   6   5   7          1.38         -0.73         3.38 o                         
   7   5   7       1403.98       1251.34        33.06 o                         
  -8   6   7        397.67        435.54        17.17 o                         
  -7   6   7         11.08          2.87         5.95 o                         
  -6   6   7        816.58        875.42        16.43 o                         
  -5   6   7       1064.48       1102.31        17.89 o                         
  -4   6   7       3915.44       4118.58        54.34 o                         
  -3   6   7       1070.57       1078.74        19.08 o                         
  -2   6   7        994.72       1025.57        16.95 o                         
  -1   6   7        379.44        382.73         7.34 o                         
   0   6   7       2269.33       2313.41        28.19 o                         
   1   6   7        150.96        147.78         6.87 o                         
   2   6   7        302.59        306.38         8.69 o                         
   3   6   7        275.46        260.23         6.44 o                         
   4   6   7       1079.88       1129.70        15.93 o                         
   5   6   7        314.99        312.00         8.45 o                         
   6   6   7        462.68        470.21        18.43 o                         
  -8   7   7        406.19        409.59        35.15 o                         
  -7   7   7        383.85        424.82        19.33 o                         
  -6   7   7       2410.54       2447.22        40.36 o                         
  -5   7   7        393.29        362.83         8.50 o                         
  -4   7   7       2135.95       2171.30        28.16 o                         
  -3   7   7         96.35        100.46         5.52 o                         
  -2   7   7         13.28         14.68         3.39 o                         
  -1   7   7        167.21        170.04         5.66 o                         
   0   7   7      12794.92      13268.29       147.53 o                         
   1   7   7       2424.75       2466.22        31.20 o                         
   2   7   7       5446.25       5491.94        53.86 o                         
   3   7   7       3250.01       3264.05        33.09 o                         
   4   7   7       1992.00       2104.04        26.29 o                         
   5   7   7        429.92        415.16        10.04 o                         
   6   7   7         45.18         37.65         4.13 o                         
  -8   8   7         18.65         20.63         3.97 o                         
  -7   8   7       1274.43       1209.90        36.76 o                         
  -6   8   7        915.89        914.99        19.33 o                         
  -5   8   7       1176.90       1191.11        18.12 o                         
  -4   8   7          5.65          7.94         3.19 o                         
  -3   8   7         58.86         67.31         5.02 o                         
  -2   8   7        176.66        166.94         6.37 o                         
  -1   8   7         77.74         82.94         6.19 o                         
   0   8   7       1158.58       1151.80        17.68 o                         
   1   8   7       1115.51       1142.33        18.79 o                         
   2   8   7         85.89         89.21         4.14 o                         
   3   8   7       2143.44       2240.63        28.48 o                         
   4   8   7         50.91         59.92         4.05 o                         
   5   8   7       1514.73       1621.62        27.09 o                         
   6   8   7        723.63        696.66        15.57 o                         
  -8   9   7         18.56         15.19         3.92 o                         
  -7   9   7        547.80        526.73        15.96 o                         
  -6   9   7          2.25          2.80         4.17 o                         
  -5   9   7       1870.72       1848.53        25.08 o                         
  -4   9   7          9.75         14.57         3.24 o                         
  -3   9   7        106.09        111.35         6.33 o                         
  -2   9   7        611.73        633.65        12.98 o                         
  -1   9   7         73.79         73.43         4.57 o                         
   0   9   7        382.44        390.76         9.31 o                         
   1   9   7        127.77        122.06         4.32 o                         
   2   9   7        215.49        206.65         7.63 o                         
   3   9   7          9.69         12.97         3.76 o                         
   4   9   7         37.95         36.64         3.74 o                         
   5   9   7       1890.58       1991.16        29.01 o                         
   6   9   7        115.04        126.21         5.99 o                         
  -8  10   7        106.76         78.48         8.64 o                         
  -7  10   7        681.81        678.74        39.16 o                         
  -6  10   7        182.97        177.71         8.11 o                         
  -5  10   7         11.09         14.95         3.57 o                         
  -4  10   7       2049.73       2088.48        25.34 o                         
  -3  10   7        254.04        262.82         9.09 o                         
  -2  10   7      14926.89      15824.96       174.49 o                         
  -1  10   7       2544.34       2605.03        31.40 o                         
   0  10   7       7234.44       7309.03        77.35 o                         
   1  10   7        385.50        396.54         7.19 o                         
   2  10   7        478.69        478.18        10.09 o                         
   3  10   7        461.26        475.05        10.62 o                         
   4  10   7       1470.31       1501.28        21.01 o                         
   5  10   7         55.32         52.94         4.33 o                         
   6  10   7        452.86        441.05        10.57 o                         
  -7  11   7        433.52        373.98        20.61 o                         
  -6  11   7         84.52         81.40         5.13 o                         
  -5  11   7         28.32         40.00         4.27 o                         
  -4  11   7        168.71        162.12         6.44 o                         
  -3  11   7        351.38        335.24         7.47 o                         
  -2  11   7       1154.38       1131.05        17.58 o                         
  -1  11   7        120.29        126.68         5.85 o                         
   0  11   7       2392.13       2432.00        31.32 o                         
   1  11   7          1.83          2.07         3.08 o                         
   2  11   7       1968.55       2017.59        26.13 o                         
   3  11   7        252.86        251.95         7.03 o                         
   4  11   7         10.66         16.04         3.28 o                         
   5  11   7          9.16          9.28         3.23 o                         
   6  11   7        196.50        167.07         7.99 o                         
  -7  12   7        602.23        570.02        25.94 o                         
  -6  12   7        243.79        235.12        12.54 o                         
  -5  12   7         82.17         83.08         5.83 o                         
  -4  12   7         59.95         65.59         4.62 o                         
  -3  12   7         38.96         38.77         4.04 o                         
  -2  12   7        933.38        985.58        19.67 o                         
  -1  12   7       1408.10       1461.48        21.00 o                         
   0  12   7        163.85        158.53         8.14 o                         
   1  12   7        463.36        491.01         9.62 o                         
   2  12   7         72.49         70.14         4.56 o                         
   3  12   7        776.80        826.02        14.52 o                         
   4  12   7       1053.20       1139.87        17.56 o                         
   5  12   7         35.37         40.74         3.92 o                         
  -7  13   7        363.22        337.69        12.24 o                         
  -6  13   7         10.98          4.57         8.72 o                         
  -5  13   7        132.72        125.22         5.00 o                         
  -4  13   7        407.98        405.55         8.87 o                         
  -3  13   7       1404.20       1460.33        21.06 o                         
  -2  13   7        268.77        259.15         7.41 o                         
  -1  13   7       1216.02       1238.97        18.66 o                         
   0  13   7         53.96         45.29         3.97 o                         
   1  13   7         25.35         23.84         3.64 o                         
   2  13   7        217.44        213.61         6.16 o                         
   3  13   7        160.77        156.17         5.92 o                         
   4  13   7          0.77          4.65         3.07 o                         
   5  13   7        954.65        944.28        25.91 o                         
  -7  14   7        254.07        224.62        12.79 o                         
  -6  14   7        315.79        334.49        13.72 o                         
  -5  14   7         43.19         44.26         4.04 o                         
  -4  14   7        529.42        538.68        12.46 o                         
  -3  14   7          8.73          9.98         3.11 o                         
  -2  14   7        918.75        980.37        15.75 o                         
  -1  14   7       4574.81       4710.19        33.20 o                         
   0  14   7        396.70        415.63         7.79 o                         
   1  14   7        784.70        803.85        12.81 o                         
   2  14   7         71.05         69.76         4.44 o                         
   3  14   7        747.53        809.70        13.74 o                         
   4  14   7        150.86        153.13         4.77 o                         
   5  14   7         90.91         76.97         4.38 o                         
  -6  15   7        889.80        898.23       102.70 o                         
  -5  15   7         48.83         50.63         3.54 o                         
  -4  15   7         34.72         47.98         4.64 o                         
  -3  15   7          0.04         -0.20         3.01 o                         
  -2  15   7        333.18        346.93         8.21 o                         
  -1  15   7        326.30        349.26         8.63 o                         
   0  15   7       2942.51       3009.45        37.33 o                         
   1  15   7        307.36        290.27         7.24 o                         
   2  15   7       2580.70       2724.04        35.77 o                         
   3  15   7         57.67         63.01         3.75 o                         
   4  15   7        340.48        354.04         9.50 o                         
  -6  16   7        442.80        408.34        13.82 o                         
  -5  16   7        102.33         94.64         4.80 o                         
  -4  16   7        336.49        379.88        13.33 o                         
  -3  16   7          5.38          4.91         3.22 o                         
  -2  16   7       1342.45       1423.98        19.94 o                         
  -1  16   7       1024.02       1057.34        19.56 o                         
   0  16   7        214.96        217.32         7.11 o                         
   1  16   7        305.26        291.80         7.86 o                         
   2  16   7        391.60        388.84         7.86 o                         
   3  16   7        353.42        372.12         8.17 o                         
   4  16   7        662.39        596.56        15.17 o                         
  -5  17   7        909.94        895.00        18.11 o                         
  -4  17   7        121.93        143.86         5.03 o                         
  -3  17   7       1310.35       1371.28        20.99 o                         
  -2  17   7         21.89         22.46         3.51 o                         
  -1  17   7       1801.00       1948.05        26.74 o                         
   0  17   7        403.40        423.35         7.92 o                         
   1  17   7        203.89        215.26         6.00 o                         
   2  17   7        103.90         98.17         4.60 o                         
   3  17   7         29.40         25.86         2.96 o                         
   4  17   7         74.51         61.49         7.53 o                         
  -5  18   7          5.63         11.20         3.15 o                         
  -4  18   7        399.60        399.70         8.49 o                         
  -3  18   7        966.11        983.42        13.84 o                         
  -2  18   7        849.39        855.66        12.20 o                         
  -1  18   7        771.57        696.63        15.20 o                         
   0  18   7         17.83         15.15         2.51 o                         
   1  18   7         80.31         59.00         3.11 o                         
   2  18   7          8.86          9.18         2.74 o                         
   3  18   7        655.74        640.01        16.63 o                         
  -4  19   7         23.77         25.56         3.11 o                         
  -3  19   7          0.79          2.21         2.32 o                         
  -2  19   7          3.10         10.73         2.60 o                         
  -1  19   7        219.48        200.24         5.33 o                         
   0  19   7        502.04        438.89        16.47 o                         
   1  19   7          1.04          2.28         2.18 o                         
   2  19   7        564.87        504.82        15.76 o                         
  -3  20   7         34.60         36.19         2.61 o                         
  -2  20   7        439.85        444.30         7.20 o                         
  -1  20   7        142.18        143.48         4.98 o                         
   0  20   7         74.77         64.86         3.56 o                         
   1  20   7        382.56        378.93        12.73 o                         
   2  20   7        297.03        242.39        13.45 o                         
  -2  21   7        239.01        272.85        13.58 o                         
  -1  21   7         46.97         52.41         4.09 o                         
   0  21   7          0.83          5.80         4.93 o                         
  -8   0   8        529.73        585.23        27.45 o                         
  -6   0   8       1734.97       1762.07       107.17 o                         
  -4   0   8        128.02        129.24        15.51 o                         
  -2   0   8        728.16        769.26        17.40 o                         
   0   0   8       3335.26       3334.14        44.55 o                         
   2   0   8       2106.66       2185.55        36.66 o                         
   4   0   8        407.89        451.67        11.67 o                         
   6   0   8        214.52        215.61        10.67 o                         
  -8   1   8         69.85         63.64         5.05 o                         
  -7   1   8        526.85        546.51        12.93 o                         
  -6   1   8         34.45         26.03         5.97 o                         
  -5   1   8        222.81        235.66        12.69 o                         
  -4   1   8       1109.54       1170.00        22.57 o                         
  -3   1   8        174.41        164.98         6.63 o                         
  -2   1   8        340.37        344.21         9.39 o                         
  -1   1   8        135.04        119.51         4.52 o                         
   0   1   8       2119.14       2198.54        31.61 o                         
   1   1   8       1335.85       1334.82        20.43 o                         
   2   1   8         18.62         15.45         3.58 o                         
   3   1   8       1912.87       1917.79        21.90 o                         
   4   1   8        101.58         94.20         4.27 o                         
   5   1   8         44.00         56.38         3.92 o                         
   6   1   8        554.78        506.73        15.68 o                         
  -8   2   8         10.48         21.02         3.81 o                         
  -7   2   8          3.36          0.92         4.03 o                         
  -6   2   8         80.85         89.23         6.12 o                         
  -5   2   8        585.62        633.65        21.69 o                         
  -4   2   8          2.17          2.86         3.87 o                         
  -3   2   8         45.09         46.07         5.13 o                         
  -2   2   8          2.43          4.49         3.46 o                         
  -1   2   8       2398.01       2264.16        27.51 o                         
   0   2   8        217.92        192.59         5.82 o                         
   1   2   8       5629.02       5522.55        61.81 o                         
   2   2   8        672.66        672.89        11.62 o                         
   3   2   8        234.63        234.15         7.78 o                         
   4   2   8          0.33         -1.21         2.91 o                         
   5   2   8        635.89        645.86        10.99 o                         
   6   2   8         55.26         54.99         4.12 o                         
  -8   3   8         19.29         22.73         3.84 o                         
  -7   3   8        516.38        516.36        12.71 o                         
  -6   3   8        769.63        815.34        16.98 o                         
  -5   3   8        740.24        744.09        18.54 o                         
  -4   3   8       1237.12       1241.21        19.99 o                         
  -3   3   8        830.10        817.23        15.98 o                         
  -2   3   8        628.27        617.70        11.70 o                         
  -1   3   8         88.28         93.42         5.01 o                         
   0   3   8        286.77        282.57         7.62 o                         
   1   3   8       2853.62       2925.76        34.32 o                         
   2   3   8       1184.13       1182.40        15.86 o                         
   3   3   8       3573.49       3763.12        46.22 o                         
   4   3   8         92.73        100.58         4.78 o                         
   5   3   8        623.09        629.00        13.06 o                         
   6   3   8        501.91        455.31        33.15 o                         
  -8   4   8       1439.68       1280.60        38.68 o                         
  -7   4   8        782.58        777.82        22.22 o                         
  -6   4   8       4031.25       4139.01        56.09 o                         
  -5   4   8          1.59         -0.01         5.37 o                         
  -4   4   8        875.83        860.55        16.63 o                         
  -3   4   8          0.97          3.97         4.30 o                         
  -2   4   8         40.84         42.45         4.74 o                         
  -1   4   8        172.26        167.59         5.23 o                         
   0   4   8        233.07        244.93         6.84 o                         
   1   4   8        110.75        124.24         5.96 o                         
   2   4   8       3680.30       3824.86        39.32 o                         
   3   4   8        123.24        127.03         5.98 o                         
   4   4   8        868.64        925.53        13.74 o                         
   5   4   8        309.26        365.25        11.34 o                         
   6   4   8        883.80        926.70        20.38 o                         
  -8   5   8        236.17        195.41         9.29 o                         
  -7   5   8        102.62         91.77         7.61 o                         
  -6   5   8         71.97         85.55         6.51 o                         
  -5   5   8          5.97          7.99         4.45 o                         
  -4   5   8       1061.95       1092.79        19.38 o                         
  -3   5   8        166.30        167.62         6.74 o                         
  -2   5   8        541.85        552.00        11.03 o                         
  -1   5   8          7.94         10.51         3.20 o                         
   0   5   8        445.44        465.99        10.75 o                         
   1   5   8        124.18        116.29         5.18 o                         
   2   5   8          0.83          4.74         3.39 o                         
   3   5   8       1909.60       1973.22        33.36 o                         
   4   5   8        205.87        196.34         5.98 o                         
   5   5   8        634.64        666.60        13.29 o                         
   6   5   8        479.30        442.72        11.74 o                         
  -8   6   8          6.28         12.54         4.35 o                         
  -7   6   8         28.64         28.57         7.01 o                         
  -6   6   8        180.23        202.28         9.10 o                         
  -5   6   8        431.94        424.74        10.78 o                         
  -4   6   8       1584.01       1621.11        31.48 o                         
  -3   6   8        239.20        232.17         7.34 o                         
  -2   6   8         89.14         98.60         4.85 o                         
  -1   6   8        885.55        882.53        13.35 o                         
   0   6   8       2308.62       2303.68        28.24 o                         
   1   6   8       1866.50       1867.79        22.33 o                         
   2   6   8       2376.96       2425.57        29.91 o                         
   3   6   8        775.82        770.28        13.28 o                         
   4   6   8        282.26        286.23         6.34 o                         
   5   6   8        415.69        409.25        10.24 o                         
   6   6   8        117.11         88.85         6.84 o                         
  -7   7   8       1529.27       1515.61        41.93 o                         
  -6   7   8        530.39        529.28        13.07 o                         
  -5   7   8         21.12         20.54         4.23 o                         
  -4   7   8       2480.81       2543.97        40.81 o                         
  -3   7   8        145.28        144.17         6.82 o                         
  -2   7   8        837.19        851.43        15.31 o                         
  -1   7   8        254.44        236.72         6.35 o                         
   0   7   8       1110.06       1171.40        16.89 o                         
   1   7   8        508.13        489.61         9.27 o                         
   2   7   8       1411.01       1420.44        20.50 o                         
   3   7   8       5098.19       5302.25        62.77 o                         
   4   7   8         36.58         36.33         3.62 o                         
   5   7   8       1573.50       1637.52        27.00 o                         
  -7   8   8        261.81        219.09         8.87 o                         
  -6   8   8       2052.24       2174.03        36.84 o                         
  -5   8   8        148.91        202.86        15.12 o                         
  -4   8   8        724.37        783.65        15.81 o                         
  -3   8   8       1433.66       1501.18        26.90 o                         
  -2   8   8          7.95         13.27         3.95 o                         
  -1   8   8          0.60          3.01         3.79 o                         
   0   8   8        320.75        322.84         7.98 o                         
   1   8   8        133.15        143.16         5.49 o                         
   2   8   8       2705.19       2842.22        38.05 o                         
   3   8   8          1.94          4.87         3.31 o                         
   4   8   8       1780.25       1867.84        24.06 o                         
   5   8   8         73.18         95.79         4.19 o                         
  -7   9   8         74.84         91.33         7.03 o                         
  -6   9   8          5.15          7.26         4.10 o                         
  -5   9   8         34.79         45.47         5.15 o                         
  -4   9   8       1675.13       1758.62        25.88 o                         
  -3   9   8       1087.07       1122.81        20.30 o                         
  -2   9   8       4682.62       4810.26        62.07 o                         
  -1   9   8        120.72        116.41         5.52 o                         
   0   9   8       1270.14       1295.81        20.42 o                         
   1   9   8        347.53        368.78         9.01 o                         
   2   9   8        217.93        248.48         7.99 o                         
   3   9   8        276.17        276.30         7.02 o                         
   4   9   8         16.78         19.97         3.15 o                         
   5   9   8        524.11        533.99        10.29 o                         
  -7  10   8         12.76          6.22         5.96 o                         
  -6  10   8        122.15        129.39         6.48 o                         
  -5  10   8       1198.62       1243.77        21.43 o                         
  -4  10   8          0.46          8.97         5.10 o                         
  -3  10   8         12.47         14.43         3.64 o                         
  -2  10   8       1929.66       2029.95        31.63 o                         
  -1  10   8         70.01         77.46         5.14 o                         
   0  10   8       1464.83       1495.30        21.54 o                         
   1  10   8        270.36        299.85         9.26 o                         
   2  10   8        246.47        243.37         7.18 o                         
   3  10   8         28.89         25.57         4.54 o                         
   4  10   8        673.27        657.03        27.76 o                         
   5  10   8        281.25        252.17        10.88 o                         
  -7  11   8       1007.27        862.05        24.84 o                         
  -6  11   8         69.04         74.93         9.14 o                         
  -5  11   8        262.34        276.27         8.70 o                         
  -4  11   8        207.33        252.71        10.68 o                         
  -3  11   8         15.72         15.63         5.09 o                         
  -2  11   8        122.72        124.24         6.60 o                         
  -1  11   8         83.73         80.85         4.69 o                         
   0  11   8          2.38          0.59         3.81 o                         
   1  11   8       1392.87       1441.14        21.69 o                         
   2  11   8        435.77        404.25         9.20 o                         
   3  11   8       2733.80       2852.75        34.86 o                         
   4  11   8        908.59        877.85        56.98 o                         
   5  11   8       1740.40       1532.73        39.28 o                         
  -6  12   8        917.44        825.53       139.12 o                         
  -5  12   8          8.40          6.94         3.63 o                         
  -4  12   8        773.22        760.00        17.06 o                         
  -3  12   8        782.16        825.68        14.71 o                         
  -2  12   8        559.22        554.98        11.69 o                         
  -1  12   8       1064.55       1172.35        28.31 o                         
   0  12   8         33.36         25.27         3.55 o                         
   1  12   8        193.91        202.85         6.16 o                         
   2  12   8        532.04        504.32        11.51 o                         
   3  12   8        192.30        175.72         5.27 o                         
   4  12   8       2142.29       2176.94        32.09 o                         
  -6  13   8        237.15        221.38         9.73 o                         
  -5  13   8         71.28         69.81         4.28 o                         
  -4  13   8       2414.22       2542.00        42.05 o                         
  -3  13   8        174.87        186.14         5.98 o                         
  -2  13   8       3267.96       3489.72        40.08 o                         
  -1  13   8         34.19         34.59         4.42 o                         
   0  13   8        797.17        880.44        13.35 o                         
   1  13   8          3.22          4.50         3.14 o                         
   2  13   8          1.51          0.32         2.81 o                         
   3  13   8        171.53        172.34         5.32 o                         
   4  13   8          0.73          1.23         3.01 o                         
  -6  14   8        427.39        461.01        20.91 o                         
  -5  14   8         24.51         33.78         5.05 o                         
  -4  14   8        142.86        152.87         7.30 o                         
  -3  14   8        957.30       1069.95        15.76 o                         
  -2  14   8        108.23         92.88         4.99 o                         
  -1  14   8       1580.32       1636.16        25.05 o                         
   0  14   8        243.91        249.03         6.19 o                         
   1  14   8       1624.57       1729.53        22.71 o                         
   2  14   8        427.88        448.01         9.29 o                         
   3  14   8          4.68          4.76         3.50 o                         
   4  14   8        537.41        502.98        12.52 o                         
  -5  15   8         66.73         67.88         4.06 o                         
  -4  15   8          8.40          7.50         3.45 o                         
  -3  15   8         68.06         77.05         3.92 o                         
  -2  15   8         58.24         61.02         4.30 o                         
  -1  15   8         31.00         24.21         3.54 o                         
   0  15   8         86.54         93.28         4.59 o                         
   1  15   8        332.63        325.96         7.26 o                         
   2  15   8        181.98        183.36         4.83 o                         
   3  15   8        838.56        910.81        16.55 o                         
  -5  16   8         32.99         19.72         4.29 o                         
  -4  16   8        131.75        106.20         5.13 o                         
  -3  16   8        548.29        537.81         9.56 o                         
  -2  16   8         28.29         35.51         3.31 o                         
  -1  16   8        699.74        733.73        12.20 o                         
   0  16   8         14.41         14.26         2.66 o                         
   1  16   8         15.10         14.66         2.96 o                         
   2  16   8        202.47        198.04         5.43 o                         
   3  16   8          3.18          3.41         2.47 o                         
  -4  17   8         93.72         80.81         3.64 o                         
  -3  17   8          9.32          9.21         2.41 o                         
  -2  17   8       2084.28       2080.98        26.95 o                         
  -1  17   8         21.40         17.89         3.45 o                         
   0  17   8        322.16        304.37         6.90 o                         
   1  17   8        180.14        195.75         5.68 o                         
   2  17   8         70.14         72.54         6.39 o                         
  -3  18   8        923.14        956.64        15.29 o                         
  -2  18   8        295.01        286.66         8.04 o                         
  -1  18   8        286.83        280.34         7.54 o                         
   0  18   8        609.60        580.51        16.45 o                         
   1  18   8        189.54        177.61         6.83 o                         
  -2  19   8        344.79        333.40         7.39 o                         
  -1  19   8         46.95         51.03         3.14 o                         
   0  19   8         52.33         39.15         4.10 o                         
  -7   0   9       1079.93       1160.62        46.32 o                         
  -5   0   9        937.76       1038.93        28.53 o                         
  -3   0   9       1216.74       1196.48        34.45 o                         
  -1   0   9        869.15        790.75        19.14 o                         
   1   0   9         62.24         62.95         9.16 o                         
   3   0   9        248.40        210.56         9.22 o                         
   5   0   9       2550.46       2578.72        63.76 o                         
  -7   1   9         28.45         27.70         5.13 o                         
  -6   1   9        779.48        838.74        17.66 o                         
  -5   1   9        178.30        170.00         7.71 o                         
  -4   1   9        522.67        541.94        12.34 o                         
  -3   1   9        908.34        911.52        17.39 o                         
  -2   1   9        187.88        173.68         6.16 o                         
  -1   1   9       3427.42       3396.78        39.71 o                         
   0   1   9         22.10         33.05         5.88 o                         
   1   1   9       2431.13       2414.86        49.61 o                         
   2   1   9        430.86        491.36        10.95 o                         
   3   1   9         40.69         43.63         3.89 o                         
   4   1   9        587.32        599.77        10.48 o                         
   5   1   9         13.57         13.10         3.46 o                         
  -7   2   9         97.74         89.44         4.98 o                         
  -6   2   9          0.45         -2.86         4.11 o                         
  -5   2   9         18.54         16.78         6.96 o                         
  -4   2   9         49.52         64.37         6.87 o                         
  -3   2   9        133.89        131.68         6.19 o                         
  -2   2   9        671.45        727.71        12.95 o                         
  -1   2   9         25.53         40.17         3.71 o                         
   0   2   9        724.30        789.80        18.08 o                         
   1   2   9        230.44        212.50         9.13 o                         
   2   2   9       1448.25       1571.20        18.91 o                         
   3   2   9         23.43         41.03         3.81 o                         
   4   2   9        251.57        258.21         6.36 o                         
   5   2   9        149.19        135.53         5.33 o                         
  -7   3   9        177.16        154.80         9.40 o                         
  -6   3   9       2471.41       2551.56        51.29 o                         
  -5   3   9         53.50         60.25         6.83 o                         
  -4   3   9        894.54        966.73        25.69 o                         
  -3   3   9        381.62        436.20        11.10 o                         
  -2   3   9        435.68        426.10        13.20 o                         
  -1   3   9        787.49        761.82        14.83 o                         
   0   3   9       1041.02       1048.07        19.99 o                         
   1   3   9       1603.57       1622.89        23.84 o                         
   2   3   9        755.74        771.43        12.89 o                         
   3   3   9        342.73        379.98         8.10 o                         
   4   3   9       1167.96       1195.86        19.42 o                         
   5   3   9        181.39        170.38         5.37 o                         
  -7   4   9        350.35        322.33        10.18 o                         
  -6   4   9          2.20          3.96         3.61 o                         
  -5   4   9       1906.46       2081.82        40.88 o                         
  -4   4   9        273.35        287.81         8.41 o                         
  -3   4   9        672.80        743.03        16.42 o                         
  -2   4   9          3.08          7.20         3.88 o                         
  -1   4   9         16.66         15.53         4.13 o                         
   0   4   9         35.46         32.12         4.40 o                         
   1   4   9       1480.59       1555.40        23.06 o                         
   2   4   9        502.83        510.96         9.92 o                         
   3   4   9       1119.56       1191.07        17.02 o                         
   4   4   9          3.04          3.79         2.97 o                         
   5   4   9       2140.38       1991.63        40.41 o                         
  -7   5   9          5.84          3.66         3.74 o                         
  -6   5   9       1443.43       1527.86        27.06 o                         
  -5   5   9          7.32         17.73         6.36 o                         
  -4   5   9        102.10        107.20         6.02 o                         
  -3   5   9          3.87         12.60         4.51 o                         
  -2   5   9         12.00         11.50         3.93 o                         
  -1   5   9        684.11        651.59        15.29 o                         
   0   5   9        131.00        111.98         5.52 o                         
   1   5   9       2329.64       2417.65        32.90 o                         
   2   5   9        675.39        698.34        11.96 o                         
   3   5   9        496.98        495.97        13.70 o                         
   4   5   9        286.07        278.97         9.07 o                         
   5   5   9         73.98         49.11         4.03 o                         
  -7   6   9        747.83        591.73        14.66 o                         
  -6   6   9        269.62        255.54         8.26 o                         
  -5   6   9       1395.56       1437.22        29.84 o                         
  -4   6   9        710.66        706.12        16.76 o                         
  -3   6   9          0.38          0.37         4.60 o                         
  -2   6   9        476.12        502.69        12.55 o                         
  -1   6   9        149.89        144.03         8.63 o                         
   0   6   9       1526.89       1548.49        23.06 o                         
   1   6   9        256.59        285.72         7.71 o                         
   2   6   9          7.02          9.49         3.42 o                         
   3   6   9          2.39          2.85         3.33 o                         
   4   6   9         83.73        114.30         4.88 o                         
  -7   7   9         24.05         20.55         5.92 o                         
  -6   7   9       2099.28       2098.20        38.41 o                         
  -5   7   9          9.81          8.24         4.13 o                         
  -4   7   9       1507.09       1625.15        27.61 o                         
  -3   7   9       1294.56       1329.46        25.57 o                         
  -2   7   9        257.25        278.71        10.13 o                         
  -1   7   9        111.16        119.57         8.77 o                         
   0   7   9          2.28          3.37         3.17 o                         
   1   7   9        136.10        138.22         6.29 o                         
   2   7   9         48.24         47.27         3.96 o                         
   3   7   9         68.49         66.11         4.26 o                         
   4   7   9       1564.16       1583.96        31.92 o                         
  -6   8   9         89.95         77.28         4.84 o                         
  -5   8   9        734.93        793.35        17.84 o                         
  -4   8   9        101.31        103.87         5.83 o                         
  -3   8   9       1235.55       1317.78        27.05 o                         
  -2   8   9        284.37        297.93        10.52 o                         
  -1   8   9        468.16        492.45        11.08 o                         
   0   8   9        172.89        162.13         5.92 o                         
   1   8   9         25.21         21.72         4.22 o                         
   2   8   9        349.52        351.68         8.40 o                         
   3   8   9        864.89        863.46        16.98 o                         
   4   8   9        130.72        127.26         5.66 o                         
  -6   9   9        440.45        383.06        13.20 o                         
  -5   9   9          4.04          2.38         3.41 o                         
  -4   9   9        456.08        496.35        16.54 o                         
  -3   9   9          6.93         11.36         3.60 o                         
  -2   9   9        864.64        946.81        22.64 o                         
  -1   9   9        799.10        868.13        16.81 o                         
   0   9   9          0.44         -0.79         3.45 o                         
   1   9   9        614.14        617.23        13.99 o                         
   2   9   9        981.10       1004.93        20.94 o                         
   3   9   9         59.90         63.02         4.37 o                         
   4   9   9          8.52          2.57         3.17 o                         
  -6  10   9         20.15         14.27         4.30 o                         
  -5  10   9        889.90        838.06        19.34 o                         
  -4  10   9          5.97          1.76         5.30 o                         
  -3  10   9        373.40        393.03         9.54 o                         
  -2  10   9        528.24        558.39        15.73 o                         
  -1  10   9         30.04         34.26         3.74 o                         
   0  10   9        405.45        417.69        10.09 o                         
   1  10   9        202.80        192.89         6.60 o                         
   2  10   9        780.52        828.29        14.26 o                         
   3  10   9        277.98        291.87         7.56 o                         
   4  10   9        613.81        567.82        13.92 o                         
  -6  11   9       1849.15       1696.64        60.22 o                         
  -5  11   9        265.65        264.59        13.30 o                         
  -4  11   9       1689.46       1754.52        43.81 o                         
  -3  11   9        389.13        403.84         9.60 o                         
  -2  11   9        242.14        254.81         8.57 o                         
  -1  11   9        169.17        168.65         6.69 o                         
   0  11   9        579.70        606.02        11.68 o                         
   1  11   9        367.09        376.00         8.44 o                         
   2  11   9        562.94        583.79        13.58 o                         
   3  11   9        138.69        153.93         5.21 o                         
  -5  12   9          7.41          7.17         4.33 o                         
  -4  12   9        281.19        259.71         8.67 o                         
  -3  12   9        557.80        582.63        10.48 o                         
  -2  12   9        524.09        539.33        10.23 o                         
  -1  12   9        131.64        157.06         5.51 o                         
   0  12   9        379.38        377.22         7.50 o                         
   1  12   9        168.58        159.89         5.24 o                         
   2  12   9        664.36        664.38        15.92 o                         
   3  12   9        742.07        739.91        13.72 o                         
  -5  13   9        190.96        177.62         6.87 o                         
  -4  13   9          0.04          0.63         4.03 o                         
  -3  13   9        283.48        291.49         8.58 o                         
  -2  13   9         54.73         53.53         4.12 o                         
  -1  13   9       3164.12       3307.83        41.37 o                         
   0  13   9        133.69        123.83         4.14 o                         
   1  13   9       1378.24       1342.74        40.73 o                         
   2  13   9         10.08          9.85         2.52 o                         
   3  13   9        743.55        738.74        17.09 o                         
  -4  14   9       1007.08       1004.17        37.36 o                         
  -3  14   9        604.87        638.72        20.04 o                         
  -2  14   9       1111.59       1201.55        18.43 o                         
  -1  14   9        111.28        105.42         4.09 o                         
   0  14   9        805.78        765.73        12.97 o                         
   1  14   9        161.35        139.39         4.20 o                         
   2  14   9         15.53         11.55         2.73 o                         
  -4  15   9        188.67        166.71         7.77 o                         
  -3  15   9         19.10         26.18        10.57 o                         
  -2  15   9        755.43        782.83        12.70 o                         
  -1  15   9          0.27         -0.07         2.13 o                         
   0  15   9          0.29         -0.29         2.28 o                         
   1  15   9         17.51         14.32         3.57 o                         
  -3  16   9        444.58        429.06        12.81 o                         
  -2  16   9        765.98        747.88        12.49 o                         
  -1  16   9         76.59         67.36         3.37 o                         
   0  16   9        809.29        685.19        16.83 o                         
  -6   0  10        788.01        698.26        32.40 o                         
  -4   0  10        513.54        612.47        18.83 o                         
  -2   0  10        168.38        191.44         9.66 o                         
   0   0  10        134.68        137.46        11.54 o                         
   2   0  10         60.84         74.06         7.29 o                         
   4   0  10        677.29        602.97        25.59 o                         
  -6   1  10        681.44        631.22        19.86 o                         
  -5   1  10       1609.91       1676.90        29.12 o                         
  -4   1  10          4.82          3.21         3.98 o                         
  -3   1  10       1136.53       1195.60        31.05 o                         
  -2   1  10         61.78         59.72         4.25 o                         
  -1   1  10        824.77        760.99        23.46 o                         
   0   1  10       1551.23       1639.18        43.06 o                         
   1   1  10         17.11         16.41         5.98 o                         
   2   1  10        192.26        176.18         6.32 o                         
   3   1  10        125.63        106.49         4.22 o                         
   4   1  10        386.30        333.23        17.39 o                         
  -6   2  10         52.11         53.43         4.49 o                         
  -5   2  10       1056.10       1098.79        26.02 o                         
  -4   2  10          4.42          7.49         5.19 o                         
  -3   2  10        186.26        180.17         7.14 o                         
  -2   2  10         29.62         29.79         3.95 o                         
  -1   2  10        694.45        686.75        23.17 o                         
   0   2  10         20.60         18.18         5.58 o                         
   1   2  10        429.26        413.95        17.40 o                         
   2   2  10        428.88        380.85        10.45 o                         
   3   2  10        215.83        210.97         7.69 o                         
  -6   3  10         69.92         66.33         5.77 o                         
  -5   3  10       1698.77       1763.84        30.23 o                         
  -4   3  10        705.02        709.35        15.78 o                         
  -3   3  10       1231.22       1296.02        22.51 o                         
  -2   3  10        418.49        417.61        11.48 o                         
  -1   3  10       1054.15       1059.44        28.28 o                         
   0   3  10        329.87        357.04        13.51 o                         
   1   3  10         23.75         31.69         5.17 o                         
   2   3  10         66.79         61.15         4.44 o                         
   3   3  10        477.08        459.44         8.37 o                         
  -6   4  10        766.08        661.28        16.07 o                         
  -5   4  10        194.60        203.50         6.98 o                         
  -4   4  10        688.73        773.54        15.15 o                         
  -3   4  10          8.43         12.95         4.35 o                         
  -2   4  10        956.66       1038.65        17.25 o                         
  -1   4  10         23.19         36.83         4.70 o                         
   0   4  10        578.38        585.36        17.91 o                         
   1   4  10          1.17          2.21         3.69 o                         
   2   4  10         30.95         27.44         3.58 o                         
   3   4  10          1.14         -0.52         2.56 o                         
  -6   5  10        357.81        298.80        11.12 o                         
  -5   5  10        920.21        915.43        26.90 o                         
  -4   5  10         23.06         27.25         4.46 o                         
  -3   5  10        172.50        187.60         7.50 o                         
  -2   5  10        495.64        531.82        17.64 o                         
  -1   5  10          1.07          4.88         3.37 o                         
   0   5  10        478.27        465.76        13.19 o                         
   1   5  10          9.10         11.77         4.01 o                         
   2   5  10        295.02        254.87         7.30 o                         
   3   5  10        431.22        364.42        16.47 o                         
  -6   6  10         83.98         70.94         8.15 o                         
  -5   6  10        325.80        318.07        13.88 o                         
  -4   6  10          5.29          5.29         3.58 o                         
  -3   6  10        183.00        184.17         6.47 o                         
  -2   6  10        531.91        517.51        11.77 o                         
  -1   6  10        406.70        430.37        10.09 o                         
   0   6  10        277.75        285.64        11.20 o                         
   1   6  10        391.97        399.92        13.16 o                         
   2   6  10        228.22        192.62         8.12 o                         
   3   6  10       2471.12       1997.58        50.97 o                         
  -5   7  10       1150.46       1052.85        35.53 o                         
  -4   7  10        241.61        243.79         7.56 o                         
  -3   7  10       1627.20       1732.03        22.31 o                         
  -2   7  10          0.26         -0.47         3.59 o                         
  -1   7  10          5.22          5.44         2.80 o                         
   0   7  10        241.60        238.40        12.36 o                         
   1   7  10         69.45         67.26         7.60 o                         
   2   7  10        539.36        534.09        21.20 o                         
   3   7  10        841.53        766.86        21.75 o                         
  -5   8  10        234.74        189.26        13.04 o                         
  -4   8  10       1239.60       1326.15        30.12 o                         
  -3   8  10          1.13          0.95         2.77 o                         
  -2   8  10         52.99         60.11         4.90 o                         
  -1   8  10        449.37        486.89        12.80 o                         
   0   8  10          4.81          7.39         3.14 o                         
   1   8  10        271.05        242.36         9.61 o                         
   2   8  10        114.46        108.19         5.22 o                         
   3   8  10        364.65        308.66        15.34 o                         
  -5   9  10        817.82        640.19        41.18 o                         
  -4   9  10         55.36         55.84         4.62 o                         
  -3   9  10         24.99         30.80         4.70 o                         
  -2   9  10        709.92        753.34        14.20 o                         
  -1   9  10        325.73        339.49         8.40 o                         
   0   9  10        194.58        174.89         5.38 o                         
   1   9  10        194.41        190.78         8.07 o                         
   2   9  10       1811.14       1684.17        25.78 o                         
  -4  10  10        214.36        206.80         9.14 o                         
  -3  10  10        476.05        487.55        12.41 o                         
  -2  10  10        421.92        439.35         9.44 o                         
  -1  10  10        768.92        847.42        13.62 o                         
   0  10  10         60.44         54.48         3.43 o                         
   1  10  10        661.63        633.28        14.09 o                         
   2  10  10        206.03        182.71         6.25 o                         
  -4  11  10         42.74         40.22         3.41 o                         
  -3  11  10       1485.65       1553.47        26.03 o                         
  -2  11  10          1.04         -0.65         3.22 o                         
  -1  11  10        750.71        753.45        22.43 o                         
   0  11  10         59.99         48.33         4.01 o                         
   1  11  10        141.95        149.51         9.16 o                         
  -3  12  10        294.63        258.52         6.74 o                         
  -2  12  10        237.22        237.45         9.32 o                         
  -1  12  10        159.86        132.16         4.63 o                         
   0  12  10         44.09         43.79         4.59 o                         
   1  12  10         15.98         11.08         3.97 o                         
  -3  13  10         46.31         39.37         5.97 o                         
  -2  13  10        191.76        179.85         7.62 o                         
  -1  13  10          6.80          5.92         2.64 o                         
   0  13  10        168.61        151.88         9.80 o                         
  -3   0  11       1576.46       1600.73        42.57 o                         
  -1   0  11       1682.38       1585.03        59.02 o                         
   1   0  11        110.51         94.13        10.02 o                         
  -4   1  11        337.67        339.32         9.07 o                         
  -3   1  11        248.68        234.24         6.93 o                         
  -2   1  11       1199.31       1083.44        30.32 o                         
  -1   1  11        425.85        382.97        14.14 o                         
   0   1  11        466.77        496.20        17.10 o                         
   1   1  11        357.04        344.92        13.07 o                         
   2   1  11          0.97         -0.85         4.79 o                         
  -4   2  11        127.07        128.40         6.33 o                         
  -3   2  11         20.59         17.02         3.77 o                         
  -2   2  11         42.60         18.88         5.97 o                         
  -1   2  11         36.65         30.16         4.33 o                         
   0   2  11        352.72        320.82        12.87 o                         
   1   2  11         19.04         16.08         4.80 o                         
  -4   3  11        312.81        299.21        17.32 o                         
  -3   3  11         52.72         42.00         8.09 o                         
  -2   3  11       1708.07       1548.45        54.93 o                         
  -1   3  11        150.46        131.59         5.47 o                         
   0   3  11        644.23        648.71        38.93 o                         
   1   3  11        162.13        139.48        12.61 o                         
  -4   4  11         57.42         53.26         3.90 o                         
  -3   4  11        825.00        759.95        32.56 o                         
  -2   4  11         36.70         33.01         2.92 o                         
  -1   4  11       1359.23       1259.24        26.72 o                         
   0   4  11          4.02          1.50         4.20 o                         
   1   4  11        283.26        263.84        20.46 o                         
  -4   5  11        313.43        267.25         8.29 o                         
  -3   5  11         15.57         20.89         3.38 o                         
  -2   5  11       1275.59       1154.78        63.81 o                         
  -1   5  11         52.01         49.23         3.89 o                         
   0   5  11        106.31         86.56         6.40 o                         
   1   5  11        320.88        319.85        18.76 o                         
  -3   6  11         26.54         29.95         4.13 o                         
  -2   6  11        201.01        168.49         6.05 o                         
  -1   6  11         38.61         37.96         6.56 o                         
   0   6  11        715.66        649.12        39.41 o                         
   1   6  11          1.21         -1.86         3.90 o                         
  -3   7  11        219.29        224.11        10.10 o                         
  -2   7  11        405.84        370.14        10.72 o                         
  -1   7  11         76.36         62.90         3.86 o                         
   0   7  11        200.18        164.99        13.09 o                         
  -3   8  11        919.59        839.40        32.87 o                         
  -2   8  11          6.93          5.26         3.81 o                         
  -1   8  11        924.16        821.06        27.40 o                         
   0   8  11         16.32         14.17         3.67 o                         
                                                                                
