# Supplementary material for: Protonated deca­fluoro­benzo­phenone and the deca­fluoro­benzo­phenone–arsenic penta­fluoride adduct
Source: Acta Crystallogr C Struct Chem. 2025 Sep 23;81(Pt 10):577–83. doi: 10.1107/S2053229625007697 (PMC12497096; doi:10.1107/S2053229625007697)
Supplement: Supplementary file 4 [file c-81-00577-pfbpasf5_1_1sup4.hkl]

data_pfbpasf5_1_1                                                               
_shelx_title ' '                                                                
_shelx_refln_list_code          4                                               
_shelx_F_calc_maximum      465.34                                               
_exptl_crystal_F_000      2032.00                                               
_reflns_d_resolution_high  0.5468                                               
                                                                                
loop_                                                                           
 _space_group_symop_operation_xyz                                               
 'x, y, z'                                                                      
 '-x+1/2, -y, z+1/2'                                                            
 'x+1/2, -y+1/2, -z'                                                            
 '-x, y+1/2, -z+1/2'                                                            
 '-x, -y, -z'                                                                   
 'x-1/2, y, -z-1/2'                                                             
 '-x-1/2, y-1/2, z'                                                             
 'x, -y-1/2, z-1/2'                                                             
                                                                                
_cell_length_a    12.3911                                                       
_cell_length_b    12.0404                                                       
_cell_length_c    20.8754                                                       
_cell_angle_alpha  90.000                                                       
_cell_angle_beta   90.000                                                       
_cell_angle_gamma  90.000                                                       
                                                                                
_shelx_F_squared_multiplier     1.000                                           
                                                                                
loop_                                                                           
 _refln_index_h                                                                 
 _refln_index_k                                                                 
 _refln_index_l                                                                 
 _refln_F_squared_calc                                                          
 _refln_F_squared_meas                                                          
 _refln_F_squared_sigma                                                         
 _refln_observed_status                                                         
   4   0   0      35103.31      34793.57       703.06 o                         
   6   0   0      27295.48      27296.30       558.62 o                         
   8   0   0      45635.12      45957.95      1324.05 o                         
  10   0   0       3895.71       3732.46        72.34 o                         
  12   0   0       2833.70       2426.38        47.37 o                         
  14   0   0         70.75         54.74        14.47 o                         
  16   0   0       2021.92       2054.63        56.67 o                         
  18   0   0       2082.09       1960.43        50.24 o                         
  20   0   0         39.26         64.47        18.81 o                         
  22   0   0        233.83        239.34        25.52 o                         
   2   1   0      16719.93      16588.34       471.49 o                         
   4   1   0       3120.09       2856.16        46.80 o                         
   6   1   0      14471.56      15302.91       260.94 o                         
   8   1   0          3.49         68.37        11.00 o                         
  10   1   0       1004.30       1103.64        25.93 o                         
  12   1   0       1323.30       1398.76        39.93 o                         
  14   1   0       3195.03       3089.37        42.43 o                         
  16   1   0       1339.11       1275.22        31.58 o                         
  18   1   0       1086.15       1080.43        27.95 o                         
  20   1   0         60.46         83.50        17.45 o                         
  22   1   0         80.53         82.01        21.44 o                         
   0   2   0        132.81        149.56         8.16 o                         
   2   2   0      38198.05      39258.87       420.81 o                         
   4   2   0      17756.46      17886.78       231.15 o                         
   6   2   0      10189.13      10257.90       178.97 o                         
   8   2   0       1726.21       1702.62        41.87 o                         
  10   2   0       3656.20       3627.64        53.98 o                         
  12   2   0         71.52         99.96        10.07 o                         
  14   2   0        490.24        507.62        19.05 o                         
  16   2   0       1536.63       1537.41        21.81 o                         
  18   2   0         13.72         16.65        10.10 o                         
  20   2   0        165.55        158.36        23.72 o                         
  22   2   0          0.43         -8.01        18.26 o                         
   2   3   0       5216.47       5702.21        64.21 o                         
   4   3   0      24962.30      26607.20       342.62 o                         
   6   3   0        345.53        230.70         7.14 o                         
   8   3   0        770.06        814.76        19.93 o                         
  10   3   0       2837.56       2855.26        36.10 o                         
  12   3   0        412.27        413.20        11.88 o                         
  14   3   0        984.97       1029.09        20.04 o                         
  16   3   0       1239.41       1198.91        20.36 o                         
  18   3   0       1150.76       1058.70        32.69 o                         
  20   3   0        422.16        421.83        32.45 o                         
  22   3   0        551.41        555.75        37.43 o                         
   0   4   0      16201.27      16231.25       208.75 o                         
   2   4   0        993.05        810.07        11.89 o                         
   4   4   0      31501.91      32097.63       346.37 o                         
   6   4   0        971.80        717.03        14.87 o                         
   8   4   0      18955.72      18255.33       239.00 o                         
  10   4   0        822.95        802.42        17.95 o                         
  12   4   0        386.47        435.31        12.77 o                         
  14   4   0        182.36        213.67        10.74 o                         
  16   4   0       1630.80       1678.35        40.97 o                         
  18   4   0        148.54        141.96         7.95 o                         
  20   4   0         58.05         43.24        19.87 o                         
  22   4   0         73.36         44.89        22.30 o                         
   2   5   0       9977.20       9651.62       100.73 o                         
   4   5   0       4565.39       5039.99        59.12 o                         
   6   5   0      14401.93      14686.21       193.01 o                         
   8   5   0       2988.48       2887.55        36.28 o                         
  10   5   0       1169.69       1138.56        21.62 o                         
  12   5   0        415.18        448.48        14.09 o                         
  14   5   0        116.69        150.82        11.93 o                         
  16   5   0         52.86         67.61        13.28 o                         
  18   5   0         23.77         26.98         9.21 o                         
  20   5   0          3.87        -15.71        19.27 o                         
   0   6   0      33269.36      34862.32       498.63 o                         
   2   6   0      14845.89      13966.94       167.05 o                         
   4   6   0      11505.63      10403.48       117.60 o                         
   6   6   0      28275.93      28248.88       309.28 o                         
   8   6   0      23070.07      22500.55       247.84 o                         
  10   6   0       4596.97       4551.18        54.15 o                         
  12   6   0       2033.74       1981.49        32.67 o                         
  14   6   0       4445.39       4562.38        62.49 o                         
  16   6   0        483.97        466.20        16.14 o                         
  18   6   0        131.47        133.06        11.45 o                         
  20   6   0         26.03         37.30        20.63 o                         
   2   7   0       5370.19       5976.44        82.75 o                         
   4   7   0       1014.00       1040.67        17.57 o                         
   6   7   0        705.59        674.23        12.21 o                         
   8   7   0       2416.12       2453.69        38.62 o                         
  10   7   0       4509.75       4414.15        53.32 o                         
  12   7   0         71.04         70.97         8.44 o                         
  14   7   0       2618.58       2644.94        71.76 o                         
  16   7   0        288.58        312.13        16.67 o                         
  18   7   0        134.58         94.67        18.37 o                         
  20   7   0         54.48         61.06        21.99 o                         
   0   8   0       3447.67       3676.41        85.51 o                         
   2   8   0       4605.05       4441.20        64.16 o                         
   4   8   0       1640.82       1746.49        30.80 o                         
   6   8   0       5451.74       5673.07        59.15 o                         
   8   8   0       1527.91       1521.27        25.92 o                         
  10   8   0        721.56        769.93        14.53 o                         
  12   8   0       1340.06       1298.39        26.65 o                         
  14   8   0        337.52        324.05        14.55 o                         
  16   8   0          3.51         26.28        12.15 o                         
  18   8   0         31.62         33.05        20.40 o                         
   2   9   0        413.63        370.35        10.70 o                         
   4   9   0         25.91         21.63         5.79 o                         
   6   9   0        349.04        369.18        11.66 o                         
   8   9   0        416.03        401.10        11.49 o                         
  10   9   0        309.99        299.30        10.24 o                         
  12   9   0        153.29        162.89         9.70 o                         
  14   9   0        853.51        858.97        24.22 o                         
  16   9   0        355.53        299.20        18.64 o                         
  18   9   0        289.19        281.79        31.65 o                         
   0  10   0      27728.76      27881.43       405.60 o                         
   2  10   0      20146.85      20064.58       196.85 o                         
   4  10   0       8075.41       8016.98        75.65 o                         
   6  10   0       5168.45       5156.59        61.22 o                         
   8  10   0       6449.19       6121.86        71.99 o                         
  10  10   0       2187.06       2086.95        31.06 o                         
  12  10   0        539.75        531.41        14.68 o                         
  14  10   0        442.66        435.36        20.68 o                         
  16  10   0        549.78        586.10        24.63 o                         
  18  10   0        192.79        169.97        29.14 o                         
   2  11   0       1775.91       1783.79        25.86 o                         
   4  11   0       1001.26        953.80        15.89 o                         
   6  11   0          9.02         18.67         6.20 o                         
   8  11   0        166.76        188.85         8.77 o                         
  10  11   0        288.85        226.30         9.24 o                         
  12  11   0          2.02         10.21         7.32 o                         
  14  11   0        222.14        238.65        15.30 o                         
  16  11   0         11.30         14.85        21.13 o                         
   0  12   0       7074.72       7172.98       133.73 o                         
   2  12   0       4778.12       4699.73        50.77 o                         
   4  12   0       4683.30       4711.27        60.92 o                         
   6  12   0        960.44        983.92        17.94 o                         
   8  12   0       5384.37       5235.98        59.80 o                         
  10  12   0       1740.35       1703.06        31.23 o                         
  12  12   0        846.19        877.62        23.89 o                         
  14  12   0        559.89        561.62        21.20 o                         
   2  13   0        289.48        281.85         9.97 o                         
   4  13   0          1.28          0.08         6.17 o                         
   6  13   0        260.59        269.16        10.35 o                         
   8  13   0        291.46        291.48        10.83 o                         
  10  13   0        411.90        382.74        12.58 o                         
  12  13   0        187.18        157.65        13.67 o                         
  14  13   0        299.67        320.53        37.47 o                         
   0  14   0         55.62        280.48        18.89 o                         
   2  14   0         12.92         18.11         7.00 o                         
   4  14   0         87.19         76.94         7.30 o                         
   6  14   0          2.53         32.80         8.19 o                         
   8  14   0         13.71          2.04         6.67 o                         
  10  14   0          8.79         22.57         8.20 o                         
  12  14   0         13.68          5.47        10.12 o                         
   2  15   0         35.70         23.36         8.24 o                         
   4  15   0       1866.55       1838.17        27.25 o                         
   6  15   0        290.48        304.89        11.59 o                         
   8  15   0         48.42         57.73         9.36 o                         
  10  15   0        501.73        489.77        15.00 o                         
  12  15   0         73.22         78.34        22.99 o                         
   0  16   0       1449.67       1382.01        54.01 o                         
   2  16   0       2969.57       2928.86        43.90 o                         
   4  16   0       1772.30       1699.58        37.85 o                         
   6  16   0       1151.86       1165.26        25.81 o                         
   8  16   0       1874.34       1885.19        35.33 o                         
  10  16   0       1030.31       1009.80        35.42 o                         
   2  17   0          3.58          9.65        10.74 o                         
   4  17   0         13.53         17.02        22.64 o                         
   6  17   0        223.39        247.00        12.92 o                         
   8  17   0         91.63        110.54        16.68 o                         
  10  17   0         67.74         36.17        33.43 o                         
   0  18   0        455.92        442.80        26.92 o                         
   2  18   0        302.50        272.65        18.67 o                         
   4  18   0        750.55        731.89        32.47 o                         
   6  18   0        392.50        470.00        54.31 o                         
   8  18   0        436.06        493.60        39.22 o                         
   2  19   0          3.93         -0.56         9.31 o                         
   1   1   1      11539.05      12055.29       342.56 o                         
   2   1   1        976.37        991.84        14.27 o                         
   3   1   1      26079.92      26365.29       266.01 o                         
   4   1   1        716.74        667.85        12.43 o                         
   5   1   1      22028.48      21717.56       236.22 o                         
   6   1   1        681.83        920.66        29.54 o                         
   7   1   1        450.90        481.25        11.19 o                         
   8   1   1       3665.87       3791.42        48.30 o                         
   9   1   1       4612.94       4685.08        58.94 o                         
  10   1   1        996.27       1039.42        23.22 o                         
  11   1   1        399.75        437.57        11.99 o                         
  12   1   1       1394.13       1368.30        18.35 o                         
  13   1   1       1502.71       1521.18        18.47 o                         
  14   1   1        905.99        914.37        23.40 o                         
  15   1   1       1935.66       1857.45        23.78 o                         
  16   1   1       1291.72       1335.21        20.32 o                         
  17   1   1        166.46        167.65         8.29 o                         
  18   1   1        452.88        453.65        14.27 o                         
  19   1   1         11.70          7.38         6.81 o                         
  20   1   1        406.57        445.86        18.27 o                         
  21   1   1         82.69         96.52        10.27 o                         
  22   1   1         44.81         83.07        15.53 o                         
   0   2   1      18342.75      18964.85       310.91 o                         
   1   2   1       2845.50       2970.39        28.24 o                         
   2   2   1     139256.11     140945.36      1062.98 o                         
   3   2   1      35563.43      36047.73       283.30 o                         
   4   2   1        994.35       1295.56        16.00 o                         
   5   2   1         65.52         40.77         3.17 o                         
   6   2   1      20323.41      19888.78       237.48 o                         
   7   2   1       6784.04       6987.68        82.79 o                         
   8   2   1       6292.61       6122.06        79.67 o                         
   9   2   1        248.47        235.80         7.12 o                         
  10   2   1       3125.12       3281.64        35.32 o                         
  11   2   1       3789.96       3845.58        38.66 o                         
  12   2   1         40.56         41.00         5.49 o                         
  13   2   1        849.20        850.94        14.26 o                         
  14   2   1       1138.48       1127.55        21.76 o                         
  15   2   1        430.71        461.48         9.34 o                         
  16   2   1       1571.14       1525.11        19.51 o                         
  17   2   1        291.00        284.33         9.17 o                         
  18   2   1        323.97        297.07        11.27 o                         
  19   2   1        149.76        166.61        12.89 o                         
  20   2   1        352.53        356.81        16.62 o                         
  21   2   1         90.37         79.24        11.76 o                         
  22   2   1         52.56         61.94        11.94 o                         
   1   3   1        244.08        312.53         8.99 o                         
   2   3   1        166.90        157.74         3.32 o                         
   3   3   1        499.46        539.85         7.89 o                         
   4   3   1      22303.61      23421.93       186.74 o                         
   5   3   1       2305.61       2470.89        28.31 o                         
   6   3   1         56.31         47.05         3.51 o                         
   7   3   1          2.00        239.36        23.56 o                         
   8   3   1       1393.08       1424.85        18.75 o                         
   9   3   1        916.46        911.92        12.39 o                         
  10   3   1          0.28          4.31         4.12 o                         
  11   3   1         77.20         96.86         5.07 o                         
  12   3   1        386.06        348.95         7.85 o                         
  13   3   1        489.94        479.42         9.30 o                         
  14   3   1        956.53        934.87        13.98 o                         
  15   3   1          9.93         15.36         4.99 o                         
  16   3   1        172.53        155.43         6.59 o                         
  17   3   1          6.02         11.00         3.99 o                         
  18   3   1        234.08        211.32         9.89 o                         
  19   3   1         73.07         62.62        15.09 o                         
  20   3   1         37.17         36.49        13.36 o                         
  21   3   1          0.07         -2.08        13.00 o                         
  22   3   1         10.34          4.80        14.11 o                         
   0   4   1        744.27        788.61        10.94 o                         
   1   4   1       1331.26       1324.79        12.02 o                         
   2   4   1       3050.56       2616.46        21.18 o                         
   3   4   1      23897.13      24840.91       189.67 o                         
   4   4   1        708.37        692.43         7.80 o                         
   5   4   1      11595.39      12146.87        99.30 o                         
   6   4   1       1062.37       1009.72        14.03 o                         
   7   4   1       2980.45       3104.52        32.97 o                         
   8   4   1       6666.02       6738.18        66.97 o                         
   9   4   1       1785.29       1819.32        19.63 o                         
  10   4   1       5777.39       5846.63        48.32 o                         
  11   4   1          3.57         10.04         4.37 o                         
  12   4   1       1765.46       1819.16        21.29 o                         
  13   4   1         55.35        108.15         6.46 o                         
  14   4   1       3026.21       3000.11        29.74 o                         
  15   4   1        501.71        524.34        13.66 o                         
  16   4   1        815.51        838.40        14.80 o                         
  17   4   1        193.16        207.61        10.47 o                         
  18   4   1        178.07        186.68         6.53 o                         
  19   4   1         49.89         50.42         4.50 o                         
  20   4   1         27.49         28.07        13.42 o                         
  21   4   1        164.87        149.95        17.12 o                         
  22   4   1        105.80         87.09        22.05 o                         
   1   5   1       2109.95       2017.57        18.63 o                         
   2   5   1        193.92        219.45         4.42 o                         
   3   5   1       1873.02       2060.26        20.05 o                         
   4   5   1       5057.71       5176.59        48.43 o                         
   5   5   1         92.54         78.77         3.48 o                         
   6   5   1        373.28        480.38        10.18 o                         
   7   5   1      16078.87      16389.11       145.35 o                         
   8   5   1       2117.87       2010.11        19.98 o                         
   9   5   1       8708.80       8583.59        65.97 o                         
  10   5   1       4002.53       3947.78        35.20 o                         
  11   5   1       2937.34       2855.33        29.50 o                         
  12   5   1       3653.36       3651.01        36.15 o                         
  13   5   1        350.80        341.33        10.07 o                         
  14   5   1        328.86        369.93         9.90 o                         
  15   5   1        750.08        741.78        16.36 o                         
  16   5   1       2051.90       2070.58        27.50 o                         
  17   5   1        600.63        638.38        18.18 o                         
  18   5   1        569.07        540.59        17.46 o                         
  19   5   1         82.52         81.98         6.76 o                         
  20   5   1        173.45        175.18        17.50 o                         
  21   5   1         36.67         34.46        14.35 o                         
  22   5   1        111.64         82.24        22.59 o                         
   0   6   1       6656.78       7402.95        78.68 o                         
   1   6   1        173.49        246.57         4.99 o                         
   2   6   1       1477.84       1433.02        14.46 o                         
   3   6   1        142.39        145.10         4.12 o                         
   4   6   1        942.60        962.57        11.27 o                         
   5   6   1        337.04        408.81         8.32 o                         
   6   6   1       4182.89       4187.38        40.73 o                         
   7   6   1        248.83        493.61         9.28 o                         
   8   6   1        571.03        679.51        12.83 o                         
   9   6   1        689.58        625.43         9.13 o                         
  10   6   1        172.12        187.28         5.39 o                         
  11   6   1        139.30        146.66         6.15 o                         
  12   6   1        538.44        545.84        11.93 o                         
  13   6   1         12.56         19.74         5.72 o                         
  14   6   1        112.77        128.27         7.48 o                         
  15   6   1          8.50         14.80         6.62 o                         
  16   6   1          1.93          0.39         7.07 o                         
  17   6   1          5.49          7.02         6.81 o                         
  18   6   1          1.44          5.49         7.14 o                         
  19   6   1         74.06         72.12         8.95 o                         
  20   6   1          1.93          2.29        13.85 o                         
  21   6   1         11.25          9.14        20.04 o                         
   1   7   1      12624.56      12585.81       111.30 o                         
   2   7   1        420.21        420.62         8.06 o                         
   3   7   1       1367.04       1518.98        17.00 o                         
   4   7   1       1280.84       1265.76        16.82 o                         
   5   7   1        244.09        238.35         6.09 o                         
   6   7   1       3979.97       4309.75        33.34 o                         
   7   7   1        165.96        259.86         6.51 o                         
   8   7   1       8934.53       8888.05        66.74 o                         
   9   7   1       7392.70       7175.88        53.62 o                         
  10   7   1         11.76          7.47         3.73 o                         
  11   7   1       1592.73       1576.79        17.12 o                         
  12   7   1       1497.83       1478.05        19.07 o                         
  13   7   1          4.24          6.59         5.90 o                         
  14   7   1        731.58        751.65        14.16 o                         
  15   7   1        227.97        215.40         9.42 o                         
  16   7   1        333.20        322.07        11.56 o                         
  17   7   1         61.53         50.30         8.63 o                         
  18   7   1          5.83         10.82         9.96 o                         
  19   7   1          3.86         -2.56        13.57 o                         
  20   7   1        147.69        169.00        29.16 o                         
   0   8   1      12854.67      12567.18       165.65 o                         
   1   8   1       4518.17       5020.95        42.30 o                         
   2   8   1      17212.74      17083.36       137.37 o                         
   3   8   1         56.09         83.92         4.76 o                         
   4   8   1       5710.54       5445.10        48.24 o                         
   5   8   1       1429.33       1431.66        15.36 o                         
   6   8   1      12357.22      12228.87        90.97 o                         
   7   8   1        906.49        899.00        13.33 o                         
   8   8   1      10062.15       9808.65        73.89 o                         
   9   8   1       2124.53       2109.06        26.44 o                         
  10   8   1       3535.91       3399.97        32.66 o                         
  11   8   1        100.31        107.90         4.85 o                         
  12   8   1        600.71        586.01        11.73 o                         
  13   8   1       1298.81       1283.79        19.62 o                         
  14   8   1        771.04        800.33        15.47 o                         
  15   8   1        390.53        416.87        11.65 o                         
  16   8   1       1082.92       1057.97        20.85 o                         
  17   8   1        399.35        391.51        19.01 o                         
  18   8   1        119.12         97.13        16.58 o                         
  19   8   1        110.07        126.97        17.97 o                         
   1   9   1       3888.20       3923.52        30.12 o                         
   2   9   1        702.91        668.88        10.25 o                         
   3   9   1       1780.11       1719.67        16.70 o                         
   4   9   1        266.75        245.72         5.85 o                         
   5   9   1        199.52        223.59         5.81 o                         
   6   9   1         22.65         60.22         4.77 o                         
   7   9   1        569.01        615.82        11.42 o                         
   8   9   1       1599.72       1584.43        15.96 o                         
   9   9   1        125.12        114.37         5.20 o                         
  10   9   1         60.12         83.44         4.90 o                         
  11   9   1        479.65        467.73         8.78 o                         
  12   9   1        558.32        567.78        10.61 o                         
  13   9   1        432.08        435.62         9.28 o                         
  14   9   1         13.27         25.90         6.71 o                         
  15   9   1         44.73         49.29         7.52 o                         
  16   9   1        159.09        164.83         9.94 o                         
  17   9   1         19.70         13.87        12.22 o                         
  18   9   1         44.46         36.50        12.00 o                         
  19   9   1          1.93          2.68        20.56 o                         
   0  10   1       2038.01       2108.29        29.25 o                         
   1  10   1        220.57        229.05         5.97 o                         
   2  10   1       1293.30       1288.44        13.39 o                         
   3  10   1         69.75         79.45         4.84 o                         
   4  10   1        931.63       1019.98        11.61 o                         
   5  10   1       1195.40       1140.55        14.02 o                         
   6  10   1       1749.00       1755.11        20.27 o                         
   7  10   1        234.38        333.29         7.52 o                         
   8  10   1       1176.43       1159.19        12.82 o                         
   9  10   1        246.22        251.25         5.95 o                         
  10  10   1       1684.02       1717.48        18.37 o                         
  11  10   1        234.60        221.45         7.88 o                         
  12  10   1        918.35        927.24        13.33 o                         
  13  10   1        536.94        514.90        10.87 o                         
  14  10   1        181.47        174.76        10.38 o                         
  15  10   1          0.58         11.32         8.05 o                         
  16  10   1        169.60        180.86        10.36 o                         
  17  10   1         54.69         50.16        16.17 o                         
  18  10   1        141.03        142.68        17.91 o                         
   1  11   1       3453.08       3533.59        31.92 o                         
   2  11   1        396.14        412.27         7.34 o                         
   3  11   1       1271.11       1336.80        16.61 o                         
   4  11   1        293.33        296.81         6.70 o                         
   5  11   1       2863.37       2886.33        24.80 o                         
   6  11   1        595.69        608.73         9.86 o                         
   7  11   1       2512.81       2504.52        24.63 o                         
   8  11   1        966.71        962.84        17.09 o                         
   9  11   1        532.43        562.98        12.69 o                         
  10  11   1        268.20        252.31         6.07 o                         
  11  11   1        142.77        130.25         5.82 o                         
  12  11   1        965.63       1012.53        16.49 o                         
  13  11   1        299.85        316.65        10.03 o                         
  14  11   1        418.19        432.06        15.04 o                         
  15  11   1        271.45        283.63        11.53 o                         
  16  11   1        335.15        405.81        26.83 o                         
  17  11   1        391.32        426.58        38.41 o                         
   0  12   1       3873.71       3928.42        56.81 o                         
   1  12   1        506.02        495.32         7.55 o                         
   2  12   1        595.52        576.58         9.28 o                         
   3  12   1         18.37         18.78         4.16 o                         
   4  12   1        326.74        367.11         7.28 o                         
   5  12   1        406.92        382.17         7.85 o                         
   6  12   1        251.76        266.72         6.75 o                         
   7  12   1        220.09        259.63         7.76 o                         
   8  12   1        285.94        309.00         7.90 o                         
   9  12   1        239.28        236.80         7.17 o                         
  10  12   1         14.25         14.62         5.07 o                         
  11  12   1          6.58         15.88         5.45 o                         
  12  12   1        233.60        245.53         8.70 o                         
  13  12   1         80.57         82.97         8.85 o                         
  14  12   1         56.51         54.33         8.68 o                         
  15  12   1          1.10         11.10        13.43 o                         
  16  12   1          1.73         15.63        24.69 o                         
   1  13   1        516.94        551.34         9.13 o                         
   2  13   1          5.21          6.09         4.69 o                         
   3  13   1        397.19        403.73         7.85 o                         
   4  13   1        365.76        341.91         7.21 o                         
   5  13   1        219.75        215.42         8.31 o                         
   6  13   1       1124.81       1179.01        14.94 o                         
   7  13   1        144.86        161.70         6.98 o                         
   8  13   1        786.07        821.53        11.54 o                         
   9  13   1         19.45         24.76         5.35 o                         
  10  13   1          0.44          0.01         5.15 o                         
  11  13   1         63.01         54.28         6.27 o                         
  12  13   1        128.48        165.56         9.67 o                         
  13  13   1          7.11         12.39         8.21 o                         
  14  13   1         72.62         81.54        16.48 o                         
   0  14   1       2045.52       2146.08        34.08 o                         
   1  14   1         14.86         20.39         5.67 o                         
   2  14   1       1225.05       1176.90        14.89 o                         
   3  14   1          6.05          5.20         4.90 o                         
   4  14   1        185.28        209.55         7.29 o                         
   5  14   1        652.56        681.56        10.90 o                         
   6  14   1       1285.93       1278.64        16.52 o                         
   7  14   1         61.63         62.22         5.67 o                         
   8  14   1        921.61        870.08        11.86 o                         
   9  14   1        182.03        191.44         6.80 o                         
  10  14   1       1046.35       1062.62        15.57 o                         
  11  14   1          3.08          4.43         5.98 o                         
  12  14   1        468.73        473.09        13.75 o                         
  13  14   1        183.43        155.07        14.85 o                         
  14  14   1        106.49         90.12        20.44 o                         
  15  14   1        441.63        448.62        34.98 o                         
   1  15   1        587.17        589.21        11.36 o                         
   2  15   1         58.30         45.31         5.71 o                         
   3  15   1        228.95        271.05         8.13 o                         
   4  15   1         97.14         99.14         6.01 o                         
   5  15   1        148.38        142.37         6.69 o                         
   6  15   1         39.66         44.27         5.64 o                         
   7  15   1        373.79        376.74         8.92 o                         
   8  15   1        145.64        167.08         7.65 o                         
   9  15   1        192.93        199.53         8.51 o                         
  10  15   1        120.18        113.29         7.72 o                         
  11  15   1          8.84          9.81         7.86 o                         
  12  15   1         98.12        110.49        14.72 o                         
  13  15   1        189.51        133.64        24.98 o                         
  14  15   1         94.80         71.71        21.34 o                         
   0  16   1         18.69         41.49         4.60 o                         
   1  16   1         15.78         25.60         5.91 o                         
   2  16   1         42.90         79.73         6.93 o                         
   3  16   1          9.10          8.14         5.83 o                         
   4  16   1         96.45        122.99         6.63 o                         
   5  16   1          0.02          8.99         5.50 o                         
   6  16   1         70.79         66.60         6.72 o                         
   7  16   1        396.11        416.48        12.43 o                         
   8  16   1        178.36        202.01         8.91 o                         
   9  16   1         17.36         13.78         6.89 o                         
  10  16   1        117.98        117.53        10.97 o                         
  11  16   1         52.46         31.05        15.66 o                         
   1  17   1        680.62        651.80        12.35 o                         
   2  17   1          3.14          1.86         7.66 o                         
   3  17   1        716.84        694.45        16.63 o                         
   4  17   1        141.59        154.88         9.14 o                         
   5  17   1        160.97        170.64         9.87 o                         
   6  17   1        723.52        743.95        15.23 o                         
   7  17   1        345.44        363.81        10.93 o                         
   8  17   1        153.32        165.49        11.88 o                         
   9  17   1        149.09        161.19        17.58 o                         
  10  17   1        107.32         75.81        32.99 o                         
   0  18   1        493.44        497.85        20.07 o                         
   1  18   1         21.52         18.36         4.40 o                         
   2  18   1        252.30        270.22        14.84 o                         
   3  18   1          1.09         11.43        10.13 o                         
   4  18   1        161.97        207.44        15.17 o                         
   5  18   1         56.99         23.03        16.75 o                         
   6  18   1        310.31        293.17        32.00 o                         
   7  18   1        130.23        104.45        18.52 o                         
   8  18   1        580.13        698.62        63.91 o                         
   2  19   1          0.14          5.24         6.71 o                         
   1   0   2          1.03          3.72         2.34 o                         
   2   0   2      33221.12      33294.48       421.39 o                         
   3   0   2          6.17         14.55         2.97 o                         
   4   0   2      11967.16      11411.54       136.62 o                         
   5   0   2      21338.62      21296.33       234.43 o                         
   6   0   2      25842.60      26204.74       286.67 o                         
   7   0   2       4334.70       3765.67        54.08 o                         
   8   0   2       3467.64       3406.41        50.37 o                         
   9   0   2      10932.81      10844.61       133.74 o                         
  10   0   2        641.50        679.40        17.09 o                         
  11   0   2        723.84        655.66        17.09 o                         
  12   0   2         74.28         67.09         6.63 o                         
  13   0   2         39.79         72.26         6.36 o                         
  14   0   2        322.49        308.21        13.70 o                         
  15   0   2       1612.12       1445.30        31.96 o                         
  16   0   2         54.96         45.71         9.11 o                         
  17   0   2        549.69        548.46        18.57 o                         
  18   0   2        523.31        526.60        19.52 o                         
  19   0   2         84.36         66.78        11.71 o                         
  20   0   2        105.93        103.25        14.02 o                         
  21   0   2       1103.38       1029.49        35.01 o                         
  22   0   2         29.62         22.87        20.31 o                         
   1   1   2      12105.14      12443.69       361.33 o                         
   2   1   2       3906.09       4007.27        28.85 o                         
   3   1   2      58846.75      57305.82       487.96 o                         
   4   1   2       5185.07       5102.65        48.56 o                         
   5   1   2      11328.18      10565.96        94.44 o                         
   6   1   2       1552.49       1560.87        18.30 o                         
   7   1   2      26908.85      27517.78       322.29 o                         
   8   1   2        783.30        889.38        21.71 o                         
   9   1   2       3574.11       3329.38        35.92 o                         
  10   1   2        374.72        348.40         8.74 o                         
  11   1   2       1308.41       1243.99        16.48 o                         
  12   1   2          3.41         13.85         5.16 o                         
  13   1   2         17.95         29.45         4.24 o                         
  14   1   2        275.07        307.61         8.98 o                         
  15   1   2       1453.11       1443.88        20.38 o                         
  16   1   2        122.26        101.79         5.13 o                         
  17   1   2        346.15        340.13        13.56 o                         
  18   1   2         15.60         12.74         7.07 o                         
  19   1   2          4.37         12.31         6.90 o                         
  20   1   2         43.30         52.49        10.69 o                         
  21   1   2          0.53         10.27        10.16 o                         
  22   1   2         17.49         14.63        13.76 o                         
   0   2   2       2517.24       2598.51        25.97 o                         
   1   2   2        116.09        116.47         3.01 o                         
   2   2   2       6714.35       7138.80        69.03 o                         
   3   2   2       1600.19       1660.27        15.65 o                         
   4   2   2      21203.37      21628.57       159.99 o                         
   5   2   2       1191.02       1311.62        13.00 o                         
   6   2   2       1496.93       1852.58        20.92 o                         
   7   2   2       5018.60       5349.52        60.27 o                         
   8   2   2       5661.53       5403.55        57.96 o                         
   9   2   2       4891.06       5188.00        44.30 o                         
  10   2   2        464.86        517.92        13.81 o                         
  11   2   2       1272.65       1213.51        17.48 o                         
  12   2   2        723.82        749.45        11.79 o                         
  13   2   2        541.38        571.10        10.78 o                         
  14   2   2        340.64        343.70         9.13 o                         
  15   2   2          2.25          9.66         6.02 o                         
  16   2   2          8.19          7.90         3.07 o                         
  17   2   2        197.58        179.82         8.68 o                         
  18   2   2        168.19        148.94         9.44 o                         
  19   2   2        225.47        265.95        13.53 o                         
  20   2   2         19.01         31.55        10.40 o                         
  21   2   2         59.22         73.22        11.47 o                         
  22   2   2         18.28         27.08        14.65 o                         
   1   3   2     130528.36     132058.42       903.98 o                         
   2   3   2       4394.98       4547.07        36.51 o                         
   3   3   2        570.21        935.85        11.99 o                         
   4   3   2       1100.40        990.37        15.00 o                         
   5   3   2      13090.30      12405.18       101.14 o                         
   6   3   2       3896.20       4273.93        45.86 o                         
   7   3   2      33420.67      33742.35       293.47 o                         
   8   3   2         60.52         88.99         6.53 o                         
   9   3   2      18313.37      18284.38       140.66 o                         
  10   3   2        937.97        993.67        13.94 o                         
  11   3   2       5853.21       5775.87        48.64 o                         
  12   3   2         99.99        113.28         5.55 o                         
  13   3   2       5468.42       5486.70        44.53 o                         
  14   3   2        343.42        356.43         7.97 o                         
  15   3   2       1515.78       1648.59        18.45 o                         
  16   3   2         72.30         79.09         5.52 o                         
  17   3   2        984.90        940.17        13.60 o                         
  18   3   2        154.45        146.24         6.67 o                         
  19   3   2        162.83        139.95        16.08 o                         
  20   3   2         74.41         67.68        13.98 o                         
  21   3   2          5.61         21.45        10.76 o                         
  22   3   2          0.59         24.27        21.84 o                         
   0   4   2      10836.90      10790.21       111.09 o                         
   1   4   2       1455.02       1423.66        12.92 o                         
   2   4   2       5503.14       5548.72        43.17 o                         
   3   4   2         57.73        140.83         4.00 o                         
   4   4   2        614.38        659.82         8.17 o                         
   5   4   2       6346.23       6988.12        56.91 o                         
   6   4   2          5.95         31.35         3.55 o                         
   7   4   2        871.99       1048.72        13.48 o                         
   8   4   2        158.51        190.38         5.95 o                         
   9   4   2        743.10        724.75        10.14 o                         
  10   4   2        118.10        146.22         6.05 o                         
  11   4   2        806.51        752.11        11.44 o                         
  12   4   2         86.02         77.21         5.45 o                         
  13   4   2       1051.63       1038.89        17.44 o                         
  14   4   2        290.35        276.86         8.25 o                         
  15   4   2        779.66        823.87        13.45 o                         
  16   4   2         20.11         20.01         5.71 o                         
  17   4   2        182.55        184.37         7.87 o                         
  18   4   2          0.42          4.16         5.58 o                         
  19   4   2        134.70        118.05         8.22 o                         
  20   4   2          5.35          3.87        11.42 o                         
  21   4   2         12.00        -10.72        13.30 o                         
   1   5   2      12733.40      13048.76        89.24 o                         
   2   5   2      10778.26      11272.20        82.74 o                         
   3   5   2        815.76        796.57         8.89 o                         
   4   5   2       1373.09       1443.97        18.45 o                         
   5   5   2       8103.85       8640.51        82.44 o                         
   6   5   2       2776.62       2985.07        30.76 o                         
   7   5   2        866.38        730.08        12.65 o                         
   8   5   2        588.66        651.20        10.26 o                         
   9   5   2         32.56         31.04         4.08 o                         
  10   5   2        323.92        291.34         8.83 o                         
  11   5   2       1204.12       1213.58        16.38 o                         
  12   5   2        776.06        749.35        12.78 o                         
  13   5   2         44.60         45.15         6.20 o                         
  14   5   2        170.97        179.25         7.99 o                         
  15   5   2          1.38          4.42         6.15 o                         
  16   5   2         14.05         12.63         6.44 o                         
  17   5   2        466.96        466.34        13.14 o                         
  18   5   2          4.49         12.26         6.60 o                         
  19   5   2         14.25         13.09         5.91 o                         
  20   5   2          4.23         25.13        16.10 o                         
  21   5   2          3.52         25.76        13.83 o                         
   0   6   2      22853.08      23276.04       202.34 o                         
   1   6   2       1720.04       1925.62        15.87 o                         
   2   6   2         59.04         69.72         3.29 o                         
   3   6   2         83.58        152.78         4.22 o                         
   4   6   2        305.92        233.15         5.47 o                         
   5   6   2        907.94       1164.06        17.47 o                         
   6   6   2       1414.49       1673.24        19.95 o                         
   7   6   2       7475.82       7553.67        60.70 o                         
   8   6   2       9866.19      10089.26        85.60 o                         
   9   6   2        727.58        653.04        10.33 o                         
  10   6   2        366.52        324.42         7.55 o                         
  11   6   2        381.38        414.40         8.60 o                         
  12   6   2         14.33         18.25         5.58 o                         
  13   6   2       1772.08       1811.07        24.11 o                         
  14   6   2         82.01        104.31         7.74 o                         
  15   6   2        794.79        782.02        15.50 o                         
  16   6   2         98.21        102.50         8.76 o                         
  17   6   2        788.55        813.54        15.85 o                         
  18   6   2         77.88        101.03         8.27 o                         
  19   6   2        169.15        131.77        14.54 o                         
  20   6   2          0.82          6.69        16.12 o                         
  21   6   2        280.45        231.08        27.82 o                         
   1   7   2      23076.15      22989.34       177.01 o                         
   2   7   2          0.09          6.59         2.84 o                         
   3   7   2       4276.48       3935.17        34.21 o                         
   4   7   2         75.21         72.05         4.34 o                         
   5   7   2       3981.35       3819.19        36.43 o                         
   6   7   2        645.19        807.37        12.12 o                         
   7   7   2      16476.57      16131.48       123.98 o                         
   8   7   2         10.21         79.47         6.26 o                         
   9   7   2      16689.75      16198.36       124.69 o                         
  10   7   2         45.62         33.90         4.30 o                         
  11   7   2       2817.09       2745.21        27.40 o                         
  12   7   2          1.35          5.72         4.66 o                         
  13   7   2        141.99        158.30         8.06 o                         
  14   7   2         78.05        140.50         8.52 o                         
  15   7   2       1170.66       1199.99        19.50 o                         
  16   7   2         80.01         92.89         8.65 o                         
  17   7   2        586.39        550.51        16.66 o                         
  18   7   2         30.66         24.85         8.79 o                         
  19   7   2          5.72         11.19        12.15 o                         
  20   7   2          1.28        -20.75        20.75 o                         
  21   7   2         17.78         30.79        20.67 o                         
   0   8   2       1429.63       1644.38        27.57 o                         
   1   8   2        672.47        822.51        11.41 o                         
   2   8   2       2222.01       2248.74        21.60 o                         
   3   8   2        296.22        279.13         5.94 o                         
   4   8   2          2.62          8.41         3.44 o                         
   5   8   2        113.01        123.64         4.86 o                         
   6   8   2         88.24        286.42         9.98 o                         
   7   8   2       5598.26       5439.99        42.52 o                         
   8   8   2         59.98        141.46         6.55 o                         
   9   8   2         75.51         89.02         4.96 o                         
  10   8   2         31.77         13.07         4.21 o                         
  11   8   2       1436.16       1339.20        15.63 o                         
  12   8   2         68.04         61.00         4.93 o                         
  13   8   2          9.93         21.14         6.60 o                         
  14   8   2        114.00        146.53         8.55 o                         
  15   8   2        209.71        204.36         9.48 o                         
  16   8   2          3.58          3.94         7.58 o                         
  17   8   2          0.28          1.36         7.67 o                         
  18   8   2         10.42         14.90         8.87 o                         
  19   8   2        127.77        128.10        18.22 o                         
  20   8   2          0.19         -7.51        20.08 o                         
   1   9   2      27403.37      27754.84       179.61 o                         
   2   9   2       1070.05       1088.34        12.45 o                         
   3   9   2      20021.56      19987.76       141.91 o                         
   4   9   2        497.57        485.80         7.77 o                         
   5   9   2       9828.00       9998.70        76.35 o                         
   6   9   2         48.50         88.71         5.16 o                         
   7   9   2      12323.09      11877.14        82.26 o                         
   8   9   2        264.47        295.37         6.81 o                         
   9   9   2       6114.08       6056.89        46.02 o                         
  10   9   2        338.97        345.36         7.57 o                         
  11   9   2        927.83        893.64        12.41 o                         
  12   9   2        251.38        272.36         8.15 o                         
  13   9   2       1186.64       1187.58        17.89 o                         
  14   9   2         58.07         90.52         7.18 o                         
  15   9   2        253.58        247.27         9.68 o                         
  16   9   2          1.46          1.35         7.09 o                         
  17   9   2         82.35         73.57        10.13 o                         
  18   9   2         30.18         29.76        11.98 o                         
  19   9   2        146.78        147.94        26.15 o                         
   0  10   2       2210.41       2049.75        28.04 o                         
   1  10   2        635.47        636.02         8.33 o                         
   2  10   2        666.59        668.95         8.25 o                         
   3  10   2        580.52        573.60         8.77 o                         
   4  10   2        282.28        319.56         7.21 o                         
   5  10   2       2577.81       2401.12        23.76 o                         
   6  10   2       2406.49       2323.49        21.51 o                         
   7  10   2        821.25        849.70        11.37 o                         
   8  10   2         56.21         48.63         3.77 o                         
   9  10   2        987.95        994.93        11.58 o                         
  10  10   2        814.75        809.25        11.29 o                         
  11  10   2       1339.00       1238.13        14.99 o                         
  12  10   2        114.20        118.04         5.81 o                         
  13  10   2         25.30         38.67         4.76 o                         
  14  10   2          0.58         14.12         6.69 o                         
  15  10   2        549.99        570.92        13.76 o                         
  16  10   2         50.47         54.97         9.27 o                         
  17  10   2        193.17        216.66        14.85 o                         
  18  10   2          8.22         15.91        20.64 o                         
   1  11   2        252.72        319.36         6.63 o                         
   2  11   2        136.11        131.88         5.07 o                         
   3  11   2         20.46         24.11         4.29 o                         
   4  11   2        232.98        219.65         5.95 o                         
   5  11   2         25.67         31.86         5.16 o                         
   6  11   2         90.70         75.56         4.30 o                         
   7  11   2         44.43        105.61         5.05 o                         
   8  11   2        267.99        282.46         6.89 o                         
   9  11   2          7.95         11.35         4.41 o                         
  10  11   2         25.54         31.77         4.11 o                         
  11  11   2         32.43         35.44         4.44 o                         
  12  11   2         16.31         28.38         4.99 o                         
  13  11   2          0.09          3.80         5.85 o                         
  14  11   2         15.37         28.62         8.06 o                         
  15  11   2         11.25         20.96         8.69 o                         
  16  11   2        172.43        199.95        16.92 o                         
  17  11   2          1.54          5.26        23.15 o                         
   0  12   2        733.75        745.76        18.41 o                         
   1  12   2        791.56        855.33        11.23 o                         
   2  12   2        271.44        292.22         7.19 o                         
   3  12   2         14.68         12.57         4.28 o                         
   4  12   2       1297.66       1223.89        13.70 o                         
   5  12   2          9.00          5.52         4.47 o                         
   6  12   2        787.44        848.45        12.05 o                         
   7  12   2          7.01         19.83         4.90 o                         
   8  12   2        145.26        175.48         6.80 o                         
   9  12   2         42.20         46.95         4.96 o                         
  10  12   2        104.64         94.55         5.81 o                         
  11  12   2         45.05         47.54         5.66 o                         
  12  12   2          5.04          7.94         5.48 o                         
  13  12   2        145.41        167.06         9.96 o                         
  14  12   2        313.11        316.90        17.67 o                         
  15  12   2        483.34        507.38        30.44 o                         
  16  12   2          7.80          3.12        23.41 o                         
   1  13   2       4349.65       4336.56        36.45 o                         
   2  13   2         10.06          6.49         4.99 o                         
   3  13   2       4725.03       4632.36        37.62 o                         
   4  13   2        116.53        114.00         5.58 o                         
   5  13   2       1111.92       1151.43        14.13 o                         
   6  13   2        425.57        462.79         9.71 o                         
   7  13   2       1788.67       1863.67        19.41 o                         
   8  13   2         39.52         48.97         5.43 o                         
   9  13   2       2047.14       2028.93        20.01 o                         
  10  13   2         28.13         27.16         5.47 o                         
  11  13   2        316.26        308.90         9.13 o                         
  12  13   2        213.15        213.71         9.74 o                         
  13  13   2        210.06        211.45        10.52 o                         
  14  13   2        101.64         84.08        11.58 o                         
  15  13   2        957.77        850.71        55.31 o                         
  16  13   2         29.15         20.15        18.22 o                         
   0  14   2        138.44        155.55         7.65 o                         
   1  14   2         43.51         34.54         4.50 o                         
   2  14   2        765.20        768.06        11.79 o                         
   3  14   2         28.61         22.27         5.20 o                         
   4  14   2        624.43        587.25         9.72 o                         
   5  14   2         42.06         45.85         5.58 o                         
   6  14   2        332.02        365.55         8.27 o                         
   7  14   2        180.34        187.55         6.73 o                         
   8  14   2         59.37         73.28         5.56 o                         
   9  14   2        174.36        177.54         6.81 o                         
  10  14   2          5.53         12.65         6.15 o                         
  11  14   2          6.61          5.35         6.15 o                         
  12  14   2        100.21        113.65         9.34 o                         
  13  14   2         46.87         26.71        10.48 o                         
  14  14   2          2.36         -6.42        19.58 o                         
  15  14   2         17.37         16.61        17.66 o                         
   1  15   2       2242.62       2215.47        24.36 o                         
   2  15   2         95.24        102.07         6.56 o                         
   3  15   2       3467.73       3372.78        31.91 o                         
   4  15   2          2.92          0.95         5.28 o                         
   5  15   2       2801.48       2770.62        25.51 o                         
   6  15   2         11.42         26.88         5.69 o                         
   7  15   2        284.37        292.36         7.99 o                         
   8  15   2         34.00         30.88         6.53 o                         
   9  15   2        156.40        157.64         8.41 o                         
  10  15   2         79.30         64.61         7.38 o                         
  11  15   2        269.84        228.34        10.83 o                         
  12  15   2          7.09          5.40        12.55 o                         
  13  15   2         94.05         72.82        21.59 o                         
  14  15   2          3.37         12.84        18.68 o                         
   0  16   2        136.61        126.34         7.45 o                         
   1  16   2         85.08         74.04         6.25 o                         
   2  16   2          4.08         10.37         5.79 o                         
   3  16   2        103.71         98.94         6.62 o                         
   4  16   2        700.26        672.10        15.08 o                         
   5  16   2        195.07        195.83         7.54 o                         
   6  16   2        169.05        190.38         8.33 o                         
   7  16   2        327.83        310.75        10.06 o                         
   8  16   2          1.61         12.10         6.39 o                         
   9  16   2         25.27         38.52         7.26 o                         
  10  16   2        144.06        118.24        12.05 o                         
  11  16   2        184.41        193.97        18.46 o                         
  12  16   2         56.70         65.46        22.05 o                         
   1  17   2        143.11        173.13         8.14 o                         
   2  17   2        176.15        186.20        10.21 o                         
   3  17   2        174.92        180.61        10.18 o                         
   4  17   2         57.04         51.49         7.94 o                         
   5  17   2        214.58        234.15        13.06 o                         
   6  17   2        110.89        104.16         8.29 o                         
   7  17   2        102.94        122.07        11.52 o                         
   8  17   2          5.69         14.77         8.53 o                         
   9  17   2        110.33        122.99        21.86 o                         
  10  17   2         30.97         49.39        32.45 o                         
  11  17   2        145.19        165.18        39.60 o                         
   0  18   2        688.28        690.99        28.29 o                         
   1  18   2          2.92          5.73         4.20 o                         
   2  18   2          1.67         14.13         7.86 o                         
   3  18   2        106.12        106.04        11.27 o                         
   4  18   2         59.25         67.34        12.66 o                         
   5  18   2         64.70         31.90        15.81 o                         
   6  18   2         17.21         11.50        16.01 o                         
   7  18   2        109.60         50.79        21.58 o                         
   8  18   2        134.16        138.71        38.90 o                         
   2  19   2          0.79         -8.49        10.00 o                         
   1   1   3      36122.80      35779.41       417.51 o                         
   2   1   3          1.98          6.34         1.11 o                         
   3   1   3      44515.10      43418.61       329.49 o                         
   4   1   3      16153.31      16149.57       141.46 o                         
   5   1   3        327.17        263.79         4.94 o                         
   6   1   3       5120.14       5060.82        44.07 o                         
   7   1   3      31154.91      30686.31       267.05 o                         
   8   1   3        629.61        711.10        10.79 o                         
   9   1   3      21452.35      21299.42       172.60 o                         
  10   1   3       1236.53       1275.06        15.74 o                         
  11   1   3       3030.65       3087.83        31.01 o                         
  12   1   3         32.16         56.96         4.91 o                         
  13   1   3       3449.52       3277.52        31.73 o                         
  14   1   3        171.03        179.89         9.85 o                         
  15   1   3       2255.98       2219.36        30.88 o                         
  16   1   3        130.35        140.10         8.73 o                         
  17   1   3        411.29        431.82        15.35 o                         
  18   1   3          6.41         10.02         8.13 o                         
  19   1   3        247.58        257.50        10.61 o                         
  20   1   3        221.93        210.49        14.94 o                         
  21   1   3         62.62         57.49        10.84 o                         
  22   1   3         21.52         34.63        15.02 o                         
   1   2   3        688.37        728.59         7.17 o                         
   2   2   3      28824.88      29429.22       264.06 o                         
   3   2   3      19253.32      19439.29       160.76 o                         
   4   2   3        518.44        451.64         6.89 o                         
   5   2   3       8362.47       7589.05        61.31 o                         
   6   2   3        559.92        689.50         9.41 o                         
   7   2   3       5145.73       5186.53        55.10 o                         
   8   2   3       8601.92       8609.26        73.94 o                         
   9   2   3      14755.02      14456.76       112.13 o                         
  10   2   3       2737.46       2577.37        26.17 o                         
  11   2   3       4008.75       3862.82        36.67 o                         
  12   2   3         27.70         24.57         4.63 o                         
  13   2   3        955.07        980.02        14.96 o                         
  14   2   3        699.72        680.29        11.91 o                         
  15   2   3        906.88        923.09        14.97 o                         
  16   2   3         12.39         29.19         6.21 o                         
  17   2   3       1223.31       1193.06        17.20 o                         
  18   2   3        121.94         96.69         7.64 o                         
  19   2   3        496.82        518.95        15.02 o                         
  20   2   3         39.30         47.79        15.96 o                         
  21   2   3        213.39        210.14        13.90 o                         
   1   3   3        824.28        947.08         9.32 o                         
   2   3   3      23158.35      23609.09       193.97 o                         
   3   3   3          4.31         13.53         2.02 o                         
   4   3   3       1527.02       1351.09        13.08 o                         
   5   3   3         47.08         60.66         3.82 o                         
   6   3   3       4663.62       4567.62        43.68 o                         
   7   3   3         71.65        266.66        10.23 o                         
   8   3   3        942.69        964.78        11.11 o                         
   9   3   3        823.26        822.79        11.76 o                         
  10   3   3        231.34        220.48         7.24 o                         
  11   3   3          7.10          8.62         4.52 o                         
  12   3   3          4.41         12.75         4.63 o                         
  13   3   3        131.39        136.93         6.53 o                         
  14   3   3         94.03        101.65         6.05 o                         
  15   3   3        161.75        164.99         6.95 o                         
  16   3   3        134.61        118.88         6.58 o                         
  17   3   3        105.91         97.95         6.08 o                         
  18   3   3         48.36         47.77         7.01 o                         
  19   3   3          0.93          6.36         5.71 o                         
  20   3   3         20.97         20.03         9.94 o                         
  21   3   3         42.80         45.45        13.90 o                         
   0   4   3      12917.29      13257.99       127.60 o                         
   1   4   3       6829.03       7240.18        52.02 o                         
   2   4   3       2541.65       2562.41        22.00 o                         
   3   4   3      21609.52      21679.21       187.94 o                         
   4   4   3       8859.83       9072.68        77.43 o                         
   5   4   3        943.83       1061.41        12.12 o                         
   6   4   3       2733.91       3108.50        33.29 o                         
   7   4   3       4850.36       4741.56        51.44 o                         
   8   4   3        801.96        795.55        11.89 o                         
   9   4   3       3425.11       3156.24        31.59 o                         
  10   4   3        590.06        604.26        10.48 o                         
  11   4   3       1429.43       1389.58        18.75 o                         
  12   4   3         11.05         32.68         5.53 o                         
  13   4   3        980.68       1063.21        15.72 o                         
  14   4   3        307.53        317.40         8.72 o                         
  15   4   3       1718.17       1739.04        22.10 o                         
  16   4   3        201.01        208.24         8.09 o                         
  17   4   3        171.23        194.57         7.77 o                         
  18   4   3         58.83         56.74         6.44 o                         
  19   4   3        211.05        153.12        11.24 o                         
  20   4   3          5.33          3.63        11.35 o                         
  21   4   3        154.47        171.79        17.12 o                         
   1   5   3       5025.38       4913.79        35.58 o                         
   2   5   3        324.24        255.65         4.86 o                         
   3   5   3         68.94        102.33         4.07 o                         
   4   5   3       9047.69       9655.26        91.10 o                         
   5   5   3       5686.04       5491.77        49.81 o                         
   6   5   3        320.76        329.79         8.30 o                         
   7   5   3      21372.28      20953.67       205.63 o                         
   8   5   3          2.31         14.24         5.18 o                         
   9   5   3       7128.83       7119.91        64.37 o                         
  10   5   3       2400.82       2274.22        24.92 o                         
  11   5   3       7974.40       7830.58        73.26 o                         
  12   5   3        300.72        352.97        11.42 o                         
  13   5   3       2342.04       2434.89        29.47 o                         
  14   5   3       1104.45       1126.99        17.15 o                         
  15   5   3       2053.39       2067.28        26.29 o                         
  16   5   3        294.45        312.93        10.31 o                         
  17   5   3       1149.36       1168.47        19.86 o                         
  18   5   3         45.88         68.80         7.73 o                         
  19   5   3        147.00        126.00         8.63 o                         
  20   5   3         12.29         25.46        12.31 o                         
  21   5   3          1.51        -16.67        18.12 o                         
   0   6   3        359.64        345.07         7.37 o                         
   1   6   3         86.26        102.42         3.94 o                         
   2   6   3       2010.80       2078.41        18.34 o                         
   3   6   3       2756.83       3078.43        24.76 o                         
   4   6   3        159.28        130.02         3.77 o                         
   5   6   3       1337.87       1402.19        18.72 o                         
   6   6   3        567.58        548.94         8.52 o                         
   7   6   3       3678.39       3749.77        33.11 o                         
   8   6   3       2964.13       3138.82        34.35 o                         
   9   6   3          5.88          5.70         4.12 o                         
  10   6   3       1692.45       1670.72        20.87 o                         
  11   6   3         81.81         83.10         5.49 o                         
  12   6   3        195.11        234.93         8.62 o                         
  13   6   3         60.07         74.01         6.76 o                         
  14   6   3          0.48          5.62         6.97 o                         
  15   6   3         63.73         70.90         7.21 o                         
  16   6   3         25.64         32.37         6.65 o                         
  17   6   3        102.12        109.50         8.12 o                         
  18   6   3         59.31         61.52         8.26 o                         
  19   6   3          9.81          7.92        12.39 o                         
  20   6   3         63.04         35.66        12.73 o                         
  21   6   3         34.48         39.79        20.48 o                         
   1   7   3       2337.60       2261.07        18.59 o                         
   2   7   3       5742.75       6063.03        48.45 o                         
   3   7   3      14558.62      15171.20       115.12 o                         
   4   7   3        588.38        584.58         7.36 o                         
   5   7   3       2757.52       2681.00        27.02 o                         
   6   7   3       2321.56       2534.19        23.23 o                         
   7   7   3       4722.46       4576.04        41.13 o                         
   8   7   3          0.51        125.41         9.69 o                         
   9   7   3       2094.14       2037.94        21.85 o                         
  10   7   3       1558.14       1443.50        17.23 o                         
  11   7   3        318.17        329.62        11.03 o                         
  12   7   3         35.18         41.87         5.28 o                         
  13   7   3       1010.37        956.41        16.55 o                         
  14   7   3        371.95        385.44        11.55 o                         
  15   7   3        879.93        892.47        16.33 o                         
  16   7   3          0.39          1.17         6.98 o                         
  17   7   3        146.53        116.28         8.42 o                         
  18   7   3         52.73         59.93         9.66 o                         
  19   7   3         81.36         86.07        17.22 o                         
  20   7   3         12.70         25.88        24.48 o                         
  21   7   3         96.56         76.94        22.43 o                         
   0   8   3       2615.52       2697.72        35.99 o                         
   1   8   3       2032.95       2347.04        19.59 o                         
   2   8   3        245.57        245.98         4.82 o                         
   3   8   3       2297.69       2229.62        19.25 o                         
   4   8   3       4658.92       4760.46        35.60 o                         
   5   8   3        988.32        952.88        11.46 o                         
   6   8   3       7709.25       7469.58        56.39 o                         
   7   8   3       3162.46       3113.87        25.35 o                         
   8   8   3        350.31        368.74         7.63 o                         
   9   8   3        907.78        974.97        13.75 o                         
  10   8   3         13.61          7.43         4.32 o                         
  11   8   3       3366.19       3280.51        36.08 o                         
  12   8   3        111.74        123.80         6.17 o                         
  13   8   3       1061.90       1094.06        21.17 o                         
  14   8   3        133.28        133.18         8.61 o                         
  15   8   3        388.56        454.26        13.89 o                         
  16   8   3         73.90         80.50         7.92 o                         
  17   8   3        367.35        364.40        12.40 o                         
  18   8   3         19.81         18.69         9.16 o                         
  19   8   3        763.22        816.38        84.00 o                         
  20   8   3         46.94         24.71        20.65 o                         
   1   9   3       2098.35       2222.19        23.21 o                         
   2   9   3        232.05        237.50         4.84 o                         
   3   9   3         50.43         71.85         3.84 o                         
   4   9   3        151.03        145.83         5.50 o                         
   5   9   3       6337.30       6440.64        48.38 o                         
   6   9   3        241.99        293.45         7.02 o                         
   7   9   3       2044.20       1867.92        18.30 o                         
   8   9   3          0.37          7.63         3.92 o                         
   9   9   3        548.64        528.39         8.96 o                         
  10   9   3         77.32         74.98         5.08 o                         
  11   9   3        814.69        790.75        11.59 o                         
  12   9   3       1451.51       1407.15        16.56 o                         
  13   9   3        536.16        507.23        10.63 o                         
  14   9   3         89.72        108.36         7.61 o                         
  15   9   3        216.14        249.80        13.20 o                         
  16   9   3          2.62          7.14         6.70 o                         
  17   9   3          1.29         -5.49         8.94 o                         
  18   9   3         94.59         97.56        12.47 o                         
  19   9   3          2.01          2.61        20.79 o                         
   0  10   3        465.51        480.60        15.28 o                         
   1  10   3        402.77        458.85         6.72 o                         
   2  10   3        266.82        238.18         6.79 o                         
   3  10   3       2147.69       2074.95        18.62 o                         
   4  10   3        251.87        261.52         5.99 o                         
   5  10   3        248.59        287.65         7.57 o                         
   6  10   3       1133.38       1160.67        13.97 o                         
   7  10   3          2.02         33.77         4.46 o                         
   8  10   3       1290.05       1275.41        12.82 o                         
   9  10   3        226.00        203.40         7.07 o                         
  10  10   3       1112.12       1050.81        14.46 o                         
  11  10   3         95.24        116.40         6.09 o                         
  12  10   3        132.78        142.63         6.24 o                         
  13  10   3        673.72        623.76        15.63 o                         
  14  10   3          6.19          9.61         6.64 o                         
  15  10   3        414.95        427.06        11.80 o                         
  16  10   3        135.16        159.24         9.85 o                         
  17  10   3        263.12        258.95        13.70 o                         
  18  10   3          0.72          7.42        13.90 o                         
   1  11   3       9256.67       9273.02        63.75 o                         
   2  11   3        929.26        932.28        10.78 o                         
   3  11   3       6306.19       6243.39        48.97 o                         
   4  11   3          0.20          4.84         4.09 o                         
   5  11   3       2712.71       2724.12        26.49 o                         
   6  11   3       1161.74       1167.52        14.86 o                         
   7  11   3       4095.35       4131.34        34.88 o                         
   8  11   3          8.61         16.00         4.11 o                         
   9  11   3       2602.59       2460.59        22.14 o                         
  10  11   3         68.96         77.20         4.61 o                         
  11  11   3       2284.49       2310.54        22.52 o                         
  12  11   3        142.36        129.58         6.64 o                         
  13  11   3        148.62        159.43         7.39 o                         
  14  11   3        410.32        373.53        11.51 o                         
  15  11   3       1003.28       1007.44        25.97 o                         
  16  11   3         38.49         43.56        11.75 o                         
  17  11   3        300.82        319.18        23.60 o                         
   0  12   3        191.14        244.33         9.80 o                         
   1  12   3       1744.45       1742.39        16.18 o                         
   2  12   3       1789.25       1755.66        17.49 o                         
   3  12   3        313.50        315.62         7.08 o                         
   4  12   3         69.26         71.82         4.95 o                         
   5  12   3         18.30         18.28         4.50 o                         
   6  12   3         93.30        106.39         4.54 o                         
   7  12   3         23.44         26.06         4.33 o                         
   8  12   3         14.96         20.50         4.28 o                         
   9  12   3        532.73        516.56         8.98 o                         
  10  12   3        384.85        407.51         9.83 o                         
  11  12   3        424.46        418.11         8.86 o                         
  12  12   3         49.26         65.42         7.24 o                         
  13  12   3        191.51        198.51         8.67 o                         
  14  12   3         15.01         26.76         9.57 o                         
  15  12   3         36.40         60.97        14.81 o                         
  16  12   3         41.76         46.46        16.83 o                         
   1  13   3       3346.55       3254.94        28.15 o                         
   2  13   3          4.02          2.81         4.93 o                         
   3  13   3         31.00         31.83         4.92 o                         
   4  13   3         50.34         49.44         4.80 o                         
   5  13   3        216.73        213.35         6.52 o                         
   6  13   3        260.24        298.12         7.14 o                         
   7  13   3        354.81        372.24         8.88 o                         
   8  13   3         54.41         87.81         6.42 o                         
   9  13   3        741.19        755.57        12.91 o                         
  10  13   3        131.15        136.61         6.83 o                         
  11  13   3         70.70         83.31         6.90 o                         
  12  13   3         60.23         52.90         7.75 o                         
  13  13   3        101.57         84.47         9.12 o                         
  14  13   3          0.20          8.31        10.12 o                         
  15  13   3          4.78         12.54        14.47 o                         
  16  13   3         85.96         81.32        20.40 o                         
   0  14   3       5835.29       5648.71        60.17 o                         
   1  14   3         82.62         88.14         4.89 o                         
   2  14   3         30.10         46.29         5.78 o                         
   3  14   3        353.24        329.70         9.57 o                         
   4  14   3         97.80        110.66         5.78 o                         
   5  14   3        901.05        894.59        12.22 o                         
   6  14   3        505.60        529.60        10.68 o                         
   7  14   3        549.41        530.11        10.15 o                         
   8  14   3        369.59        390.70         9.03 o                         
   9  14   3        316.17        326.36        12.45 o                         
  10  14   3         89.64         86.90         6.96 o                         
  11  14   3        235.00        251.12        10.32 o                         
  12  14   3        112.98        106.91         9.84 o                         
  13  14   3        540.21        553.57        20.92 o                         
  14  14   3         55.03         44.68        18.47 o                         
  15  14   3        676.21        670.04        39.02 o                         
   1  15   3       2984.41       2882.97        28.72 o                         
   2  15   3        197.44        176.75         8.16 o                         
   3  15   3        157.08        197.70         8.14 o                         
   4  15   3        115.17         92.61         6.52 o                         
   5  15   3        587.45        584.06        10.75 o                         
   6  15   3         10.49         12.21         5.46 o                         
   7  15   3        842.64        854.37        13.12 o                         
   8  15   3         11.71         17.77         5.77 o                         
   9  15   3        376.57        380.46        10.63 o                         
  10  15   3         25.37         35.58         7.25 o                         
  11  15   3         80.37         87.54        10.73 o                         
  12  15   3         34.80         38.97        15.17 o                         
  13  15   3         30.86         39.73        17.97 o                         
  14  15   3         25.51         50.56        19.02 o                         
   0  16   3       1353.67       1358.30        30.32 o                         
   1  16   3         15.49         21.32         5.46 o                         
   2  16   3         48.71         46.97         7.22 o                         
   3  16   3        315.19        294.33         9.33 o                         
   4  16   3         54.09         67.29         6.59 o                         
   5  16   3        157.43        153.26         8.03 o                         
   6  16   3         41.52         54.33         7.04 o                         
   7  16   3        354.30        329.43        12.19 o                         
   8  16   3        118.51        135.14         8.16 o                         
   9  16   3          3.03         10.74         7.39 o                         
  10  16   3         10.29         10.77        10.27 o                         
  11  16   3         71.50         30.02        12.57 o                         
  12  16   3         16.62         27.99        19.56 o                         
  13  16   3        188.03        216.85        26.02 o                         
   1  17   3       1317.48       1276.02        20.71 o                         
   2  17   3         32.87         20.60         8.08 o                         
   3  17   3       1436.33       1361.42        21.88 o                         
   4  17   3         12.86          8.93         8.09 o                         
   5  17   3        864.27        860.76        18.73 o                         
   6  17   3        169.56        154.57         9.73 o                         
   7  17   3        408.73        409.82        15.26 o                         
   8  17   3         36.17         30.82         9.35 o                         
   9  17   3        515.23        513.96        17.68 o                         
  10  17   3          3.60        -14.48        31.42 o                         
  11  17   3        124.04        123.13        35.06 o                         
   0  18   3        277.74        322.04        27.40 o                         
   1  18   3          6.01          2.78         7.70 o                         
   2  18   3         23.35         43.25         8.22 o                         
   3  18   3         26.12         28.65        10.49 o                         
   4  18   3         39.06         52.45        10.86 o                         
   5  18   3         29.77         20.63        16.26 o                         
   6  18   3         73.77         63.42        18.64 o                         
   7  18   3        135.56        115.23        17.18 o                         
   8  18   3         96.72         89.56        39.75 o                         
   1  19   3         25.51         31.79        37.23 o                         
   2  19   3         32.52         24.49        13.50 o                         
   3  19   3         46.83         15.00        32.34 o                         
   0   0   4     216538.09     208322.44      4157.82 o                         
   1   0   4       1264.12       1250.68        18.04 o                         
   2   0   4      86175.43      83289.55       742.73 o                         
   3   0   4         93.80         76.54         4.17 o                         
   4   0   4       6114.67       5725.12        77.13 o                         
   5   0   4        813.26        874.17        14.12 o                         
   6   0   4      45948.86      44826.46       571.73 o                         
   7   0   4      10802.51      11234.33       147.94 o                         
   8   0   4       9104.30       8930.90       119.71 o                         
   9   0   4         44.18         35.67         6.63 o                         
  10   0   4       4816.79       4677.92        73.12 o                         
  11   0   4        205.48        241.51        14.14 o                         
  12   0   4       3297.54       3027.31        63.27 o                         
  13   0   4         66.79         70.39        11.93 o                         
  14   0   4        865.05        853.28        20.82 o                         
  15   0   4        592.57        600.90        32.64 o                         
  16   0   4       1123.27       1151.68        37.95 o                         
  17   0   4        512.29        532.04        19.15 o                         
  18   0   4        675.45        696.39        23.95 o                         
  19   0   4         16.14         16.55        10.93 o                         
  20   0   4          7.57         19.98        15.12 o                         
  21   0   4        107.06        104.35        16.01 o                         
  22   0   4        101.62        117.05        24.54 o                         
   1   1   4      28842.82      28991.71       211.77 o                         
   2   1   4       1295.24       1224.43        10.02 o                         
   3   1   4        276.95        239.40         3.76 o                         
   4   1   4       3324.57       3406.70        32.02 o                         
   5   1   4       1081.29       1092.64        12.08 o                         
   6   1   4       5091.01       5603.27        54.92 o                         
   7   1   4        591.34        649.30        15.52 o                         
   8   1   4        951.37        948.71        19.68 o                         
   9   1   4       6847.13       6850.54        75.37 o                         
  10   1   4        202.87        165.52         7.31 o                         
  11   1   4       1045.95        981.14        16.05 o                         
  12   1   4        592.28        561.07        11.07 o                         
  13   1   4         47.69         77.34         4.46 o                         
  14   1   4       1340.86       1279.27        32.80 o                         
  15   1   4        668.14        645.20        21.85 o                         
  16   1   4         96.43         96.10         8.12 o                         
  17   1   4          1.18         -2.32         4.85 o                         
  18   1   4        318.30        339.55        16.48 o                         
  19   1   4         45.03         34.85         8.11 o                         
  20   1   4          2.72         21.12         9.13 o                         
  21   1   4         48.17         42.20        12.77 o                         
  22   1   4         56.63         60.35        22.68 o                         
   0   2   4       6482.14       6551.75        60.23 o                         
   1   2   4      22253.57      22494.25       146.85 o                         
   2   2   4      12034.62      12110.70       104.60 o                         
   3   2   4       5215.22       5534.14        52.48 o                         
   4   2   4         34.15         77.25         2.55 o                         
   5   2   4       4033.40       4127.87        32.29 o                         
   6   2   4       2296.42       2485.18        23.10 o                         
   7   2   4       1036.00       1294.62        18.21 o                         
   8   2   4       2398.70       2393.83        29.87 o                         
   9   2   4        742.52        738.41        16.57 o                         
  10   2   4          5.83         13.15         4.19 o                         
  11   2   4        564.98        509.02        13.04 o                         
  12   2   4        516.24        541.36        12.18 o                         
  13   2   4         21.86         27.47         3.82 o                         
  14   2   4         34.83         39.98         5.48 o                         
  15   2   4         10.86         12.37         5.16 o                         
  16   2   4        650.41        666.80        17.60 o                         
  17   2   4          1.99          6.83         6.36 o                         
  18   2   4        162.87        153.58         7.67 o                         
  19   2   4        214.92        230.26        15.22 o                         
  20   2   4         69.82         78.13        10.64 o                         
  21   2   4          0.34          3.95        12.49 o                         
   1   3   4      14824.77      15013.01        98.92 o                         
   2   3   4      17472.33      18161.90       134.30 o                         
   3   3   4       5785.53       5512.81        55.36 o                         
   4   3   4         38.97         57.10         2.65 o                         
   5   3   4      14006.22      13339.68       113.30 o                         
   6   3   4         44.28        117.13         4.15 o                         
   7   3   4      14491.07      14707.47       137.19 o                         
   8   3   4       2174.61       2120.19        23.41 o                         
   9   3   4      12985.69      12647.12       110.26 o                         
  10   3   4        330.46        349.46        10.82 o                         
  11   3   4        215.34        263.42         9.68 o                         
  12   3   4        776.43        812.86        17.25 o                         
  13   3   4        931.19        946.52        16.38 o                         
  14   3   4       1672.59       1693.82        27.05 o                         
  15   3   4        436.72        449.67        10.60 o                         
  16   3   4       1001.94        974.70        15.96 o                         
  17   3   4        400.58        408.74        14.96 o                         
  18   3   4        266.01        266.27        10.87 o                         
  19   3   4         23.23         25.97         7.56 o                         
  20   3   4        274.98        263.30        17.73 o                         
  21   3   4          3.04         16.49        14.80 o                         
   0   4   4      10658.50      11122.54       108.13 o                         
   1   4   4       4179.68       4503.40        35.58 o                         
   2   4   4      15152.62      14429.43       120.00 o                         
   3   4   4       2462.02       2745.15        27.83 o                         
   4   4   4       2336.44       2116.05        19.48 o                         
   5   4   4       7663.21       7857.39        66.25 o                         
   6   4   4       9495.69       9397.14        89.58 o                         
   7   4   4       5698.86       5711.95        64.44 o                         
   8   4   4      12626.72      12506.55       112.29 o                         
   9   4   4       5270.05       4863.31        51.77 o                         
  10   4   4       2117.47       1893.66        26.77 o                         
  11   4   4         51.60         47.84         5.49 o                         
  12   4   4        510.82        533.95        11.26 o                         
  13   4   4        207.15        258.98         9.51 o                         
  14   4   4        260.50        287.09         9.09 o                         
  15   4   4        130.48        144.24         7.75 o                         
  16   4   4       1094.24       1122.45        18.15 o                         
  17   4   4        125.38        134.50         7.24 o                         
  18   4   4         81.95         89.07         6.50 o                         
  19   4   4        239.69        257.30        14.52 o                         
  20   4   4         50.26         61.07        10.90 o                         
  21   4   4         10.16        -13.41        17.32 o                         
   1   5   4         24.93         83.82         3.87 o                         
   2   5   4         84.77        102.78         3.78 o                         
   3   5   4        696.29        725.13         8.11 o                         
   4   5   4       1163.81       1121.19        13.26 o                         
   5   5   4        599.20        671.87        13.11 o                         
   6   5   4          5.63         51.40         4.97 o                         
   7   5   4         39.59        287.46        20.50 o                         
   8   5   4        733.92        759.32        14.13 o                         
   9   5   4        672.90        638.08         9.65 o                         
  10   5   4          3.44          9.44         4.89 o                         
  11   5   4         96.80        122.76         7.67 o                         
  12   5   4         69.52         85.00         6.39 o                         
  13   5   4          7.96         14.42         5.78 o                         
  14   5   4         33.88         53.93         7.90 o                         
  15   5   4         78.40         76.23         7.37 o                         
  16   5   4         49.66         56.59         7.21 o                         
  17   5   4         10.77         17.61         6.93 o                         
  18   5   4         32.80         41.64         6.84 o                         
  19   5   4         58.09         39.37         9.11 o                         
  20   5   4         80.59         63.85        15.03 o                         
  21   5   4         28.45         26.59        19.33 o                         
   0   6   4      41340.46      42114.84       490.19 o                         
   1   6   4      10198.66      10469.10        82.45 o                         
   2   6   4      33613.70      33031.18       252.26 o                         
   3   6   4        824.87        808.31         9.06 o                         
   4   6   4      12679.16      12250.10        99.98 o                         
   5   6   4       1232.99       1269.36        15.73 o                         
   6   6   4       7569.25       7546.88        62.74 o                         
   7   6   4       1453.71       1331.07        15.38 o                         
   8   6   4      16743.34      16331.13       162.19 o                         
   9   6   4        315.84        331.70        10.51 o                         
  10   6   4       2617.83       2619.75        31.28 o                         
  11   6   4         15.94         21.89         5.02 o                         
  12   6   4       2530.35       2514.15        32.18 o                         
  13   6   4        698.24        690.51        15.25 o                         
  14   6   4        829.45        846.77        15.98 o                         
  15   6   4         89.06         98.30         7.73 o                         
  16   6   4        327.78        317.32        10.72 o                         
  17   6   4         67.61         49.32         7.57 o                         
  18   6   4        272.31        247.47        14.16 o                         
  19   6   4         84.67         84.56        11.12 o                         
  20   6   4        164.48        179.87        53.93 o                         
  21   6   4        169.52        142.92        24.77 o                         
   1   7   4       7856.43       7728.47        60.27 o                         
   2   7   4       2942.39       3145.96        25.52 o                         
   3   7   4       3671.53       3697.79        33.30 o                         
   4   7   4         68.22         77.03         3.37 o                         
   5   7   4       4752.24       4892.65        40.07 o                         
   6   7   4          2.35         42.75         4.52 o                         
   7   7   4       6362.74       6183.48        53.08 o                         
   8   7   4          9.93         31.35         4.82 o                         
   9   7   4       2319.88       2160.26        27.24 o                         
  10   7   4       1070.54       1037.81        16.06 o                         
  11   7   4        866.59        876.73        16.61 o                         
  12   7   4        241.48        221.22         7.98 o                         
  13   7   4        686.80        719.36        20.34 o                         
  14   7   4       1038.34       1050.97        17.86 o                         
  15   7   4        352.92        358.25        12.17 o                         
  16   7   4        807.65        839.39        16.73 o                         
  17   7   4        232.23        230.45        10.69 o                         
  18   7   4        178.31        197.63        11.96 o                         
  19   7   4         89.97        101.41        14.31 o                         
  20   7   4        210.76        228.46        21.65 o                         
  21   7   4          0.23         11.46        21.51 o                         
   0   8   4        874.23        871.21        15.11 o                         
   1   8   4       2560.53       2674.20        24.81 o                         
   2   8   4       1489.71       1560.97        14.71 o                         
   3   8   4        281.72        295.56         5.54 o                         
   4   8   4       3383.19       3477.44        31.73 o                         
   5   8   4         66.47         75.90         3.89 o                         
   6   8   4       6077.22       6380.48        50.39 o                         
   7   8   4        276.58        264.99         6.20 o                         
   8   8   4         45.47         83.10         5.26 o                         
   9   8   4        148.36        178.35         7.52 o                         
  10   8   4       1205.55       1148.77        17.33 o                         
  11   8   4         69.69         64.97         5.03 o                         
  12   8   4        221.74        232.11         8.20 o                         
  13   8   4         25.69         28.42         5.82 o                         
  14   8   4         64.57         79.89         7.42 o                         
  15   8   4         12.05         20.11         6.93 o                         
  16   8   4          0.26          1.36         7.46 o                         
  17   8   4        263.25        242.08        13.60 o                         
  18   8   4        131.44        149.75        12.42 o                         
  19   8   4         25.32         34.55        15.81 o                         
  20   8   4         81.50         66.90        16.97 o                         
   1   9   4      11103.11      11040.32        80.30 o                         
   2   9   4       2689.11       2694.79        22.80 o                         
   3   9   4       8718.78       8884.97        62.45 o                         
   4   9   4       2283.79       2251.00        22.06 o                         
   5   9   4      16118.65      15430.15       114.79 o                         
   6   9   4       1452.82       1505.71        17.45 o                         
   7   9   4        180.20        263.83         7.34 o                         
   8   9   4       2373.01       2186.04        20.35 o                         
   9   9   4        885.22        900.63        13.46 o                         
  10   9   4          4.15          7.97         4.76 o                         
  11   9   4         81.58         76.59         5.37 o                         
  12   9   4        924.86        874.64        16.07 o                         
  13   9   4       1211.95       1246.77        18.29 o                         
  14   9   4        379.21        367.72        13.63 o                         
  15   9   4         16.68         10.22         6.99 o                         
  16   9   4        736.87        722.95        20.61 o                         
  17   9   4         59.68         70.19        16.34 o                         
  18   9   4          4.63         18.33        11.66 o                         
  19   9   4          0.83          9.11        15.27 o                         
   0  10   4      20344.11      20543.49       245.11 o                         
   1  10   4         72.23         83.59         4.24 o                         
   2  10   4      10274.49      10304.24        76.27 o                         
   3  10   4       1600.55       1496.45        17.52 o                         
   4  10   4       1840.82       1630.06        17.69 o                         
   5  10   4         39.00         40.80         4.47 o                         
   6  10   4       2763.46       2822.10        27.04 o                         
   7  10   4       1601.89       1492.58        17.04 o                         
   8  10   4       4310.27       4237.94        34.55 o                         
   9  10   4        147.30        138.84         4.49 o                         
  10  10   4       2265.87       2164.85        24.40 o                         
  11  10   4        784.87        815.84        13.22 o                         
  12  10   4         59.87         67.87         5.68 o                         
  13  10   4         84.77        112.96         5.90 o                         
  14  10   4        209.70        218.05         9.91 o                         
  15  10   4         48.85         55.66         7.79 o                         
  16  10   4        762.63        769.21        17.13 o                         
  17  10   4        263.05        279.17        15.67 o                         
  18  10   4        122.97        120.94        14.19 o                         
   1  11   4        951.62        971.75        12.12 o                         
   2  11   4        274.33        270.27         6.96 o                         
   3  11   4       4073.75       4047.15        36.12 o                         
   4  11   4        123.05        140.45         5.13 o                         
   5  11   4         33.01         32.71         4.74 o                         
   6  11   4       1100.40       1097.38        15.36 o                         
   7  11   4         21.66         51.97         5.51 o                         
   8  11   4        135.15        128.29         5.84 o                         
   9  11   4         18.09         16.00         4.60 o                         
  10  11   4        189.98        198.97         6.26 o                         
  11  11   4          3.69          7.27         3.56 o                         
  12  11   4         27.29         28.88         4.59 o                         
  13  11   4        480.65        489.32        11.83 o                         
  14  11   4        123.88        134.94         8.98 o                         
  15  11   4         22.54         41.44         8.04 o                         
  16  11   4        117.08        116.65        11.85 o                         
  17  11   4          0.07         -2.90        12.03 o                         
   0  12   4        208.65        199.18         7.96 o                         
   1  12   4         79.41         65.06         3.39 o                         
   2  12   4       4847.52       4913.52        41.29 o                         
   3  12   4        452.12        446.63         8.82 o                         
   4  12   4       2067.16       2100.82        20.09 o                         
   5  12   4        419.61        396.08         8.53 o                         
   6  12   4       3964.72       3917.02        37.00 o                         
   7  12   4         83.29         93.95         5.48 o                         
   8  12   4        579.15        558.06        10.26 o                         
   9  12   4         47.47         49.85         4.96 o                         
  10  12   4       1894.61       1865.24        21.26 o                         
  11  12   4          1.48          8.79         5.13 o                         
  12  12   4        570.34        568.61        12.66 o                         
  13  12   4        254.13        272.53        14.87 o                         
  14  12   4       1154.88       1208.64        21.28 o                         
  15  12   4        271.31        288.92        12.43 o                         
  16  12   4         62.19         53.99        12.69 o                         
   1  13   4       2267.20       2162.97        20.20 o                         
   2  13   4        672.98        659.09        10.54 o                         
   3  13   4        996.91       1012.00        12.95 o                         
   4  13   4         24.17         12.75         4.79 o                         
   5  13   4        420.97        415.87         8.74 o                         
   6  13   4        144.43        138.11         6.42 o                         
   7  13   4        830.50        790.30        13.23 o                         
   8  13   4        220.42        233.84         8.50 o                         
   9  13   4       1746.50       1725.53        22.85 o                         
  10  13   4         93.93        106.31         6.27 o                         
  11  13   4         30.47         28.99         5.89 o                         
  12  13   4        307.75        321.36        11.91 o                         
  13  13   4         22.06         27.28         8.53 o                         
  14  13   4          8.84         24.80        15.24 o                         
  15  13   4          2.56         -7.47        14.27 o                         
   0  14   4        106.27        199.86         8.88 o                         
   1  14   4         75.86        105.52         5.76 o                         
   2  14   4         56.55         62.23         7.71 o                         
   3  14   4         34.85         51.26         5.74 o                         
   4  14   4         31.52         38.51         5.43 o                         
   5  14   4          0.16          2.06         5.22 o                         
   6  14   4         56.59         52.52         5.51 o                         
   7  14   4        154.85        167.11         6.99 o                         
   8  14   4         36.75         44.31         6.30 o                         
   9  14   4        149.25        168.21         8.32 o                         
  10  14   4        207.95        194.32         9.26 o                         
  11  14   4          0.87         11.59         7.97 o                         
  12  14   4         37.94         53.50         9.63 o                         
  13  14   4         16.06          8.53        11.76 o                         
  14  14   4          3.07         28.53        17.28 o                         
  15  14   4          3.85         10.96        16.90 o                         
   1  15   4        842.96        854.80        13.60 o                         
   2  15   4         21.17         19.53         6.14 o                         
   3  15   4        287.88        270.80         8.46 o                         
   4  15   4        442.92        421.14        10.76 o                         
   5  15   4         56.02         68.50         6.23 o                         
   6  15   4        259.99        259.06         8.16 o                         
   7  15   4        588.98        603.47        11.37 o                         
   8  15   4         16.57         19.28         6.25 o                         
   9  15   4         20.47         25.71         7.21 o                         
  10  15   4         37.91         28.25         7.66 o                         
  11  15   4        259.19        268.63        14.68 o                         
  12  15   4         98.07        105.77        16.88 o                         
  13  15   4         34.14         49.35        17.70 o                         
  14  15   4          2.10          9.52        17.22 o                         
   0  16   4       1239.66       1253.07        22.03 o                         
   1  16   4         10.63         10.32         5.45 o                         
   2  16   4       1823.35       1781.35        21.06 o                         
   3  16   4        161.82        168.24         8.31 o                         
   4  16   4        926.83        922.53        16.39 o                         
   5  16   4        127.83        149.78         8.25 o                         
   6  16   4       1382.65       1434.98        21.09 o                         
   7  16   4         68.16         76.64         7.21 o                         
   8  16   4        759.89        764.24        17.40 o                         
   9  16   4         39.71         34.33         8.01 o                         
  10  16   4        683.03        661.03        23.69 o                         
  11  16   4         28.92         25.22        11.58 o                         
  12  16   4        163.83        153.91        22.93 o                         
  13  16   4          3.37         13.85        17.82 o                         
   1  17   4        141.46        150.83         7.82 o                         
   2  17   4         47.31         46.94         8.00 o                         
   3  17   4         50.41         58.40         9.09 o                         
   4  17   4          9.23         -0.41         7.78 o                         
   5  17   4          0.48         16.06         8.29 o                         
   6  17   4         76.62         75.82         9.33 o                         
   7  17   4         82.35        101.71        11.10 o                         
   8  17   4         31.58         38.20         9.58 o                         
   9  17   4          0.83         -6.58         9.99 o                         
  10  17   4         17.06         33.39        13.85 o                         
  11  17   4          0.98         13.81        29.98 o                         
   0  18   4        378.06        337.35        24.12 o                         
   1  18   4          1.09          0.35         7.84 o                         
   2  18   4        173.74        157.00        10.24 o                         
   3  18   4         10.53         12.47        10.47 o                         
   4  18   4        335.86        342.03        17.09 o                         
   5  18   4         35.71         27.46        15.79 o                         
   6  18   4        119.07        134.83        24.35 o                         
   7  18   4         59.04         42.69        16.97 o                         
   8  18   4        123.75         85.42        22.19 o                         
   9  18   4         20.33         -4.85        32.72 o                         
   1  19   4        298.34        295.20        21.70 o                         
   2  19   4         36.00         32.56        10.28 o                         
   3  19   4        410.88        392.82        18.03 o                         
   4  19   4          1.68        -19.16        19.16 o                         
   1   1   5         26.74         84.15         5.95 o                         
   2   1   5        193.73        182.63         3.50 o                         
   3   1   5      10357.49      10430.37       100.93 o                         
   4   1   5        567.30        573.35         7.59 o                         
   5   1   5       3411.48       3243.49        29.66 o                         
   6   1   5       4895.16       4818.94        46.92 o                         
   7   1   5       1975.93       2290.95        28.18 o                         
   8   1   5       1064.38       1007.44        14.76 o                         
   9   1   5         24.06         36.79         3.91 o                         
  10   1   5       3658.51       3558.47        40.04 o                         
  11   1   5        158.25        140.00         7.77 o                         
  12   1   5       2039.85       1952.48        25.67 o                         
  13   1   5          0.08          8.86         3.93 o                         
  14   1   5       2635.54       2571.24        34.52 o                         
  15   1   5          2.44          4.93         4.25 o                         
  16   1   5       1265.62       1230.87        21.01 o                         
  17   1   5         20.86         28.22         5.48 o                         
  18   1   5        954.17        966.75        17.60 o                         
  19   1   5          7.68         12.03         8.84 o                         
  20   1   5        197.27        184.94        12.50 o                         
  21   1   5          2.22        -19.16        20.84 o                         
   0   2   5      70152.40      69270.17       691.07 o                         
   1   2   5       1307.26       1383.92        11.61 o                         
   2   2   5       9272.20       9071.60        73.30 o                         
   3   2   5       7889.21       8023.81        74.55 o                         
   4   2   5      39812.28      38891.48       350.22 o                         
   5   2   5       5884.18       5770.08        46.71 o                         
   6   2   5      14879.37      14177.68       124.85 o                         
   7   2   5        111.87        194.08         4.85 o                         
   8   2   5      10713.40      10445.67       110.70 o                         
   9   2   5          3.45         14.44         3.97 o                         
  10   2   5       4041.83       4185.89        49.52 o                         
  11   2   5       2325.89       2118.78        31.27 o                         
  12   2   5       3253.94       3139.51        39.79 o                         
  13   2   5        374.91        385.71        10.84 o                         
  14   2   5       2875.46       2860.01        32.12 o                         
  15   2   5         89.38         80.15         5.76 o                         
  16   2   5       1182.73       1181.25        18.33 o                         
  17   2   5        101.40         95.52         9.16 o                         
  18   2   5        379.75        368.87        10.74 o                         
  19   2   5          1.86          1.34         6.13 o                         
  20   2   5        164.02        165.90        12.15 o                         
  21   2   5          2.41         -7.44        22.61 o                         
   1   3   5       9483.84       9774.64        69.06 o                         
   2   3   5      26533.08      27014.95       199.05 o                         
   3   3   5       5310.87       5538.79        50.08 o                         
   4   3   5       1837.04       2001.87        21.45 o                         
   5   3   5       8777.68       9537.63        81.58 o                         
   6   3   5       1436.23       1525.87        16.14 o                         
   7   3   5        729.22        790.81        11.45 o                         
   8   3   5         99.75        126.95         5.00 o                         
   9   3   5          3.89         18.36         4.35 o                         
  10   3   5          3.23          6.83         4.56 o                         
  11   3   5       6046.75       5830.73        64.01 o                         
  12   3   5        717.22        720.81        12.70 o                         
  13   3   5        326.03        312.91        10.63 o                         
  14   3   5        110.52        106.09         8.65 o                         
  15   3   5         93.08         98.23         6.87 o                         
  16   3   5          6.49          1.44         5.45 o                         
  17   3   5         16.02         21.75         6.39 o                         
  18   3   5         69.78         96.41         9.08 o                         
  19   3   5         26.77         23.03         6.36 o                         
  20   3   5          3.25         16.22         9.58 o                         
  21   3   5         78.63         48.70        17.15 o                         
   0   4   5      30376.12      30281.17       289.03 o                         
   1   4   5      31103.17      31720.20       233.46 o                         
   2   4   5       6391.67       5959.17        46.29 o                         
   3   4   5       3759.78       4107.16        32.75 o                         
   4   4   5      12436.50      12462.76       105.02 o                         
   5   4   5         40.07         51.88         4.31 o                         
   6   4   5       7486.04       7014.92        62.00 o                         
   7   4   5       4545.02       4779.76        40.89 o                         
   8   4   5       8653.32       8518.87        76.87 o                         
   9   4   5        727.58        590.11        10.51 o                         
  10   4   5       3542.17       3561.33        43.05 o                         
  11   4   5        197.84        205.97         8.25 o                         
  12   4   5       1897.22       1843.26        26.34 o                         
  13   4   5        410.75        423.49        11.45 o                         
  14   4   5       1443.09       1477.54        21.05 o                         
  15   4   5        237.53        272.41         9.25 o                         
  16   4   5        882.57        900.07        21.27 o                         
  17   4   5        155.30        163.81         7.31 o                         
  18   4   5        433.07        438.84        10.45 o                         
  19   4   5         26.77         34.14         7.16 o                         
  20   4   5        176.45        168.48        20.62 o                         
   1   5   5        350.60        454.56         7.05 o                         
   2   5   5       1171.57       1233.87        12.13 o                         
   3   5   5       4536.44       4920.82        43.81 o                         
   4   5   5          7.05         38.19         2.85 o                         
   5   5   5          3.44         11.19         2.84 o                         
   6   5   5       1031.30        962.33        13.08 o                         
   7   5   5        940.71        886.35        13.72 o                         
   8   5   5         16.53         19.95         5.48 o                         
   9   5   5       2361.37       2254.00        24.57 o                         
  10   5   5      10598.06      10488.29        97.47 o                         
  11   5   5        807.16        816.05        18.07 o                         
  12   5   5       1647.49       1633.25        24.37 o                         
  13   5   5         16.60         19.28         5.93 o                         
  14   5   5       1583.99       1654.89        24.14 o                         
  15   5   5         25.16         35.37         6.76 o                         
  16   5   5       1031.03       1039.50        25.65 o                         
  17   5   5         36.23         27.23         7.03 o                         
  18   5   5       1249.26       1254.29        24.75 o                         
  19   5   5         58.64         54.38        10.02 o                         
  20   5   5        698.27        692.56        29.50 o                         
  21   5   5         48.78         51.90        19.94 o                         
   0   6   5       2769.47       2794.77        32.91 o                         
   1   6   5        378.57        420.34         5.55 o                         
   2   6   5       6228.70       6047.70        47.82 o                         
   3   6   5       7431.76       7548.98        68.80 o                         
   4   6   5       2496.96       2595.74        23.23 o                         
   5   6   5         89.85        107.03         5.25 o                         
   6   6   5       3761.25       3622.23        32.62 o                         
   7   6   5         49.87         92.21         4.96 o                         
   8   6   5          3.61         50.23         5.16 o                         
   9   6   5       1890.46       1759.49        24.66 o                         
  10   6   5        148.46        117.98         4.80 o                         
  11   6   5        959.53        904.83        15.59 o                         
  12   6   5         10.56         11.37         5.70 o                         
  13   6   5         10.38          4.86         5.97 o                         
  14   6   5        153.18        152.87         8.42 o                         
  15   6   5          3.48         11.78         6.76 o                         
  16   6   5          9.14         10.06         6.89 o                         
  17   6   5         22.18         16.08         7.40 o                         
  18   6   5         22.16         25.59         8.47 o                         
  19   6   5        122.70        116.21        11.78 o                         
  20   6   5          6.29         -2.13        19.10 o                         
  21   6   5          7.28         -6.38        19.73 o                         
   1   7   5       2049.23       2083.58        18.03 o                         
   2   7   5        710.25        606.73         8.25 o                         
   3   7   5       3066.19       3254.51        28.20 o                         
   4   7   5       2108.53       2255.06        24.31 o                         
   5   7   5        487.49        475.20        13.08 o                         
   6   7   5       6468.09       6533.49        48.33 o                         
   7   7   5        127.85        337.51         8.87 o                         
   8   7   5       2634.38       2583.44        26.90 o                         
   9   7   5       2941.57       2743.40        32.75 o                         
  10   7   5        303.88        274.24         9.25 o                         
  11   7   5          0.25          8.85         3.40 o                         
  12   7   5        722.97        721.35        12.83 o                         
  13   7   5         60.24         72.77         7.05 o                         
  14   7   5       1053.93       1069.94        20.58 o                         
  15   7   5        176.57        180.48         8.83 o                         
  16   7   5        426.74        433.87        12.84 o                         
  17   7   5         86.64        106.92         9.16 o                         
  18   7   5        152.69        153.30        12.20 o                         
  19   7   5        162.12        187.56        17.18 o                         
  20   7   5          2.55          7.81        21.24 o                         
   0   8   5      52322.19      54223.93       586.20 o                         
   1   8   5        286.74        349.56         5.45 o                         
   2   8   5      18475.91      18113.43       128.28 o                         
   3   8   5        126.06        109.25         4.26 o                         
   4   8   5       6118.57       5827.27        49.57 o                         
   5   8   5        284.84        308.10         6.37 o                         
   6   8   5       2458.21       2529.36        21.87 o                         
   7   8   5        616.23        530.10         8.04 o                         
   8   8   5      10044.14      10097.62        77.81 o                         
   9   8   5          0.00          9.03         4.90 o                         
  10   8   5       5087.08       5011.78        54.02 o                         
  11   8   5          0.10          0.65         4.65 o                         
  12   8   5       1500.48       1544.05        21.74 o                         
  13   8   5        298.39        270.52         8.35 o                         
  14   8   5        777.61        786.14        15.44 o                         
  15   8   5        464.14        455.73        15.19 o                         
  16   8   5        731.68        713.54        20.65 o                         
  17   8   5          2.48          7.02         7.78 o                         
  18   8   5        611.54        624.82        20.68 o                         
  19   8   5         68.97         48.83        16.46 o                         
  20   8   5        164.65        170.88        20.23 o                         
   1   9   5       1745.10       1689.96        16.12 o                         
   2   9   5        320.46        329.50         5.63 o                         
   3   9   5        558.78        491.74         7.48 o                         
   4   9   5        319.60        308.68         6.33 o                         
   5   9   5       1324.98       1433.85        17.07 o                         
   6   9   5        155.31        156.48         5.19 o                         
   7   9   5       1835.75       1774.20        17.57 o                         
   8   9   5        622.39        572.49         9.24 o                         
   9   9   5        272.37        270.20         7.13 o                         
  10   9   5        236.80        244.56         8.88 o                         
  11   9   5          5.85          4.50         5.03 o                         
  12   9   5         97.02         98.80         8.97 o                         
  13   9   5          7.33         11.09         5.67 o                         
  14   9   5        478.90        500.92        13.19 o                         
  15   9   5         92.01        115.16        10.37 o                         
  16   9   5        726.78        776.56        17.24 o                         
  17   9   5         40.22         43.84        13.05 o                         
  18   9   5        285.29        293.64        17.32 o                         
  19   9   5          0.11         -0.65        15.28 o                         
  20   9   5         37.81         42.02        16.05 o                         
   0  10   5       7885.07       8003.44        88.14 o                         
   1  10   5        476.21        494.51         7.55 o                         
   2  10   5        468.61        516.24         7.71 o                         
   3  10   5       2558.11       2489.16        22.55 o                         
   4  10   5       1822.70       2022.84        18.91 o                         
   5  10   5        463.11        424.08         8.57 o                         
   6  10   5       1331.84       1324.12        16.39 o                         
   7  10   5         22.83         87.77         5.37 o                         
   8  10   5       5109.41       4920.59        42.38 o                         
   9  10   5         30.10         49.52         3.77 o                         
  10  10   5       1116.89       1089.17        15.73 o                         
  11  10   5        141.61        158.44         6.54 o                         
  12  10   5        897.88        863.07        13.87 o                         
  13  10   5        284.15        304.24        11.69 o                         
  14  10   5        421.67        447.11        11.93 o                         
  15  10   5        429.98        444.43        12.81 o                         
  16  10   5        704.05        732.57        18.36 o                         
  17  10   5         14.05         13.12        11.87 o                         
  18  10   5        198.22        224.64        16.64 o                         
  19  10   5          2.10         -9.56        15.07 o                         
   1  11   5        959.34        984.20        13.04 o                         
   2  11   5         24.70         20.86         3.89 o                         
   3  11   5       3945.81       3660.17        32.07 o                         
   4  11   5        152.40        162.03         5.40 o                         
   5  11   5       1362.84       1257.83        14.75 o                         
   6  11   5       3971.27       3794.74        36.01 o                         
   7  11   5          4.37         30.65         5.41 o                         
   8  11   5       1738.03       1776.13        22.82 o                         
   9  11   5         10.01         17.90         4.28 o                         
  10  11   5        938.04        937.40        12.38 o                         
  11  11   5         14.43         15.68         4.88 o                         
  12  11   5        369.02        386.84        10.01 o                         
  13  11   5        110.81        108.50         6.81 o                         
  14  11   5       1424.12       1480.70        21.70 o                         
  15  11   5         50.75         44.06         7.11 o                         
  16  11   5        136.25        132.01        12.07 o                         
  17  11   5        100.08        104.34        13.90 o                         
  18  11   5        344.08        389.82        35.23 o                         
   0  12   5       3171.14       3196.41        37.71 o                         
   1  12   5        150.97        138.16         4.65 o                         
   2  12   5        311.90        319.95         8.26 o                         
   3  12   5        344.44        321.12         7.88 o                         
   4  12   5       2401.26       2435.99        22.94 o                         
   5  12   5        393.73        369.43         7.76 o                         
   6  12   5        326.30        330.70         8.10 o                         
   7  12   5         89.83         82.91         7.34 o                         
   8  12   5       1669.96       1619.86        20.75 o                         
   9  12   5        368.94        366.66        10.16 o                         
  10  12   5        247.15        250.48         7.55 o                         
  11  12   5         19.33         22.67         4.69 o                         
  12  12   5         83.65         98.44         7.78 o                         
  13  12   5         28.11         38.40         6.95 o                         
  14  12   5        316.88        355.05        10.70 o                         
  15  12   5        255.72        270.83        11.97 o                         
  16  12   5         23.19         21.29         9.93 o                         
   1  13   5          1.36          6.96         3.70 o                         
   2  13   5        148.69        154.94         6.05 o                         
   3  13   5        916.64        852.85        11.83 o                         
   4  13   5        394.72        360.11         8.17 o                         
   5  13   5        190.42        170.26         6.48 o                         
   6  13   5        420.53        432.81        11.09 o                         
   7  13   5          9.63         26.19         5.45 o                         
   8  13   5         38.47         36.59         5.27 o                         
   9  13   5         70.67         71.27         5.86 o                         
  10  13   5        207.84        194.79         7.54 o                         
  11  13   5          7.65         14.70         5.77 o                         
  12  13   5         80.70         91.36         7.72 o                         
  13  13   5        297.74        311.08        11.06 o                         
  14  13   5         22.14         24.45         9.25 o                         
  15  13   5         31.18         15.17        16.57 o                         
   0  14   5        771.23        816.40        14.33 o                         
   1  14   5        890.40        862.23        10.99 o                         
   2  14   5       1384.40       1343.89        16.00 o                         
   3  14   5        384.87        353.02         8.40 o                         
   4  14   5       3715.46       3675.29        33.67 o                         
   5  14   5         67.71         67.31         6.08 o                         
   6  14   5       2587.22       2525.04        26.32 o                         
   7  14   5         12.22         29.56         5.75 o                         
   8  14   5       1666.77       1617.07        19.24 o                         
   9  14   5          0.52          3.08         4.63 o                         
  10  14   5        682.91        703.21        15.38 o                         
  11  14   5        422.08        405.87        19.54 o                         
  12  14   5       1877.26       1956.70        57.67 o                         
  13  14   5         33.53         35.00        12.05 o                         
  14  14   5        384.46        387.83        28.99 o                         
   1  15   5        123.92        129.50         6.14 o                         
   2  15   5        461.26        460.64        10.04 o                         
   3  15   5         22.78         15.40         5.63 o                         
   4  15   5        332.30        308.42         9.02 o                         
   5  15   5         10.53          7.73         5.74 o                         
   6  15   5          1.36          3.82         5.55 o                         
   7  15   5         13.31         20.45         5.57 o                         
   8  15   5          5.03          9.46         6.41 o                         
   9  15   5        138.51        154.13         9.00 o                         
  10  15   5        639.68        665.08        15.50 o                         
  11  15   5         71.91         83.17        11.16 o                         
  12  15   5        204.55        185.87        19.31 o                         
  13  15   5         11.00          5.56        16.05 o                         
   0  16   5        222.17        197.62         9.08 o                         
   1  16   5         60.59         58.80         5.69 o                         
   2  16   5         88.94         82.61         6.77 o                         
   3  16   5          0.10          7.61         5.80 o                         
   4  16   5          2.29          2.76         6.22 o                         
   5  16   5         19.75         33.88         6.73 o                         
   6  16   5         50.87         55.28         7.01 o                         
   7  16   5         15.69         29.58         7.85 o                         
   8  16   5        424.54        441.61        13.08 o                         
   9  16   5         83.56         97.99         8.54 o                         
  10  16   5        183.78        176.87        15.50 o                         
  11  16   5          2.05          9.65        11.02 o                         
  12  16   5          0.72        -11.61        16.88 o                         
  13  16   5         15.01         16.71        17.18 o                         
   1  17   5        189.00        195.75         8.83 o                         
   2  17   5         21.83         16.55         6.79 o                         
   3  17   5        128.37        113.22         9.42 o                         
   4  17   5         49.17         66.98         9.02 o                         
   5  17   5         13.61         22.22         8.27 o                         
   6  17   5        911.78        929.68        18.53 o                         
   7  17   5        140.59        181.32        10.32 o                         
   8  17   5        209.07        217.08        13.07 o                         
   9  17   5          9.71          8.64         9.95 o                         
  10  17   5         55.27         46.38        14.26 o                         
  11  17   5          0.41         28.49        35.98 o                         
   0  18   5       1014.62        965.11        32.69 o                         
   1  18   5         81.98         60.79         9.32 o                         
   2  18   5        452.75        494.58        19.68 o                         
   3  18   5         43.44         22.98        11.18 o                         
   4  18   5        226.65        273.39        15.60 o                         
   5  18   5        326.50        257.44        19.86 o                         
   6  18   5         68.95         73.36        20.03 o                         
   7  18   5         85.68         57.59        19.14 o                         
   8  18   5        766.19        731.05        30.21 o                         
   9  18   5         12.81          4.73        29.58 o                         
   1  19   5         40.24         18.50        14.40 o                         
   2  19   5         13.15         22.51         9.52 o                         
   3  19   5         19.91         22.46        10.93 o                         
   4  19   5         25.13         24.72        18.98 o                         
   5  19   5          1.29          4.55        23.32 o                         
   0   0   6      28905.54      28153.11       567.74 o                         
   1   0   6        180.55        224.79         6.48 o                         
   2   0   6      19455.02      18484.70       217.16 o                         
   3   0   6       5202.22       5184.98        77.73 o                         
   4   0   6      46787.15      45828.23       748.87 o                         
   5   0   6       9661.95       9984.89       130.65 o                         
   6   0   6      37316.56      37106.34       402.13 o                         
   7   0   6      34430.98      33483.20       393.14 o                         
   8   0   6      16070.63      15873.44       190.25 o                         
   9   0   6        384.29        419.98         9.37 o                         
  10   0   6       5044.80       4829.17        58.76 o                         
  11   0   6        792.02        736.72        15.35 o                         
  12   0   6       1171.25       1267.74        34.43 o                         
  13   0   6       3308.09       3269.55       106.05 o                         
  14   0   6        342.69        322.53        18.22 o                         
  15   0   6         60.71         59.39         7.10 o                         
  16   0   6       1177.85       1160.94        23.74 o                         
  17   0   6        599.32        583.79        26.91 o                         
  18   0   6        472.43        473.03        26.64 o                         
  19   0   6         35.33         40.97        14.60 o                         
  20   0   6         16.38          7.97        13.33 o                         
   1   1   6      23147.33      23204.15       178.30 o                         
   2   1   6        324.91        365.84         5.06 o                         
   3   1   6        197.67        168.94         5.09 o                         
   4   1   6       7444.07       7249.15        68.05 o                         
   5   1   6       3852.08       3814.14        35.72 o                         
   6   1   6        899.35        946.86        11.17 o                         
   7   1   6       4576.11       4836.59        41.63 o                         
   8   1   6       1509.00       1558.09        18.43 o                         
   9   1   6       3253.09       3187.52        34.75 o                         
  10   1   6       1077.68       1056.36        14.80 o                         
  11   1   6       2253.28       2143.03        31.86 o                         
  12   1   6         33.27         46.62         4.40 o                         
  13   1   6       1327.11       1317.23        18.08 o                         
  14   1   6          2.44         21.21         5.77 o                         
  15   1   6          7.64         17.22         5.11 o                         
  16   1   6        758.32        717.46        16.29 o                         
  17   1   6         33.38         29.74         5.27 o                         
  18   1   6         12.35         16.36         6.91 o                         
  19   1   6         92.01         81.84         9.03 o                         
  20   1   6        231.47        206.93        14.23 o                         
  21   1   6         10.22         27.20        21.76 o                         
   0   2   6       2067.35       1818.46        22.33 o                         
   1   2   6       4488.26       4399.13        35.58 o                         
   2   2   6      39154.00      39200.78       297.95 o                         
   3   2   6       2278.56       2379.90        25.76 o                         
   4   2   6       4532.03       4283.75        41.75 o                         
   5   2   6         36.94         49.16         2.57 o                         
   6   2   6       6483.01       6415.86        56.37 o                         
   7   2   6        294.83        591.41        16.65 o                         
   8   2   6       1734.14       1717.30        20.09 o                         
   9   2   6        257.81        294.81         7.67 o                         
  10   2   6       4336.62       4249.86        47.64 o                         
  11   2   6          5.56         20.80         4.62 o                         
  12   2   6          4.14         17.46         5.03 o                         
  13   2   6        469.64        446.17        13.09 o                         
  14   2   6       1316.88       1266.67        19.87 o                         
  15   2   6        364.72        339.66         8.38 o                         
  16   2   6         16.14         10.20         6.19 o                         
  17   2   6         28.98         24.78         6.18 o                         
  18   2   6        343.69        336.10         9.53 o                         
  19   2   6          6.28          7.61         5.55 o                         
  20   2   6         62.61         63.78         9.76 o                         
   1   3   6      29709.14      29120.69       214.39 o                         
   2   3   6        292.57        240.06         3.87 o                         
   3   3   6       1090.41        931.47        11.44 o                         
   4   3   6         88.25         79.93         2.92 o                         
   5   3   6       7840.41       7448.29        61.86 o                         
   6   3   6        892.54        988.74        11.51 o                         
   7   3   6       8580.55       8606.12        78.04 o                         
   8   3   6       1051.31        897.79        12.24 o                         
   9   3   6       9671.94       9487.24        87.94 o                         
  10   3   6        494.95        464.30         9.99 o                         
  11   3   6       3629.88       3446.47        41.09 o                         
  12   3   6       5535.03       5277.10        59.42 o                         
  13   3   6        202.38        218.05         7.29 o                         
  14   3   6        645.60        677.72        12.72 o                         
  15   3   6        830.81        825.74        14.83 o                         
  16   3   6       1699.90       1682.38        20.32 o                         
  17   3   6       1727.04       1738.69        22.61 o                         
  18   3   6        338.64        334.82        10.32 o                         
  19   3   6         10.54          7.01         8.87 o                         
  20   3   6        282.16        284.40        32.57 o                         
   0   4   6      89217.46      88291.98       833.46 o                         
   1   4   6       9636.21       9403.22        65.29 o                         
   2   4   6      42172.20      41605.96       286.92 o                         
   3   4   6      11215.37      11996.56        97.09 o                         
   4   4   6        252.92        184.40         4.85 o                         
   5   4   6       3356.08       3622.94        32.29 o                         
   6   4   6       3204.42       3174.47        30.62 o                         
   7   4   6       3853.37       3854.95        33.98 o                         
   8   4   6       3337.55       3316.57        32.53 o                         
   9   4   6        171.24        147.85         7.23 o                         
  10   4   6        713.18        645.63        14.39 o                         
  11   4   6       1570.41       1496.95        19.86 o                         
  12   4   6         58.94         90.68         6.84 o                         
  13   4   6        352.17        360.82        11.19 o                         
  14   4   6        376.59        371.05        11.56 o                         
  15   4   6        686.99        712.48        13.11 o                         
  16   4   6        629.00        669.95        11.78 o                         
  17   4   6         45.65         55.98         6.18 o                         
  18   4   6          2.45          0.60         4.83 o                         
  19   4   6         13.84         10.04         7.00 o                         
  20   4   6         39.08         41.04        14.26 o                         
   1   5   6       8347.40       8423.68        59.02 o                         
   2   5   6          3.79         10.00         1.96 o                         
   3   5   6       1111.42        961.83        11.63 o                         
   4   5   6       1841.05       2077.33        21.17 o                         
   5   5   6       6330.62       6515.67        55.38 o                         
   6   5   6        276.18        350.43         5.93 o                         
   7   5   6       2542.54       2663.04        27.54 o                         
   8   5   6          9.79         26.90         4.20 o                         
   9   5   6       1912.73       1960.91        26.30 o                         
  10   5   6       1398.21       1344.01        20.26 o                         
  11   5   6       1040.36       1033.20        17.36 o                         
  12   5   6         15.56         17.56         6.02 o                         
  13   5   6          1.31         11.90         6.21 o                         
  14   5   6         10.64         17.91         6.18 o                         
  15   5   6        231.75        230.97         9.16 o                         
  16   5   6          0.58          8.12         6.45 o                         
  17   5   6         55.12         59.85         6.71 o                         
  18   5   6         59.09         63.19         7.61 o                         
  19   5   6         78.81         58.55         8.21 o                         
  20   5   6         17.62         13.68        18.28 o                         
   0   6   6      14767.79      14488.46       141.45 o                         
   1   6   6        698.39        764.90         8.04 o                         
   2   6   6      49606.69      50478.42       359.26 o                         
   3   6   6        996.73       1007.53        14.12 o                         
   4   6   6      10593.73      10455.52        89.11 o                         
   5   6   6       1572.16       1391.34        14.69 o                         
   6   6   6      12084.86      11694.57        87.33 o                         
   7   6   6         30.24         94.37         5.05 o                         
   8   6   6       1057.78       1110.17        15.03 o                         
   9   6   6          7.13          9.30         5.02 o                         
  10   6   6       4718.48       4786.83        47.99 o                         
  11   6   6        394.61        441.13        10.73 o                         
  12   6   6         22.17         26.59         6.31 o                         
  13   6   6       1254.20       1288.48        19.76 o                         
  14   6   6       1419.70       1500.75        22.11 o                         
  15   6   6        312.34        323.35        10.79 o                         
  16   6   6        466.53        448.00        15.80 o                         
  17   6   6        365.98        375.77        14.83 o                         
  18   6   6        197.00        214.86        11.22 o                         
  19   6   6         40.03         62.65        11.38 o                         
  20   6   6        111.54        127.97        22.70 o                         
   1   7   6       1322.18       1548.77        13.27 o                         
   2   7   6        766.87        835.94        10.02 o                         
   3   7   6       8928.13       8635.83        67.49 o                         
   4   7   6         19.54         27.89         3.05 o                         
   5   7   6       1117.58        995.70        10.63 o                         
   6   7   6       2619.85       2627.36        22.59 o                         
   7   7   6       3200.95       3324.36        30.14 o                         
   8   7   6        152.09        152.56         5.56 o                         
   9   7   6        591.76        591.86        11.37 o                         
  10   7   6        336.46        304.68         8.66 o                         
  11   7   6        363.73        342.88         7.24 o                         
  12   7   6        607.74        596.77        15.43 o                         
  13   7   6        651.78        634.41        14.83 o                         
  14   7   6         73.03         88.18         7.62 o                         
  15   7   6        219.45        217.04         9.44 o                         
  16   7   6        264.30        279.22        11.73 o                         
  17   7   6        115.60        117.62         8.98 o                         
  18   7   6        743.26        737.06        21.79 o                         
  19   7   6         82.63         71.99        17.27 o                         
  20   7   6         90.18        105.31        23.53 o                         
   0   8   6        378.47        414.02         9.84 o                         
   1   8   6         28.36         73.70         3.40 o                         
   2   8   6         79.85        101.98         3.97 o                         
   3   8   6        138.82        148.95         4.68 o                         
   4   8   6         50.78         65.45         4.45 o                         
   5   8   6       1614.55       1532.33        18.07 o                         
   6   8   6          1.65        101.93         6.03 o                         
   7   8   6       2947.84       2932.36        24.56 o                         
   8   8   6        237.81        237.42         6.31 o                         
   9   8   6         72.31         61.93         4.78 o                         
  10   8   6        638.67        673.06        12.85 o                         
  11   8   6          4.33          3.47         4.13 o                         
  12   8   6        169.23        183.60         7.64 o                         
  13   8   6         36.17         42.63         5.74 o                         
  14   8   6         61.37         60.54         6.74 o                         
  15   8   6         41.73         50.37         7.07 o                         
  16   8   6        250.61        282.89        11.29 o                         
  17   8   6         76.82         83.23        10.67 o                         
  18   8   6          1.63          2.29         9.88 o                         
  19   8   6         18.23          5.22        15.66 o                         
  20   8   6          9.09         19.14        21.88 o                         
   1   9   6       1639.59       1857.28        14.99 o                         
   2   9   6        365.23        349.90         6.01 o                         
   3   9   6       5716.10       5611.59        42.52 o                         
   4   9   6        113.37         97.88         4.31 o                         
   5   9   6       1638.73       1774.51        18.85 o                         
   6   9   6        324.83        383.74         7.54 o                         
   7   9   6       3345.03       3269.30        28.99 o                         
   8   9   6        329.68        369.69         8.41 o                         
   9   9   6        970.90        995.69        12.20 o                         
  10   9   6         51.18         60.02         5.74 o                         
  11   9   6        902.29        809.30        17.81 o                         
  12   9   6         38.72         39.81         4.35 o                         
  13   9   6        437.11        466.98        12.33 o                         
  14   9   6        150.50        168.01         8.80 o                         
  15   9   6        763.05        827.62        14.92 o                         
  16   9   6        218.86        231.17        10.71 o                         
  17   9   6         37.61         51.36        11.13 o                         
  18   9   6          4.10          3.56        11.44 o                         
  19   9   6         92.30         80.34        17.75 o                         
  20   9   6        164.12        167.44        20.73 o                         
   0  10   6       2676.24       2786.28        28.63 o                         
   1  10   6         19.44         48.21         3.39 o                         
   2  10   6       8881.79       8655.50        63.31 o                         
   3  10   6        484.90        490.39         8.06 o                         
   4  10   6        120.84        140.36         4.99 o                         
   5  10   6       1102.98        998.58        12.27 o                         
   6  10   6       7839.45       7725.25        67.77 o                         
   7  10   6         47.67         48.03         4.98 o                         
   8  10   6       2821.30       2661.39        24.50 o                         
   9  10   6        720.58        693.20         9.51 o                         
  10  10   6       1073.08       1057.24        12.86 o                         
  11  10   6         83.72         71.71         5.39 o                         
  12  10   6        987.25        950.39        14.50 o                         
  13  10   6        864.82        816.05        13.46 o                         
  14  10   6         27.06         29.54         6.65 o                         
  15  10   6        334.56        310.91         9.69 o                         
  16  10   6        670.18        668.52        16.88 o                         
  17  10   6          2.51        -13.10        13.10 o                         
  18  10   6        143.69        101.03        18.45 o                         
  19  10   6         48.77         32.76        15.33 o                         
   1  11   6        120.83        165.99         5.33 o                         
   2  11   6       2649.48       2597.11        23.73 o                         
   3  11   6       1015.39       1069.29        12.45 o                         
   4  11   6         90.77         71.00         4.70 o                         
   5  11   6        169.95        150.59         5.61 o                         
   6  11   6          5.05         23.97         4.66 o                         
   7  11   6          1.51         17.81         5.29 o                         
   8  11   6          1.29         10.70         5.04 o                         
   9  11   6         70.48         83.24         4.93 o                         
  10  11   6        210.87        228.98         6.85 o                         
  11  11   6         94.67         87.99         5.53 o                         
  12  11   6        143.55        152.63         5.29 o                         
  13  11   6          0.76          2.37         5.35 o                         
  14  11   6        354.94        371.53        10.36 o                         
  15  11   6          7.53         14.55         6.73 o                         
  16  11   6        224.74        218.48        13.17 o                         
  17  11   6          2.32          3.84        12.46 o                         
  18  11   6         40.64         57.00        16.44 o                         
   0  12   6       1393.59       1380.23        19.30 o                         
   1  12   6       1978.71       1906.51        17.56 o                         
   2  12   6       1931.79       1983.66        20.56 o                         
   3  12   6        281.30        255.23         7.67 o                         
   4  12   6       5276.77       5000.81        40.91 o                         
   5  12   6          8.59          9.97         4.45 o                         
   6  12   6       2721.57       2760.77        26.49 o                         
   7  12   6        207.61        227.86         7.49 o                         
   8  12   6       1531.39       1479.94        18.01 o                         
   9  12   6          6.67         14.60         5.16 o                         
  10  12   6       1146.87       1117.69        14.05 o                         
  11  12   6        167.10        182.69         7.71 o                         
  12  12   6       1611.72       1614.22        21.43 o                         
  13  12   6         28.10         48.34         6.98 o                         
  14  12   6        588.82        571.81        12.87 o                         
  15  12   6        141.49        171.21        12.51 o                         
  16  12   6         17.55         15.23        14.52 o                         
  17  12   6         71.93         91.88        22.34 o                         
   1  13   6       2027.53       2108.21        20.11 o                         
   2  13   6         35.43         32.93         4.72 o                         
   3  13   6       1517.06       1430.45        17.29 o                         
   4  13   6        570.29        490.89         9.86 o                         
   5  13   6        267.36        292.30         7.53 o                         
   6  13   6         60.62         86.96         5.50 o                         
   7  13   6       1741.55       1761.97        20.79 o                         
   8  13   6        422.31        403.49         8.70 o                         
   9  13   6       1093.67       1069.02        14.21 o                         
  10  13   6        363.34        346.94         8.10 o                         
  11  13   6        835.69        842.51        15.28 o                         
  12  13   6        624.45        640.02        13.66 o                         
  13  13   6        157.21        171.00         8.32 o                         
  14  13   6         81.65         66.05        10.53 o                         
  15  13   6        168.60        168.65        14.86 o                         
   0  14   6        372.44        396.82         9.31 o                         
   1  14   6          1.94          3.83         3.68 o                         
   2  14   6        250.38        248.64         6.79 o                         
   3  14   6         57.43         64.86         4.52 o                         
   4  14   6          1.22          8.22         4.23 o                         
   5  14   6         34.60         26.89         5.35 o                         
   6  14   6         19.17         22.76         5.51 o                         
   7  14   6         41.87         41.12         5.93 o                         
   8  14   6         83.02         85.93         5.50 o                         
   9  14   6          5.52         14.01         4.82 o                         
  10  14   6        136.52        148.27         7.65 o                         
  11  14   6          1.53          9.78         6.96 o                         
  12  14   6        121.28        138.91        11.08 o                         
  13  14   6          1.59          4.45         9.06 o                         
  14  14   6         29.20         26.94        11.31 o                         
   1  15   6       1952.09       1959.80        18.25 o                         
   2  15   6         15.15          7.49         4.38 o                         
   3  15   6       1331.70       1314.53        16.00 o                         
   4  15   6          2.37          4.93         5.50 o                         
   5  15   6        223.58        239.89         7.80 o                         
   6  15   6         26.38         32.88         5.66 o                         
   7  15   6        564.58        594.10        10.91 o                         
   8  15   6        411.74        385.91        10.97 o                         
   9  15   6        599.73        609.66        13.30 o                         
  10  15   6         20.51         17.45         7.09 o                         
  11  15   6         64.39         63.53        12.95 o                         
  12  15   6         43.82         46.73        14.83 o                         
  13  15   6          9.23          6.92        15.69 o                         
   0  16   6        653.48        645.16        12.84 o                         
   1  16   6         75.39         63.55         5.15 o                         
   2  16   6        879.13        888.62        15.47 o                         
   3  16   6          0.55          2.65         5.19 o                         
   4  16   6       1269.76       1257.00        17.07 o                         
   5  16   6         18.13         18.58         6.66 o                         
   6  16   6        886.95        881.66        16.30 o                         
   7  16   6        459.13        463.88        12.21 o                         
   8  16   6        518.03        481.01        12.91 o                         
   9  16   6         35.60         23.45         7.73 o                         
  10  16   6        529.65        527.17        20.38 o                         
  11  16   6         38.65         29.85        11.35 o                         
  12  16   6        295.18        320.37        26.63 o                         
   1  17   6        128.44        133.01         6.94 o                         
   2  17   6         55.09         64.68         7.88 o                         
   3  17   6         12.17         18.80         8.18 o                         
   4  17   6        140.78        141.04         9.96 o                         
   5  17   6         35.01         37.67         8.22 o                         
   6  17   6          4.00          6.64         7.67 o                         
   7  17   6         15.69         28.79         8.46 o                         
   8  17   6        104.17        103.48        11.27 o                         
   9  17   6         13.76          2.41         9.58 o                         
  10  17   6         18.26          5.65        10.99 o                         
  11  17   6         22.74         17.44        20.68 o                         
   0  18   6        322.30        281.98        23.41 o                         
   1  18   6          0.04         -7.67         7.67 o                         
   2  18   6        655.94        655.24        16.91 o                         
   3  18   6         49.29         66.23         9.38 o                         
   4  18   6        157.53        188.28        16.19 o                         
   5  18   6         11.44         29.40        14.39 o                         
   6  18   6        549.43        463.01        45.66 o                         
   7  18   6          5.09          5.57        13.40 o                         
   8  18   6        149.24        165.24        17.92 o                         
   9  18   6         27.89         35.97        17.97 o                         
  10  18   6         38.88         22.70        29.12 o                         
   1  19   6         81.69         63.64        20.87 o                         
   2  19   6          0.41         -9.03         9.89 o                         
   3  19   6        370.14        403.16        20.31 o                         
   4  19   6        400.16        389.43        38.89 o                         
   5  19   6        405.74        387.32        27.95 o                         
   6  19   6         30.41         40.54        18.10 o                         
   1   1   7       5685.17       5341.28        40.85 o                         
   2   1   7       7636.77       7408.48        74.94 o                         
   3   1   7        159.04        128.55         3.22 o                         
   4   1   7       7584.08       7654.46        68.24 o                         
   5   1   7      12230.06      12010.55       105.81 o                         
   6   1   7       1608.20       1812.10        28.45 o                         
   7   1   7      13782.95      13435.59       108.96 o                         
   8   1   7         54.20         58.57         3.98 o                         
   9   1   7      12977.50      12769.92       101.81 o                         
  10   1   7       1139.94       1021.64        12.66 o                         
  11   1   7       7594.49       7415.48        61.31 o                         
  12   1   7        104.58        110.19         4.64 o                         
  13   1   7       2345.85       2285.38        25.03 o                         
  14   1   7        316.51        322.05        10.62 o                         
  15   1   7       1364.00       1397.29        26.74 o                         
  16   1   7          0.70          1.95         4.70 o                         
  17   1   7        279.96        290.77         8.01 o                         
  18   1   7        599.65        585.12        14.22 o                         
  19   1   7        253.27        266.39        13.89 o                         
  20   1   7          4.66          8.17         9.19 o                         
   0   2   7      10482.99      10263.09       112.50 o                         
   1   2   7        408.02        371.37         5.61 o                         
   2   2   7        341.12        429.04         5.28 o                         
   3   2   7       4318.82       4523.28        46.26 o                         
   4   2   7       4262.75       4470.67        43.34 o                         
   5   2   7       4462.24       4038.65        36.60 o                         
   6   2   7       1039.18       1083.47        12.07 o                         
   7   2   7      12804.46      12853.63       114.23 o                         
   8   2   7         37.55         49.97         3.54 o                         
   9   2   7       1493.26       1485.23        17.93 o                         
  10   2   7        296.88        336.94         7.46 o                         
  11   2   7       6837.21       6672.51        58.09 o                         
  12   2   7        753.57        657.55        10.52 o                         
  13   2   7        209.28        287.72         9.95 o                         
  14   2   7          3.39          7.09         3.98 o                         
  15   2   7       1027.03       1008.58        15.12 o                         
  16   2   7        194.20        185.88        10.11 o                         
  17   2   7         85.05         91.77         8.45 o                         
  18   2   7         87.92         82.60         7.36 o                         
  19   2   7        791.96        771.50        27.15 o                         
  20   2   7         13.17          2.82        12.43 o                         
   1   3   7       1793.76       1980.45        17.63 o                         
   2   3   7       2527.49       2942.11        24.24 o                         
   3   3   7       6779.82       7151.73        56.86 o                         
   4   3   7       5638.81       5998.17        57.22 o                         
   5   3   7       3287.93       3392.54        32.65 o                         
   6   3   7       2667.22       2960.04        26.98 o                         
   7   3   7       2119.66       2291.12        23.01 o                         
   8   3   7       1438.46       1449.84        15.27 o                         
   9   3   7        155.23        195.42         5.92 o                         
  10   3   7        490.29        477.24         9.06 o                         
  11   3   7        536.10        585.29        10.72 o                         
  12   3   7        436.03        407.81         8.89 o                         
  13   3   7        549.61        536.47         9.34 o                         
  14   3   7         93.97        104.72         5.34 o                         
  15   3   7        174.19        190.50         9.64 o                         
  16   3   7          5.25          0.32         5.03 o                         
  17   3   7          6.04         13.41         5.10 o                         
  18   3   7        261.51        257.88         8.67 o                         
  19   3   7          0.52          6.03         6.49 o                         
  20   3   7         26.58         20.97        12.30 o                         
   0   4   7       1755.22       2212.92        25.73 o                         
   1   4   7        290.19        217.96         4.04 o                         
   2   4   7       1086.27       1244.62        11.23 o                         
   3   4   7       1047.38       1166.11        11.34 o                         
   4   4   7       7205.54       7184.91        62.54 o                         
   5   4   7       2539.15       2396.06        23.53 o                         
   6   4   7        398.47        494.78         7.27 o                         
   7   4   7         17.25         58.94         4.01 o                         
   8   4   7       1543.58       1709.16        19.33 o                         
   9   4   7        162.59        176.64         5.61 o                         
  10   4   7       1346.36       1317.40        18.12 o                         
  11   4   7        642.61        623.20        11.91 o                         
  12   4   7        568.93        577.16        10.62 o                         
  13   4   7       2039.55       2037.95        24.32 o                         
  14   4   7        269.55        270.91         8.55 o                         
  15   4   7       1042.38       1069.79        14.84 o                         
  16   4   7          0.94         16.03         5.29 o                         
  17   4   7       1485.66       1554.71        24.71 o                         
  18   4   7         41.80         41.23         5.69 o                         
  19   4   7         13.18         22.70         7.00 o                         
  20   4   7         12.35          7.07        16.09 o                         
   1   5   7      38554.18      39115.12       249.56 o                         
   2   5   7         44.21         23.59         2.22 o                         
   3   5   7      21607.90      20349.38       157.09 o                         
   4   5   7       8630.47       9357.49        80.48 o                         
   5   5   7      21068.94      21116.27       169.20 o                         
   6   5   7         32.09         52.61         4.83 o                         
   7   5   7       6118.43       5889.27        48.20 o                         
   8   5   7         32.19         25.44         3.62 o                         
   9   5   7       6814.00       6952.47        63.42 o                         
  10   5   7      10561.25      10056.15        97.83 o                         
  11   5   7       5986.32       6050.73        58.22 o                         
  12   5   7         55.11         60.59         6.19 o                         
  13   5   7       2306.29       2314.60        29.07 o                         
  14   5   7         47.06         64.12         8.07 o                         
  15   5   7       1454.29       1524.58        20.84 o                         
  16   5   7        443.91        461.90        11.86 o                         
  17   5   7        366.83        376.46        11.46 o                         
  18   5   7        138.76        123.82         8.20 o                         
  19   5   7        424.67        390.06        20.15 o                         
  20   5   7         61.76         44.02        18.43 o                         
   0   6   7       8492.23       8825.22        83.39 o                         
   1   6   7       1418.72       1815.39        15.00 o                         
   2   6   7       5691.09       5596.61        43.18 o                         
   3   6   7       5086.27       5373.79        46.45 o                         
   4   6   7       2792.47       2713.18        27.55 o                         
   5   6   7        698.21        619.99         8.02 o                         
   6   6   7         16.93         74.42         4.04 o                         
   7   6   7       1524.17       1440.28        16.93 o                         
   8   6   7        545.92        558.50         8.52 o                         
   9   6   7         50.60         59.18         4.76 o                         
  10   6   7        472.72        475.28         9.47 o                         
  11   6   7          2.92         10.24         5.00 o                         
  12   6   7        526.66        555.07        11.90 o                         
  13   6   7        142.03        156.28         8.05 o                         
  14   6   7         15.37         19.83         6.36 o                         
  15   6   7        262.33        263.66         9.43 o                         
  16   6   7          0.02         -6.74         6.81 o                         
  17   6   7        203.25        210.90         9.69 o                         
  18   6   7         77.74         94.12        10.28 o                         
  19   6   7          1.00        -11.40        11.40 o                         
  20   6   7         62.52         39.25        19.27 o                         
   1   7   7      10198.69      10256.88        70.00 o                         
   2   7   7       3542.15       3639.45        28.15 o                         
   3   7   7       6880.97       6981.22        55.41 o                         
   4   7   7        937.86        944.06        11.19 o                         
   5   7   7      17893.24      18245.63       133.08 o                         
   6   7   7        168.07        199.19         4.42 o                         
   7   7   7       3150.87       3126.33        27.02 o                         
   8   7   7       1207.76       1138.15        13.77 o                         
   9   7   7        933.62        933.13        11.94 o                         
  10   7   7          3.86         -0.95         3.87 o                         
  11   7   7        181.42        178.08         8.67 o                         
  12   7   7        131.42        141.93         7.14 o                         
  13   7   7       1245.83       1250.78        19.85 o                         
  14   7   7          8.54         10.30         6.56 o                         
  15   7   7        567.32        604.86        16.85 o                         
  16   7   7          2.24         -1.69         7.62 o                         
  17   7   7        481.59        481.60        20.50 o                         
  18   7   7          4.18         11.46         9.45 o                         
  19   7   7         81.20         76.61        14.22 o                         
  20   7   7         37.46          8.83        20.71 o                         
   0   8   7        233.12        255.49         8.15 o                         
   1   8   7        311.41        383.11         5.73 o                         
   2   8   7         92.05         89.04         3.63 o                         
   3   8   7         61.78         64.63         3.53 o                         
   4   8   7       5175.69       4898.92        39.80 o                         
   5   8   7       2698.14       2667.26        24.62 o                         
   6   8   7        589.39        528.43         7.59 o                         
   7   8   7       2601.49       2560.80        20.73 o                         
   8   8   7        249.20        249.77         5.72 o                         
   9   8   7       1994.97       1980.55        18.76 o                         
  10   8   7         12.86         22.25         4.58 o                         
  11   8   7       1693.40       1703.59        18.68 o                         
  12   8   7        108.16        107.42         5.25 o                         
  13   8   7       1169.51       1163.83        16.53 o                         
  14   8   7        706.27        701.74        13.59 o                         
  15   8   7        691.45        698.03        16.08 o                         
  16   8   7         48.90         47.52         8.39 o                         
  17   8   7        235.89        260.29        14.40 o                         
  18   8   7         23.90         32.13        11.49 o                         
  19   8   7        748.49        758.97        34.98 o                         
  20   8   7         18.96          9.43        22.11 o                         
   1   9   7         29.21        149.12         6.30 o                         
   2   9   7       1050.95       1054.49        10.47 o                         
   3   9   7       2859.93       2755.97        22.81 o                         
   4   9   7        405.28        434.34         8.45 o                         
   5   9   7       1400.66       1492.80        16.54 o                         
   6   9   7       4396.10       4178.06        34.52 o                         
   7   9   7       1296.09       1294.58        12.70 o                         
   8   9   7        354.20        353.14         6.53 o                         
   9   9   7        405.74        424.09         9.02 o                         
  10   9   7        101.03        103.67         5.08 o                         
  11   9   7        231.69        249.25         7.31 o                         
  12   9   7         53.51         56.23         4.48 o                         
  13   9   7        218.37        221.63         7.05 o                         
  14   9   7          5.39          4.86         5.19 o                         
  15   9   7        132.46        148.87         7.89 o                         
  16   9   7        278.82        279.05         9.37 o                         
  17   9   7          2.69          3.36         8.02 o                         
  18   9   7          2.16         13.64        11.91 o                         
  19   9   7         36.88         47.56        17.18 o                         
  20   9   7         18.85         32.51        24.52 o                         
   0  10   7       1084.94       1075.98        13.67 o                         
   1  10   7         58.18         54.37         2.86 o                         
   2  10   7        109.99        104.46         4.10 o                         
   3  10   7         36.21         42.45         3.46 o                         
   4  10   7          1.42          3.60         3.56 o                         
   5  10   7       2054.19       2014.71        18.79 o                         
   6  10   7       1401.67       1374.79        15.00 o                         
   7  10   7       1144.77       1164.40        13.48 o                         
   8  10   7         50.61         68.22         4.27 o                         
   9  10   7          1.25          4.29         3.40 o                         
  10  10   7        213.62        191.35         5.27 o                         
  11  10   7         29.82         36.37         5.13 o                         
  12  10   7        366.37        370.50        11.82 o                         
  13  10   7        232.27        223.86         6.40 o                         
  14  10   7        140.82        151.84         7.59 o                         
  15  10   7        471.11        476.35        12.87 o                         
  16  10   7         37.80         57.02        10.95 o                         
  17  10   7        211.75        223.22        16.19 o                         
  18  10   7        120.58        140.29        19.11 o                         
  19  10   7          0.97          6.93        16.51 o                         
   1  11   7       7002.33       7058.98        44.58 o                         
   2  11   7        302.82        283.36         5.82 o                         
   3  11   7       4314.92       4266.09        31.05 o                         
   4  11   7        150.10        148.78         5.08 o                         
   5  11   7       2285.49       2252.88        20.53 o                         
   6  11   7        487.90        474.57         8.43 o                         
   7  11   7       4422.96       4275.55        35.18 o                         
   8  11   7        182.75        201.54         6.18 o                         
   9  11   7       3137.05       3081.15        24.84 o                         
  10  11   7        453.19        475.04         9.57 o                         
  11  11   7       2380.67       2322.81        25.68 o                         
  12  11   7        735.89        766.55        11.56 o                         
  13  11   7       1086.44       1124.48        16.19 o                         
  14  11   7          1.85          5.00         6.66 o                         
  15  11   7        261.52        277.96        10.72 o                         
  16  11   7          5.37          3.92         9.91 o                         
  17  11   7        288.93        299.43        21.82 o                         
  18  11   7         70.39         59.50        23.45 o                         
   0  12   7        726.74        726.81        12.77 o                         
   1  12   7          5.36         10.68         3.27 o                         
   2  12   7        146.96        148.61         4.85 o                         
   3  12   7       1456.67       1486.36        15.51 o                         
   4  12   7          0.86          7.36         4.03 o                         
   5  12   7         88.29         85.18         4.97 o                         
   6  12   7        144.60        159.00         6.26 o                         
   7  12   7         52.70         63.01         4.99 o                         
   8  12   7          0.30         12.17         4.79 o                         
   9  12   7         67.87         70.20         5.36 o                         
  10  12   7         38.60         31.20         5.33 o                         
  11  12   7        674.11        702.70        10.95 o                         
  12  12   7         93.34         91.11         7.32 o                         
  13  12   7         70.58         73.23         7.20 o                         
  14  12   7         51.27         62.14         7.35 o                         
  15  12   7        133.31        145.35        11.72 o                         
  16  12   7          0.36         -2.59        19.50 o                         
  17  12   7         13.18         -2.64        20.02 o                         
   1  13   7       2204.49       2125.82        17.54 o                         
   2  13   7         15.15         21.15         4.42 o                         
   3  13   7         45.21         61.72         4.58 o                         
   4  13   7        582.38        560.48         8.87 o                         
   5  13   7        566.78        597.14         9.60 o                         
   6  13   7         53.33         60.56         5.27 o                         
   7  13   7        129.03        142.16         6.09 o                         
   8  13   7         11.31         18.55         4.82 o                         
   9  13   7       1375.71       1338.71        15.43 o                         
  10  13   7        823.71        764.25        12.44 o                         
  11  13   7          5.84         22.96         6.60 o                         
  12  13   7        127.97        143.98         9.46 o                         
  13  13   7         35.49         26.71         6.86 o                         
  14  13   7          9.81         13.25         9.15 o                         
  15  13   7         10.73          4.39        17.43 o                         
   0  14   7        446.41        434.75         9.33 o                         
   1  14   7         24.60         27.80         4.05 o                         
   2  14   7         61.52         55.86         4.58 o                         
   3  14   7         63.05         61.14         4.99 o                         
   4  14   7          8.40          9.21         5.10 o                         
   5  14   7         62.67         49.66         5.23 o                         
   6  14   7         18.95         20.30         5.04 o                         
   7  14   7        200.83        213.63         7.25 o                         
   8  14   7          2.02         10.29         5.05 o                         
   9  14   7        318.21        343.16         7.51 o                         
  10  14   7        816.90        792.21        12.72 o                         
  11  14   7         24.58         26.36         6.72 o                         
  12  14   7         10.86         14.59         7.75 o                         
  13  14   7        444.14        471.99        17.21 o                         
  14  14   7         24.07         10.52        14.43 o                         
   1  15   7        899.01        921.14        10.82 o                         
   2  15   7        111.34        106.96         5.22 o                         
   3  15   7       1181.57       1172.44        13.45 o                         
   4  15   7         10.03          8.07         4.35 o                         
   5  15   7        724.56        721.26        12.04 o                         
   6  15   7          0.91          2.66         5.57 o                         
   7  15   7        240.75        262.04         8.53 o                         
   8  15   7        169.44        158.64         7.59 o                         
   9  15   7       1202.51       1253.65        18.72 o                         
  10  15   7         34.70         29.44         5.67 o                         
  11  15   7         41.78         39.79         7.17 o                         
  12  15   7          7.74          9.51         8.59 o                         
  13  15   7         42.51         48.41        16.09 o                         
   0  16   7         31.84         44.86         5.87 o                         
   1  16   7         31.02         34.62         4.49 o                         
   2  16   7        119.91        133.20         5.44 o                         
   3  16   7        142.98        138.52         6.49 o                         
   4  16   7          0.21          3.80         5.98 o                         
   5  16   7         42.20         50.81         7.42 o                         
   6  16   7         67.88         89.74         8.17 o                         
   7  16   7        213.76        215.46         9.88 o                         
   8  16   7        283.47        298.68        10.87 o                         
   9  16   7          4.44          5.94         7.48 o                         
  10  16   7          0.51          5.04        10.19 o                         
  11  16   7         36.31         24.50        10.58 o                         
  12  16   7          1.16        -12.69        12.85 o                         
   1  17   7       1626.59       1623.69        30.12 o                         
   2  17   7         11.87         14.10         7.75 o                         
   3  17   7        949.68        961.14        20.92 o                         
   4  17   7         20.82         16.10         8.43 o                         
   5  17   7        448.86        474.28        13.96 o                         
   6  17   7        281.54        288.92        10.66 o                         
   7  17   7        939.01        942.64        21.40 o                         
   8  17   7          4.72          3.51         9.76 o                         
   9  17   7        243.34        206.46        14.35 o                         
  10  17   7         14.34         10.03        10.52 o                         
  11  17   7         62.54         61.02        13.11 o                         
   0  18   7          4.18          7.71        15.16 o                         
   1  18   7         27.20         22.94         8.09 o                         
   2  18   7         68.57         69.75         9.00 o                         
   3  18   7         15.16          6.65         8.76 o                         
   4  18   7         16.28         15.61        11.73 o                         
   5  18   7         69.20         49.50        14.59 o                         
   6  18   7          3.76         14.83        16.23 o                         
   7  18   7         62.69         46.61        14.35 o                         
   8  18   7         11.59         -2.70        14.06 o                         
   9  18   7         16.63          4.36        16.94 o                         
  10  18   7         49.32         48.35        30.88 o                         
   1  19   7          2.60          4.30        14.28 o                         
   2  19   7         46.06         35.69        10.41 o                         
   3  19   7          4.91         11.77        10.45 o                         
   4  19   7          7.88         16.35        12.15 o                         
   5  19   7          0.62         16.06        17.73 o                         
   6  19   7          0.82          6.15        21.00 o                         
   7  19   7          1.90          7.78        20.31 o                         
   0   0   8       2064.68       2122.66        69.45 o                         
   1   0   8       1071.98       1194.84        19.59 o                         
   2   0   8        224.42        286.04         6.59 o                         
   3   0   8      23296.59      23514.57       224.53 o                         
   4   0   8      19080.57      18485.56       186.60 o                         
   5   0   8       2624.74       2876.26        35.88 o                         
   6   0   8        655.08        648.78        11.27 o                         
   7   0   8       1214.47       1367.21        19.38 o                         
   8   0   8       3363.07       3392.29        46.84 o                         
   9   0   8       1989.07       1880.47        23.93 o                         
  10   0   8       1093.98       1052.53        16.05 o                         
  11   0   8       2010.58       1905.12        25.17 o                         
  12   0   8        103.10         93.49         6.69 o                         
  13   0   8       2853.24       2836.20        50.71 o                         
  14   0   8         15.55         20.80         7.35 o                         
  15   0   8         16.32          5.95         8.07 o                         
  16   0   8       1922.66       1883.98        40.13 o                         
  17   0   8        721.47        699.48        16.83 o                         
  18   0   8          2.07         -5.79         5.91 o                         
  19   0   8        250.73        211.55        36.68 o                         
   1   1   8        286.62        319.32         4.52 o                         
   2   1   8       1433.39       1299.18        11.70 o                         
   3   1   8       2003.13       1609.30        13.90 o                         
   4   1   8       1299.67       1610.24        14.72 o                         
   5   1   8       6256.48       6563.98        51.42 o                         
   6   1   8      10316.99      11447.28        86.57 o                         
   7   1   8       9853.58       9587.54        74.41 o                         
   8   1   8        545.78        551.50         7.79 o                         
   9   1   8        597.51        636.88         8.42 o                         
  10   1   8        216.09        193.51         5.32 o                         
  11   1   8       5272.44       5136.03        42.71 o                         
  12   1   8          0.72          7.43         3.95 o                         
  13   1   8       3965.28       3918.21        35.57 o                         
  14   1   8        790.78        762.45        12.10 o                         
  15   1   8       1134.79       1148.93        18.07 o                         
  16   1   8          9.22         14.62         5.69 o                         
  17   1   8         43.96         39.02         5.47 o                         
  18   1   8         11.81          9.00         5.28 o                         
  19   1   8          1.08          3.20         5.55 o                         
  20   1   8         29.48         31.44        14.29 o                         
   0   2   8       1524.58       1577.44        17.64 o                         
   1   2   8       5846.71       5607.70        41.99 o                         
   2   2   8      14548.03      15265.72       113.72 o                         
   3   2   8       4809.67       5145.63        43.23 o                         
   4   2   8       1455.68       1520.72        16.02 o                         
   5   2   8       2027.72       2263.66        18.89 o                         
   6   2   8       2964.19       3124.73        26.83 o                         
   7   2   8       1254.85       1325.45        14.33 o                         
   8   2   8       2011.39       2010.32        18.87 o                         
   9   2   8       2859.99       2708.94        23.22 o                         
  10   2   8        666.65        646.18         9.05 o                         
  11   2   8          8.80          6.69         3.36 o                         
  12   2   8       1855.98       1828.54        18.89 o                         
  13   2   8         87.40         97.71         5.00 o                         
  14   2   8        317.59        314.42         7.30 o                         
  15   2   8       2520.56       2436.67        22.41 o                         
  16   2   8         35.64         25.37         3.57 o                         
  17   2   8          1.53          4.28         6.33 o                         
  18   2   8         65.00         65.72         7.36 o                         
  19   2   8         90.88         89.79        12.29 o                         
  20   2   8          3.24         23.58        12.37 o                         
   1   3   8      21113.99      20117.82       140.37 o                         
   2   3   8        863.58        975.68         9.70 o                         
   3   3   8      75680.48      75484.35       518.35 o                         
   4   3   8         28.76         20.80         3.21 o                         
   5   3   8      13022.00      11995.09       102.55 o                         
   6   3   8       6899.60       6579.49        58.50 o                         
   7   3   8      26051.04      25900.81       215.78 o                         
   8   3   8        139.48        148.32         4.60 o                         
   9   3   8      24442.79      23708.29       173.06 o                         
  10   3   8        509.28        498.04         8.78 o                         
  11   3   8       2725.30       2780.05        26.34 o                         
  12   3   8        570.30        605.71        10.46 o                         
  13   3   8        896.28        897.92        12.22 o                         
  14   3   8        676.05        679.17        10.40 o                         
  15   3   8       1600.53       1580.74        16.85 o                         
  16   3   8         63.98         76.71         5.08 o                         
  17   3   8        879.32        859.02        13.41 o                         
  18   3   8         23.30         28.28         6.91 o                         
  19   3   8         52.16         41.88         8.70 o                         
  20   3   8         11.07         10.86        16.02 o                         
   0   4   8       9630.55       9951.56        96.43 o                         
   1   4   8       6037.54       6636.26        45.70 o                         
   2   4   8       3676.66       3476.47        25.22 o                         
   3   4   8       2155.69       1900.93        17.08 o                         
   4   4   8        489.50        398.14         5.80 o                         
   5   4   8       5009.68       5117.59        42.88 o                         
   6   4   8        153.78        360.92        12.51 o                         
   7   4   8       5581.99       5430.35        44.61 o                         
   8   4   8       1796.34       1792.43        17.56 o                         
   9   4   8       2347.49       2215.76        23.17 o                         
  10   4   8        569.02        540.92        10.71 o                         
  11   4   8          7.03          9.52         4.59 o                         
  12   4   8       1439.13       1367.76        19.34 o                         
  13   4   8        160.35        197.76         7.21 o                         
  14   4   8         86.87         94.08         6.58 o                         
  15   4   8        349.72        331.67         8.40 o                         
  16   4   8         17.29         30.59         4.74 o                         
  17   4   8          5.38         18.56         5.00 o                         
  18   4   8         29.27         36.44         5.32 o                         
  19   4   8         38.31         40.01         6.72 o                         
  20   4   8        142.32        144.87        20.52 o                         
   1   5   8       5916.39       6044.71        40.32 o                         
   2   5   8          3.83         16.33         2.19 o                         
   3   5   8      13580.45      13518.52        98.99 o                         
   4   5   8       4983.74       5006.70        40.31 o                         
   5   5   8        289.21        326.03         6.85 o                         
   6   5   8       1911.12       2049.46        19.28 o                         
   7   5   8       1804.78       2030.11        19.06 o                         
   8   5   8       2154.70       2063.29        19.62 o                         
   9   5   8        181.27        185.80         9.37 o                         
  10   5   8        873.79        849.13        13.72 o                         
  11   5   8        135.93        163.62         7.36 o                         
  12   5   8         16.14         16.65         5.51 o                         
  13   5   8        201.12        215.26         7.96 o                         
  14   5   8          8.80          6.37         5.87 o                         
  15   5   8         19.37         15.30         6.21 o                         
  16   5   8         40.32         40.22         6.10 o                         
  17   5   8         83.61         79.31         6.82 o                         
  18   5   8         14.16         18.45         5.66 o                         
  19   5   8        166.86        155.67        12.54 o                         
  20   5   8          1.24          9.33        17.20 o                         
   0   6   8      19018.70      19782.21       172.38 o                         
   1   6   8       4365.35       4484.17        29.53 o                         
   2   6   8       2202.58       2074.56        17.33 o                         
   3   6   8       2772.27       2676.82        22.08 o                         
   4   6   8        203.36        193.67         4.59 o                         
   5   6   8          6.67         17.66         3.04 o                         
   6   6   8       2535.54       2458.00        19.68 o                         
   7   6   8       1557.25       1551.01        15.78 o                         
   8   6   8       2105.60       2153.15        20.59 o                         
   9   6   8         52.50         61.96         4.02 o                         
  10   6   8       3918.02       3783.69        37.66 o                         
  11   6   8        496.37        464.11        15.47 o                         
  12   6   8         24.46         22.30         5.67 o                         
  13   6   8        319.94        337.65         9.98 o                         
  14   6   8        115.60        116.83         7.80 o                         
  15   6   8        534.09        538.49        12.13 o                         
  16   6   8        265.41        282.88        10.34 o                         
  17   6   8        625.16        648.13        19.67 o                         
  18   6   8        460.52        416.44        11.78 o                         
  19   6   8        429.76        434.44        20.86 o                         
  20   6   8         21.23         28.18        18.77 o                         
   1   7   8      19812.53      19982.08       126.51 o                         
   2   7   8        813.93        833.29         8.19 o                         
   3   7   8       5589.46       5553.45        42.51 o                         
   4   7   8       1476.81       1327.87        16.32 o                         
   5   7   8       3733.83       3731.42        30.04 o                         
   6   7   8       1987.34       1911.58        15.47 o                         
   7   7   8       7244.50       7037.92        48.08 o                         
   8   7   8       1777.72       1690.30        16.95 o                         
   9   7   8       1869.14       1876.84        19.78 o                         
  10   7   8          0.73         -2.55         3.84 o                         
  11   7   8       2692.98       2737.01        33.40 o                         
  12   7   8         27.86         37.40         5.20 o                         
  13   7   8        631.51        647.85        13.85 o                         
  14   7   8        587.23        609.65        13.75 o                         
  15   7   8        396.03        397.90        11.27 o                         
  16   7   8         55.22         62.76         7.89 o                         
  17   7   8         83.28         89.37         9.01 o                         
  18   7   8         11.30         21.67         9.65 o                         
  19   7   8        133.93        107.21        14.88 o                         
  20   7   8         60.86         67.32        22.97 o                         
   0   8   8       3792.68       3909.05        38.90 o                         
   1   8   8         54.08         48.42         2.79 o                         
   2   8   8        127.04        159.67         4.01 o                         
   3   8   8        287.14        298.89         5.38 o                         
   4   8   8         33.09         32.69         4.86 o                         
   5   8   8         39.08         46.74         3.53 o                         
   6   8   8         12.59         38.59         3.28 o                         
   7   8   8        364.55        376.00         6.14 o                         
   8   8   8        253.75        242.88         5.26 o                         
   9   8   8          2.95         14.49         3.94 o                         
  10   8   8          2.46          0.02         4.10 o                         
  11   8   8        106.99        119.42         6.06 o                         
  12   8   8          0.76         -0.28         3.50 o                         
  13   8   8         37.15         45.92         5.33 o                         
  14   8   8         24.94         22.16         5.47 o                         
  15   8   8          5.11          3.78         5.87 o                         
  16   8   8          2.21          6.69         6.34 o                         
  17   8   8          3.69          5.52         7.19 o                         
  18   8   8          3.85          4.91        11.17 o                         
  19   8   8         15.73         22.95        16.36 o                         
   1   9   8      12051.40      11958.07        69.99 o                         
   2   9   8          0.60          3.34         3.03 o                         
   3   9   8       8614.00       8824.53        60.76 o                         
   4   9   8        719.79        690.15         9.05 o                         
   5   9   8       9131.31       8809.73        70.61 o                         
   6   9   8       1124.73       1259.25        13.97 o                         
   7   9   8       2234.00       2380.76        19.79 o                         
   8   9   8        331.37        309.99         5.65 o                         
   9   9   8       2054.70       2004.68        17.45 o                         
  10   9   8        251.49        241.28         6.05 o                         
  11   9   8       2110.20       2100.31        22.09 o                         
  12   9   8        439.32        443.96         9.20 o                         
  13   9   8        761.04        771.50        12.45 o                         
  14   9   8         34.33         37.13         5.47 o                         
  15   9   8        588.87        568.55        12.91 o                         
  16   9   8        201.26        195.36         8.66 o                         
  17   9   8        379.88        378.75        19.57 o                         
  18   9   8          7.33        -15.85        15.85 o                         
  19   9   8         10.01         -3.64        23.37 o                         
   0  10   8         40.89        169.74         8.32 o                         
   1  10   8         63.85         76.20         3.84 o                         
   2  10   8       2465.63       2514.50        20.06 o                         
   3  10   8         43.43         44.41         3.71 o                         
   4  10   8        848.60        793.99         9.91 o                         
   5  10   8         40.93         35.41         4.08 o                         
   6  10   8        141.50        181.54         5.74 o                         
   7  10   8        750.64        766.25         9.87 o                         
   8  10   8       1060.61       1064.71        12.00 o                         
   9  10   8        101.25        103.57         4.19 o                         
  10  10   8        276.92        279.62         7.85 o                         
  11  10   8        242.84        239.70         6.71 o                         
  12  10   8         26.90         25.32         4.84 o                         
  13  10   8        633.10        627.37        12.20 o                         
  14  10   8        167.06        182.31         8.26 o                         
  15  10   8        118.74        130.50         9.55 o                         
  16  10   8          4.16         -2.32         8.74 o                         
  17  10   8        279.80        295.95        21.82 o                         
  18  10   8         20.71         23.79        21.80 o                         
  19  10   8         93.81         84.35        26.63 o                         
   1  11   8         12.87         40.68         2.95 o                         
   2  11   8        709.48        707.41         8.75 o                         
   3  11   8       2909.22       2878.92        22.18 o                         
   4  11   8         30.06         37.65         4.08 o                         
   5  11   8          2.85          7.28         4.14 o                         
   6  11   8        237.44        257.83         6.47 o                         
   7  11   8         21.66         68.93         4.90 o                         
   8  11   8         50.75         45.01         4.66 o                         
   9  11   8        205.61        231.33         6.85 o                         
  10  11   8        205.89        220.65         6.15 o                         
  11  11   8         32.83         36.78         4.57 o                         
  12  11   8         20.58         18.51         4.71 o                         
  13  11   8        110.97        126.05         7.37 o                         
  14  11   8         33.62         41.77         6.64 o                         
  15  11   8         33.24         38.22         7.31 o                         
  16  11   8          7.23         11.55        17.68 o                         
  17  11   8         42.63         17.96        20.31 o                         
  18  11   8          1.42          3.10        20.44 o                         
   0  12   8        245.52        262.75         7.48 o                         
   1  12   8        288.04        264.01         4.95 o                         
   2  12   8        147.84        168.25         5.00 o                         
   3  12   8         11.89         16.11         3.82 o                         
   4  12   8        297.86        320.52         7.14 o                         
   5  12   8        143.13        142.82         5.47 o                         
   6  12   8        233.44        263.07         6.94 o                         
   7  12   8         66.16         70.26         5.15 o                         
   8  12   8        278.10        332.85         7.41 o                         
   9  12   8        142.68        133.73         5.94 o                         
  10  12   8         57.93         59.67         5.50 o                         
  11  12   8        252.50        234.46         6.91 o                         
  12  12   8         28.31         31.42         6.19 o                         
  13  12   8        400.21        382.02        10.93 o                         
  14  12   8        367.86        395.05        12.06 o                         
  15  12   8         66.57         65.19        10.11 o                         
  16  12   8         48.14         46.76        20.31 o                         
  17  12   8        242.94        140.96        26.40 o                         
   1  13   8       3279.42       3289.25        23.61 o                         
   2  13   8        941.49        895.03        11.02 o                         
   3  13   8       3664.16       3532.68        27.87 o                         
   4  13   8         90.18         96.32         5.10 o                         
   5  13   8       5269.00       5101.36        40.07 o                         
   6  13   8          0.37          3.17         4.74 o                         
   7  13   8       3080.54       3034.26        27.34 o                         
   8  13   8          4.48          9.11         4.66 o                         
   9  13   8       1088.03       1065.00        14.26 o                         
  10  13   8         77.42         86.79         6.07 o                         
  11  13   8       1401.02       1359.46        20.92 o                         
  12  13   8         31.17         40.76         7.53 o                         
  13  13   8        271.63        270.71        11.69 o                         
  14  13   8         67.38         62.58        11.50 o                         
  15  13   8         94.48         84.83        21.19 o                         
   0  14   8         69.55         93.26         5.91 o                         
   1  14   8        150.37        159.11         6.90 o                         
   2  14   8          1.28         18.23         4.70 o                         
   3  14   8         68.64         61.48         5.17 o                         
   4  14   8         22.78         24.10         4.92 o                         
   5  14   8        603.26        600.44         9.83 o                         
   6  14   8          0.12         12.15         5.17 o                         
   7  14   8         97.53        115.40         5.89 o                         
   8  14   8          1.41          6.23         4.94 o                         
   9  14   8        419.11        460.96         9.83 o                         
  10  14   8         43.86         46.43         5.83 o                         
  11  14   8         11.10         19.39         6.34 o                         
  12  14   8          4.14         21.08         8.06 o                         
  13  14   8          4.40          9.21         8.74 o                         
  14  14   8          1.27          3.56        23.87 o                         
   1  15   8       1916.16       1872.73        16.67 o                         
   2  15   8          6.76          6.03         4.36 o                         
   3  15   8       1653.10       1636.27        16.34 o                         
   4  15   8          0.09          3.43         5.43 o                         
   5  15   8       1336.88       1405.43        17.01 o                         
   6  15   8         45.97         49.19         5.96 o                         
   7  15   8       1122.44       1088.01        19.15 o                         
   8  15   8         20.34         25.14         7.25 o                         
   9  15   8         70.00         89.47         6.34 o                         
  10  15   8        145.80        145.85         7.07 o                         
  11  15   8        290.84        262.81        12.72 o                         
  12  15   8          2.60         -4.32         8.85 o                         
   0  16   8         10.79         33.29         6.49 o                         
   1  16   8          5.96          4.44         3.87 o                         
   2  16   8        503.45        519.29         8.53 o                         
   3  16   8         10.73          9.89         4.68 o                         
   4  16   8        105.01        104.33         6.83 o                         
   5  16   8        104.45         89.45         7.34 o                         
   6  16   8        479.66        507.04        13.74 o                         
   7  16   8         77.33         78.82         8.18 o                         
   8  16   8          7.88          4.21         7.29 o                         
   9  16   8          7.20          9.84         7.63 o                         
  10  16   8        176.44        156.17        16.26 o                         
  11  16   8        173.60        165.94        13.19 o                         
  12  16   8          9.30          6.79        12.92 o                         
   1  17   8        108.44        110.71         6.68 o                         
   2  17   8         68.91         75.10         8.81 o                         
   3  17   8         31.44         28.17         7.39 o                         
   4  17   8         71.87         70.30         9.23 o                         
   5  17   8          1.25         10.65        10.07 o                         
   6  17   8         88.06        108.32        12.07 o                         
   7  17   8        177.87        183.98        14.06 o                         
   8  17   8         64.89         63.54        11.49 o                         
   9  17   8          2.32          0.01        10.63 o                         
  10  17   8          0.36         -5.75        10.37 o                         
  11  17   8         23.42         10.39        14.17 o                         
   0  18   8          7.97         16.32        14.34 o                         
   1  18   8          4.40          4.92         8.74 o                         
   2  18   8         31.11         48.09         7.13 o                         
   3  18   8         79.60         81.81         9.77 o                         
   4  18   8          5.66         19.15        12.13 o                         
   5  18   8        204.58        186.99        17.79 o                         
   6  18   8          2.94         15.31        15.57 o                         
   7  18   8          7.67         15.25        12.86 o                         
   8  18   8        102.74         80.10        14.34 o                         
   9  18   8         56.04         41.57        14.39 o                         
  10  18   8         18.60         29.71        29.43 o                         
  11  18   8         76.47         53.35        31.30 o                         
   1  19   8        654.27        588.68        37.47 o                         
   2  19   8         27.44         20.28        10.36 o                         
   3  19   8        926.81        886.55        25.20 o                         
   4  19   8         12.11         32.58        12.65 o                         
   5  19   8        911.23        929.89        43.72 o                         
   6  19   8         73.97         79.66        18.16 o                         
   7  19   8         77.01         76.52        33.41 o                         
   0  20   8          7.71         24.43        22.51 o                         
   1  20   8          4.91        -17.78        22.72 o                         
   1   1   9       5158.05       5345.85        34.46 o                         
   2   1   9      15927.82      16661.85       119.82 o                         
   3   1   9        212.27        182.84         3.65 o                         
   4   1   9       2624.25       2662.90        21.07 o                         
   5   1   9      12753.21      12457.32        86.01 o                         
   6   1   9        342.27        331.47         5.27 o                         
   7   1   9       1620.09       1780.46        18.51 o                         
   8   1   9       1799.28       1875.39        20.05 o                         
   9   1   9       1568.70       1579.53        15.22 o                         
  10   1   9        707.98        698.56         9.53 o                         
  11   1   9        884.74        826.77        11.33 o                         
  12   1   9       1940.94       1970.04        20.90 o                         
  13   1   9       4564.32       4424.80        44.52 o                         
  14   1   9       1765.34       1689.19        31.89 o                         
  15   1   9        118.18        125.39         8.85 o                         
  16   1   9       1394.18       1349.88        18.58 o                         
  17   1   9        102.33        120.50         7.71 o                         
  18   1   9        299.83        275.98        10.30 o                         
  19   1   9          0.63          1.77         7.16 o                         
   0   2   9      22394.29      23545.86       223.44 o                         
   1   2   9      21342.52      21283.15       147.44 o                         
   2   2   9      40631.52      39535.78       280.82 o                         
   3   2   9       5906.17       5928.05        51.56 o                         
   4   2   9      12184.64      11903.80       100.68 o                         
   5   2   9       9652.97       9964.66        73.90 o                         
   6   2   9       9114.17       8847.13        61.05 o                         
   7   2   9        430.16        477.51         9.01 o                         
   8   2   9       4550.53       4317.14        35.88 o                         
   9   2   9       9151.27       8799.38        67.70 o                         
  10   2   9       7151.57       7159.40        55.45 o                         
  11   2   9        938.01        901.74        11.01 o                         
  12   2   9       2244.93       2191.09        24.88 o                         
  13   2   9        425.10        436.83         8.00 o                         
  14   2   9       1181.01       1144.40        15.07 o                         
  15   2   9         21.24         21.14         4.12 o                         
  16   2   9         40.52         46.32         3.99 o                         
  17   2   9        129.39        129.70         7.77 o                         
  18   2   9        780.44        782.16        18.40 o                         
  19   2   9        125.53        124.08        11.15 o                         
   1   3   9       6788.87       7071.28        52.54 o                         
   2   3   9        339.75        390.95         5.81 o                         
   3   3   9        177.85        227.17         4.69 o                         
   4   3   9       1774.88       2035.33        20.71 o                         
   5   3   9        869.92        949.48        11.24 o                         
   6   3   9         16.17         19.26         3.08 o                         
   7   3   9         36.69        173.02        10.49 o                         
   8   3   9         18.57         20.38         3.50 o                         
   9   3   9       3845.44       3859.47        32.89 o                         
  10   3   9        636.55        600.22         9.82 o                         
  11   3   9        129.83        134.24         5.57 o                         
  12   3   9         11.33         11.47         3.63 o                         
  13   3   9       1261.19       1197.24        14.51 o                         
  14   3   9        143.03        131.62         4.97 o                         
  15   3   9        312.82        317.04         6.89 o                         
  16   3   9        331.67        332.34         7.55 o                         
  17   3   9        144.67        141.99         6.92 o                         
  18   3   9          1.53          7.99         5.36 o                         
  19   3   9          0.14         -8.83         8.83 o                         
   0   4   9       2504.06       2102.19        23.49 o                         
   1   4   9        927.59        839.38         8.63 o                         
   2   4   9      12039.65      11857.95        89.85 o                         
   3   4   9        117.32        141.68         3.58 o                         
   4   4   9      18063.03      18014.39       134.93 o                         
   5   4   9        253.40        245.91         6.02 o                         
   6   4   9      17267.61      16611.90       146.84 o                         
   7   4   9       3857.59       4024.43        34.05 o                         
   8   4   9       7478.19       7459.64        64.55 o                         
   9   4   9       1654.57       1564.52        18.91 o                         
  10   4   9        106.05        105.42         4.25 o                         
  11   4   9        579.24        557.47        11.00 o                         
  12   4   9       3706.00       3575.13        39.36 o                         
  13   4   9        595.71        558.68         9.53 o                         
  14   4   9        723.96        730.99        10.69 o                         
  15   4   9        437.65        440.35         9.00 o                         
  16   4   9        309.73        324.84         7.66 o                         
  17   4   9        353.00        343.11        14.62 o                         
  18   4   9         94.01         97.41         7.21 o                         
  19   4   9        223.05        220.42        12.95 o                         
   1   5   9      14348.92      14827.34        96.69 o                         
   2   5   9        330.66        396.75         5.35 o                         
   3   5   9        703.73        619.55         9.40 o                         
   4   5   9        145.81         76.10         3.10 o                         
   5   5   9       4966.58       4889.99        41.32 o                         
   6   5   9       1707.25       1619.41        18.05 o                         
   7   5   9       3174.50       3146.12        28.11 o                         
   8   5   9        514.68        501.41         9.79 o                         
   9   5   9       1861.83       1913.83        20.08 o                         
  10   5   9        990.22        924.04        12.41 o                         
  11   5   9       1239.70       1115.35        19.78 o                         
  12   5   9       1174.99       1241.46        23.69 o                         
  13   5   9        788.36        800.28        14.16 o                         
  14   5   9        729.84        776.63        14.45 o                         
  15   5   9          5.53          7.65         4.75 o                         
  16   5   9         20.01         24.82         5.06 o                         
  17   5   9        677.77        652.14        20.07 o                         
  18   5   9        393.75        380.01        19.44 o                         
  19   5   9          4.09         -9.24        11.24 o                         
   0   6   9        109.98        100.86         4.92 o                         
   1   6   9        778.67        850.78         8.49 o                         
   2   6   9        155.09        167.09         5.08 o                         
   3   6   9       1213.87       1249.50        11.55 o                         
   4   6   9       4174.57       4105.93        34.38 o                         
   5   6   9       1203.68       1168.06        11.86 o                         
   6   6   9        796.43        875.51         9.61 o                         
   7   6   9         85.26        146.89         4.83 o                         
   8   6   9          7.72         17.87         3.29 o                         
   9   6   9       1147.34       1083.02        13.16 o                         
  10   6   9          1.78          8.51         3.75 o                         
  11   6   9        398.82        392.21         7.85 o                         
  12   6   9         81.82         85.91         5.40 o                         
  13   6   9         53.07         61.44         5.34 o                         
  14   6   9        234.06        253.94         9.22 o                         
  15   6   9         21.18         20.45         6.79 o                         
  16   6   9          5.22          2.12         6.85 o                         
  17   6   9         95.65        108.68         6.80 o                         
  18   6   9          8.15         15.63         5.55 o                         
  19   6   9          4.46          0.42        11.90 o                         
   1   7   9       1486.11       1615.70        13.72 o                         
   2   7   9         26.93         55.46         2.90 o                         
   3   7   9        528.69        484.22         7.30 o                         
   4   7   9       5434.28       5651.39        44.73 o                         
   5   7   9         33.81         66.32         4.32 o                         
   6   7   9        544.22        509.97         6.78 o                         
   7   7   9         20.54         92.74         4.19 o                         
   8   7   9         19.10         30.27         3.70 o                         
   9   7   9        926.57        941.31        11.50 o                         
  10   7   9         56.30         52.22         4.26 o                         
  11   7   9        256.18        258.80         6.65 o                         
  12   7   9         12.09          8.89         3.21 o                         
  13   7   9        893.79        939.85        18.69 o                         
  14   7   9        320.23        349.59         9.12 o                         
  15   7   9         69.35         63.81         6.01 o                         
  16   7   9        377.86        403.79        15.18 o                         
  17   7   9         74.09         76.78         7.18 o                         
  18   7   9         35.74         31.57        10.00 o                         
  19   7   9        189.08        178.91        16.36 o                         
   0   8   9      11946.76      12224.79       109.77 o                         
   1   8   9       1849.06       1860.40        15.04 o                         
   2   8   9       7835.11       7973.93        49.84 o                         
   3   8   9         98.02         89.68         3.74 o                         
   4   8   9       6067.51       5988.62        47.60 o                         
   5   8   9         72.45        111.49         4.19 o                         
   6   8   9       3338.97       3436.19        25.23 o                         
   7   8   9        177.24        182.85         4.77 o                         
   8   8   9       1676.17       1711.02        15.15 o                         
   9   8   9        922.56        907.20        12.05 o                         
  10   8   9       2283.34       2249.08        21.23 o                         
  11   8   9        838.60        807.80        11.88 o                         
  12   8   9       2468.04       2431.14        25.43 o                         
  13   8   9        128.39        129.00         6.58 o                         
  14   8   9        415.62        461.09        10.50 o                         
  15   8   9        224.27        241.68        10.28 o                         
  16   8   9        672.17        680.57        18.28 o                         
  17   8   9        154.75        147.39        11.52 o                         
  18   8   9        152.39        132.70        18.25 o                         
  19   8   9        405.10        349.26        25.68 o                         
   1   9   9         99.59         99.55         3.44 o                         
   2   9   9        758.41        735.83         8.82 o                         
   3   9   9          2.27          3.91         3.20 o                         
   4   9   9         23.44         29.09         3.52 o                         
   5   9   9        504.85        430.89         8.24 o                         
   6   9   9         12.82         15.89         3.46 o                         
   7   9   9        136.11        124.38         4.76 o                         
   8   9   9         32.30         42.64         3.73 o                         
   9   9   9        647.29        605.61         9.39 o                         
  10   9   9         52.76         52.78         4.06 o                         
  11   9   9         17.40         24.80         4.77 o                         
  12   9   9        451.93        468.92         9.20 o                         
  13   9   9        162.73        164.64         7.13 o                         
  14   9   9        323.21        326.84         9.60 o                         
  15   9   9         34.63         29.85         6.17 o                         
  16   9   9        153.32        144.98         8.43 o                         
  17   9   9          2.63         14.65        16.28 o                         
  18   9   9         57.06         45.10        26.76 o                         
  19   9   9          5.50        -18.70        23.64 o                         
   0  10   9       2593.29       2663.90        29.41 o                         
   1  10   9         78.64         95.23         3.95 o                         
   2  10   9       1639.71       1656.09        16.69 o                         
   3  10   9        453.65        398.76         6.83 o                         
   4  10   9          9.62         22.23         3.08 o                         
   5  10   9       1044.57       1039.44        12.64 o                         
   6  10   9       1023.03       1017.34        12.38 o                         
   7  10   9        130.65        154.13         5.05 o                         
   8  10   9       1483.86       1459.47        14.44 o                         
   9  10   9        872.15        877.46        11.94 o                         
  10  10   9        432.74        410.87         7.09 o                         
  11  10   9        344.51        351.42         6.94 o                         
  12  10   9         29.95         29.05         4.35 o                         
  13  10   9         81.93        101.78         7.95 o                         
  14  10   9        376.47        366.14        10.37 o                         
  15  10   9        138.06        145.46         8.38 o                         
  16  10   9        184.90        189.25        11.71 o                         
  17  10   9         20.18         21.46        14.73 o                         
  18  10   9        123.25        119.24        27.91 o                         
  19  10   9          8.54          3.47        22.97 o                         
   1  11   9        154.78        146.88         4.08 o                         
   2  11   9        235.91        208.08         5.24 o                         
   3  11   9       3010.76       2839.36        22.92 o                         
   4  11   9         19.17         15.09         3.87 o                         
   5  11   9       1241.71       1210.40        13.83 o                         
   6  11   9        915.65        850.68        11.03 o                         
   7  11   9        687.56        676.61         9.70 o                         
   8  11   9        348.47        377.91         8.52 o                         
   9  11   9       1104.09       1048.73        13.64 o                         
  10  11   9        413.09        435.13         8.98 o                         
  11  11   9         72.96         69.15         4.75 o                         
  12  11   9        300.00        263.73         6.60 o                         
  13  11   9        316.93        353.35        10.83 o                         
  14  11   9        577.00        589.64        14.60 o                         
  15  11   9        365.39        312.67        13.64 o                         
  16  11   9        183.71        197.82        19.97 o                         
  17  11   9          2.38          3.93        15.18 o                         
  18  11   9        209.81        234.57        31.48 o                         
   0  12   9        506.27        566.51         9.11 o                         
   1  12   9         16.21         15.05         3.07 o                         
   2  12   9        864.57        882.02        11.17 o                         
   3  12   9          9.19         11.48         3.84 o                         
   4  12   9       3767.22       3710.05        29.70 o                         
   5  12   9        419.59        433.97         8.27 o                         
   6  12   9       1142.96       1140.24        13.45 o                         
   7  12   9        301.28        339.48         7.14 o                         
   8  12   9        453.52        455.35        10.05 o                         
   9  12   9        238.05        272.23         6.98 o                         
  10  12   9        836.32        863.57        11.96 o                         
  11  12   9         89.86        117.56         5.95 o                         
  12  12   9         82.16         96.64        12.38 o                         
  13  12   9         11.66         32.31         7.23 o                         
  14  12   9        139.17        145.32        10.40 o                         
  15  12   9          5.37         -0.72        14.91 o                         
  16  12   9         49.78         75.35        23.43 o                         
   1  13   9         35.57         35.01         3.33 o                         
   2  13   9        131.90        144.51         5.21 o                         
   3  13   9        253.06        269.65         6.50 o                         
   4  13   9         11.33         11.28         4.45 o                         
   5  13   9        407.51        368.02         8.12 o                         
   6  13   9         46.75         43.12         5.12 o                         
   7  13   9         11.19         29.40         5.02 o                         
   8  13   9         27.51         37.73         4.91 o                         
   9  13   9          1.98          5.59         4.76 o                         
  10  13   9         11.72         18.30         5.27 o                         
  11  13   9          1.45          2.83         6.52 o                         
  12  13   9         41.57         44.66         9.33 o                         
  13  13   9        131.64        132.13         9.67 o                         
  14  13   9          7.38          2.56         9.47 o                         
  15  13   9          0.32         12.59        20.02 o                         
   0  14   9       2540.33       2582.75        27.29 o                         
   1  14   9         80.75         92.90         4.70 o                         
   2  14   9       2518.43       2575.24        22.08 o                         
   3  14   9         19.40         23.89         4.65 o                         
   4  14   9       1473.71       1465.30        16.44 o                         
   5  14   9        132.58        131.90         5.91 o                         
   6  14   9       1727.98       1711.90        18.00 o                         
   7  14   9         14.35         22.92         4.98 o                         
   8  14   9       2035.26       2090.29        20.20 o                         
   9  14   9         49.94         67.79         5.84 o                         
  10  14   9        840.57        867.80        15.06 o                         
  11  14   9        348.01        309.16         9.82 o                         
  12  14   9        699.76        703.20        16.44 o                         
  13  14   9         22.20         23.99        10.58 o                         
  14  14   9        143.02        162.73        30.84 o                         
   1  15   9        396.96        395.33         7.22 o                         
   2  15   9         89.02         93.21         5.27 o                         
   3  15   9        185.85        204.36         6.89 o                         
   4  15   9          0.38          3.18         5.33 o                         
   5  15   9        443.47        454.24         9.55 o                         
   6  15   9        447.41        452.87         9.62 o                         
   7  15   9         22.22         19.20         6.06 o                         
   8  15   9        133.42        127.07         8.03 o                         
   9  15   9         50.07         49.41         6.76 o                         
  10  15   9        142.22        159.71         7.69 o                         
  11  15   9        129.28        109.25         8.91 o                         
  12  15   9         79.81         78.78         9.16 o                         
  13  15   9          9.57         -3.33        23.47 o                         
   0  16   9        440.26        451.82        10.81 o                         
   1  16   9        171.54        172.55         5.89 o                         
   2  16   9          1.24          5.13         4.72 o                         
   3  16   9         28.85         29.75         4.98 o                         
   4  16   9        118.22        124.44         6.47 o                         
   5  16   9         11.56         15.88         6.78 o                         
   6  16   9        123.65        127.31         9.41 o                         
   7  16   9         15.24         19.53         7.35 o                         
   8  16   9        224.26        211.56         9.98 o                         
   9  16   9          4.90          6.32         6.30 o                         
  10  16   9        158.92        145.30        12.65 o                         
  11  16   9         31.63         24.31        10.02 o                         
  12  16   9          0.54          7.43        19.64 o                         
   1  17   9        339.25        303.82         8.48 o                         
   2  17   9          0.75          3.25         5.59 o                         
   3  17   9        257.42        225.69         7.95 o                         
   4  17   9         20.20          9.29         5.66 o                         
   5  17   9        300.26        305.45        12.08 o                         
   6  17   9        240.04        257.55        12.66 o                         
   7  17   9          2.67         -7.55        10.18 o                         
   8  17   9        388.33        403.36        17.86 o                         
   9  17   9         40.27         43.80        10.82 o                         
  10  17   9          2.13         -0.09        10.00 o                         
  11  17   9          5.71          3.85        26.32 o                         
   0  18   9        710.17        803.79        29.30 o                         
   1  18   9         17.14         18.23         8.77 o                         
   2  18   9        104.50         93.49         9.70 o                         
   3  18   9         23.75         22.51        10.59 o                         
   4  18   9        474.24        482.89        20.95 o                         
   5  18   9        206.05        205.92        22.53 o                         
   6  18   9         13.53         15.58        16.55 o                         
   7  18   9         12.07          5.45        13.27 o                         
   8  18   9        374.35        350.82        22.00 o                         
   9  18   9         93.19         97.04        29.73 o                         
  10  18   9        136.31        101.98        30.88 o                         
  11  18   9         62.78         94.29        33.53 o                         
   1  19   9          2.82         12.75        14.47 o                         
   2  19   9         20.48         16.21        10.53 o                         
   3  19   9         18.15          3.05        10.51 o                         
   4  19   9         21.33         22.77        10.49 o                         
   5  19   9          5.04         14.74        13.68 o                         
   6  19   9          0.69         -7.58        16.08 o                         
   7  19   9         29.45          4.37        28.20 o                         
   0   0  10       3064.79       2376.61        35.46 o                         
   1   0  10       7776.11       7954.51        89.57 o                         
   2   0  10      49959.18      49505.50       444.42 o                         
   3   0  10       8800.73       9031.18        83.61 o                         
   4   0  10      13338.88      12736.27       122.30 o                         
   5   0  10       3037.65       3178.30        36.32 o                         
   6   0  10        154.27        133.95         5.65 o                         
   7   0  10        310.75        286.59         9.06 o                         
   8   0  10      31580.95      31490.46       391.16 o                         
   9   0  10         15.29          9.59         5.54 o                         
  10   0  10      14672.04      14560.18       190.33 o                         
  11   0  10       1539.22       1429.96        21.79 o                         
  12   0  10        274.65        252.91         8.92 o                         
  13   0  10       8903.18       8824.02        98.65 o                         
  14   0  10       1352.57       1342.43        22.65 o                         
  15   0  10        160.79        195.08        12.79 o                         
  16   0  10       1088.40       1004.98        26.59 o                         
  17   0  10          4.51          0.03         7.72 o                         
  18   0  10        963.70        925.22        33.74 o                         
  19   0  10          0.02          6.27         9.94 o                         
   1   1  10      13383.25      13223.49        84.81 o                         
   2   1  10       7111.40       6938.99        51.28 o                         
   3   1  10         17.04         22.64         1.91 o                         
   4   1  10       1783.07       1939.57        19.45 o                         
   5   1  10        139.92        149.95         4.24 o                         
   6   1  10        768.76        785.08         9.49 o                         
   7   1  10       1804.74       1814.58        20.68 o                         
   8   1  10         34.20         65.85         4.48 o                         
   9   1  10        544.45        525.92         9.08 o                         
  10   1  10        619.72        608.57        10.44 o                         
  11   1  10       1175.53       1160.62        15.84 o                         
  12   1  10       1158.56       1146.68        14.97 o                         
  13   1  10        197.08        178.94         6.61 o                         
  14   1  10       2474.11       2372.34        24.73 o                         
  15   1  10        106.52        115.59         5.79 o                         
  16   1  10        584.27        518.50        10.80 o                         
  17   1  10         57.45         50.81         7.84 o                         
  18   1  10          4.34         13.38         4.91 o                         
  19   1  10          2.94          1.18         6.60 o                         
   0   2  10       3518.74       3615.02        40.09 o                         
   1   2  10        455.72        471.91         7.20 o                         
   2   2  10       2700.79       2405.98        18.74 o                         
   3   2  10        784.68        742.68         8.63 o                         
   4   2  10       3906.73       3670.34        33.68 o                         
   5   2  10         46.47         54.40         2.94 o                         
   6   2  10       4261.66       4475.29        33.60 o                         
   7   2  10         38.67         67.87         3.86 o                         
   8   2  10       3029.07       3025.30        26.74 o                         
   9   2  10       1712.76       1616.99        16.99 o                         
  10   2  10         82.16         85.85         5.13 o                         
  11   2  10        358.06        374.13         7.54 o                         
  12   2  10       2432.38       2406.62        23.39 o                         
  13   2  10        239.71        233.15         5.75 o                         
  14   2  10        376.25        344.58         8.65 o                         
  15   2  10         20.76         20.48         4.33 o                         
  16   2  10         10.93          6.84         4.23 o                         
  17   2  10         18.17         10.69         4.38 o                         
  18   2  10         13.55         16.87         5.17 o                         
  19   2  10          7.10         -0.31         8.91 o                         
   1   3  10       2219.94       2355.10        20.95 o                         
   2   3  10        906.44       1074.46        10.52 o                         
   3   3  10          1.29          8.84         2.19 o                         
   4   3  10       1663.05       1652.29        15.78 o                         
   5   3  10        304.47        274.08         6.89 o                         
   6   3  10        449.04        401.01         7.65 o                         
   7   3  10         17.56         30.65         3.59 o                         
   8   3  10        357.23        320.66         6.64 o                         
   9   3  10        478.61        503.03         9.10 o                         
  10   3  10       1257.11       1275.62        15.19 o                         
  11   3  10         29.00         50.09         4.55 o                         
  12   3  10       2780.33       2640.00        25.98 o                         
  13   3  10        198.41        203.30         7.37 o                         
  14   3  10       1549.68       1565.29        21.58 o                         
  15   3  10         57.26         55.24         4.79 o                         
  16   3  10        520.82        510.18        13.78 o                         
  17   3  10        729.45        708.04        19.84 o                         
  18   3  10        982.93       1010.56        29.11 o                         
  19   3  10         14.56         11.93        11.22 o                         
   0   4  10      43938.90      43654.60       415.75 o                         
   1   4  10          1.35         39.75         3.50 o                         
   2   4  10      36928.50      36006.03       285.39 o                         
   3   4  10       7702.51       8375.31        62.48 o                         
   4   4  10      15443.66      14733.74       107.41 o                         
   5   4  10       1227.04       1198.54        13.25 o                         
   6   4  10      15591.71      14760.20       145.48 o                         
   7   4  10        178.31        163.01         5.07 o                         
   8   4  10       1664.32       1630.75        18.42 o                         
   9   4  10        181.38        148.84         6.43 o                         
  10   4  10        807.56        762.20        12.24 o                         
  11   4  10        150.23        144.31         5.97 o                         
  12   4  10       1937.10       1921.87        25.36 o                         
  13   4  10         67.85         75.12         6.21 o                         
  14   4  10        597.75        583.75        15.14 o                         
  15   4  10          0.15          6.04         2.87 o                         
  16   4  10        210.72        209.03         8.59 o                         
  17   4  10         49.91         48.63         6.54 o                         
  18   4  10         67.02         73.86         8.05 o                         
  19   4  10          0.06         16.97        10.34 o                         
   1   5  10        226.58        233.27         4.03 o                         
   2   5  10       1375.88       1432.62        13.92 o                         
   3   5  10        625.99        678.23         8.12 o                         
   4   5  10         82.71         83.14         5.08 o                         
   5   5  10       4318.88       4251.18        36.76 o                         
   6   5  10       1229.13       1255.32        15.50 o                         
   7   5  10       1399.65       1540.78        15.49 o                         
   8   5  10         81.66         95.07         3.83 o                         
   9   5  10       1499.02       1368.21        15.38 o                         
  10   5  10         88.74         70.16         5.00 o                         
  11   5  10         79.18         84.35         5.06 o                         
  12   5  10          0.65          4.14         2.92 o                         
  13   5  10          6.65          3.28         2.24 o                         
  14   5  10        156.54        132.82         9.91 o                         
  15   5  10         33.11         36.25         6.19 o                         
  16   5  10          9.34          9.55         6.25 o                         
  17   5  10          5.63          9.12         6.95 o                         
  18   5  10         14.75         25.38         7.93 o                         
  19   5  10          8.27         28.83        19.91 o                         
   0   6  10      25634.33      25160.74       229.55 o                         
   1   6  10        822.54        913.83         8.52 o                         
   2   6  10      15066.96      14896.07       105.80 o                         
   3   6  10        795.86        872.11        10.15 o                         
   4   6  10      53520.59      53133.86       378.93 o                         
   5   6  10       9402.47       9355.53        63.31 o                         
   6   6  10       7979.11       7861.06        55.46 o                         
   7   6  10       1778.85       1681.03        16.39 o                         
   8   6  10       6399.09       6397.83        47.91 o                         
   9   6  10         66.14         61.93         3.68 o                         
  10   6  10       2831.94       2838.78        26.64 o                         
  11   6  10        246.79        228.62         5.96 o                         
  12   6  10       2879.14       2950.01        36.94 o                         
  13   6  10          5.12         20.19         4.38 o                         
  14   6  10       1332.14       1338.15        19.51 o                         
  15   6  10        624.04        638.90        14.86 o                         
  16   6  10       1261.47       1308.38        22.66 o                         
  17   6  10        221.08        224.12        10.94 o                         
  18   6  10        277.63        257.29        15.53 o                         
  19   6  10         11.31          1.21        30.21 o                         
   1   7  10         88.40        199.46         7.56 o                         
   2   7  10       2004.95       2002.44        17.26 o                         
   3   7  10         13.36         21.21         3.04 o                         
   4   7  10        591.04        556.28         7.85 o                         
   5   7  10        311.02        324.73         5.79 o                         
   6   7  10       2091.93       1846.21        15.38 o                         
   7   7  10        279.46        293.74         7.11 o                         
   8   7  10        654.76        652.21         8.97 o                         
   9   7  10        828.06        826.43        10.60 o                         
  10   7  10         48.68         54.58         3.97 o                         
  11   7  10          1.09          4.12         3.82 o                         
  12   7  10       1206.84       1118.48        18.93 o                         
  13   7  10         52.71         60.27         5.57 o                         
  14   7  10       1600.27       1576.04        21.18 o                         
  15   7  10          7.12         10.27         4.93 o                         
  16   7  10        201.03        224.47        11.80 o                         
  17   7  10        124.47        157.53        11.58 o                         
  18   7  10        275.19        297.90        17.22 o                         
  19   7  10          1.76        -15.29        16.86 o                         
   0   8  10       2306.59       2418.61        26.18 o                         
   1   8  10        451.01        482.17         6.99 o                         
   2   8  10       2597.93       2658.56        20.91 o                         
   3   8  10        681.50        671.41         8.57 o                         
   4   8  10        566.46        547.69         8.21 o                         
   5   8  10        136.09        149.89         5.85 o                         
   6   8  10          4.97         23.91         3.23 o                         
   7   8  10        291.59        340.79         5.96 o                         
   8   8  10        851.04        881.65        10.32 o                         
   9   8  10        341.79        335.13         6.23 o                         
  10   8  10         91.38         85.33         4.68 o                         
  11   8  10        295.97        281.21         7.48 o                         
  12   8  10         55.31         60.29         6.25 o                         
  13   8  10         53.32         44.54         5.34 o                         
  14   8  10        594.76        620.61        11.50 o                         
  15   8  10         96.18        101.28         6.35 o                         
  16   8  10          0.41          2.04         5.24 o                         
  17   8  10          4.65          4.81        13.97 o                         
  18   8  10          0.27         16.34        28.12 o                         
  19   8  10         37.76         60.89        18.63 o                         
   1   9  10         10.07         18.96         2.93 o                         
   2   9  10          1.45          8.69         3.13 o                         
   3   9  10         30.61         41.89         3.58 o                         
   4   9  10       1313.65       1266.15        14.69 o                         
   5   9  10          3.89         20.23         3.83 o                         
   6   9  10        892.27        899.73        10.31 o                         
   7   9  10        152.41        133.05         5.20 o                         
   8   9  10        795.94        800.81        12.99 o                         
   9   9  10        136.52        135.11         4.95 o                         
  10   9  10        540.38        508.09         7.91 o                         
  11   9  10         88.85        103.92         4.76 o                         
  12   9  10        517.92        516.90         9.58 o                         
  13   9  10        184.66        197.38         7.45 o                         
  14   9  10        216.05        213.67        12.47 o                         
  15   9  10         75.17         62.11         6.53 o                         
  16   9  10        393.99        349.87        11.86 o                         
  17   9  10          4.97         12.04        13.91 o                         
  18   9  10        180.78        127.78        29.71 o                         
  19   9  10         67.85         71.98        27.02 o                         
   0  10  10       7007.91       7234.38        65.51 o                         
   1  10  10        157.55        181.46         5.89 o                         
   2  10  10       2561.81       2538.64        20.65 o                         
   3  10  10        452.44        474.78         7.19 o                         
   4  10  10       4782.90       4773.17        37.36 o                         
   5  10  10        119.83        135.61         4.72 o                         
   6  10  10       3640.50       3597.86        30.10 o                         
   7  10  10         35.81         33.34         3.95 o                         
   8  10  10       2660.35       2589.23        21.10 o                         
   9  10  10         11.82         19.93         3.87 o                         
  10  10  10       1676.70       1603.22        16.18 o                         
  11  10  10          0.05          2.44         4.00 o                         
  12  10  10       1091.11       1036.84        12.54 o                         
  13  10  10        164.78        193.62         6.46 o                         
  14  10  10        458.38        457.55        12.41 o                         
  15  10  10         11.86          8.96         6.21 o                         
  16  10  10        155.25        140.54        15.81 o                         
  17  10  10         14.44          1.48        14.57 o                         
  18  10  10        206.08        173.49        30.21 o                         
   1  11  10        498.35        502.78         7.57 o                         
   2  11  10        425.31        404.22         7.04 o                         
   3  11  10         24.79         36.53         4.06 o                         
   4  11  10         24.45         20.86         4.24 o                         
   5  11  10        101.27         97.68         4.93 o                         
   6  11  10        384.33        426.05         7.81 o                         
   7  11  10         47.37         50.35         4.36 o                         
   8  11  10        211.68        213.72         6.00 o                         
   9  11  10         48.53         48.35         4.51 o                         
  10  11  10         21.04         17.91         4.59 o                         
  11  11  10          0.07         -1.35         4.33 o                         
  12  11  10         72.95         91.84         5.96 o                         
  13  11  10         10.54         12.64         6.73 o                         
  14  11  10          5.17          3.21         7.23 o                         
  15  11  10         45.89         53.30         8.48 o                         
  16  11  10         78.86         89.00        17.12 o                         
  17  11  10         85.46         46.99        23.74 o                         
  18  11  10          8.92          9.98        22.89 o                         
   0  12  10       4670.33       4726.04        40.75 o                         
   1  12  10         17.54         19.78         3.05 o                         
   2  12  10       3230.20       3150.69        26.50 o                         
   3  12  10        184.70        176.26         5.28 o                         
   4  12  10       3533.67       3513.85        28.53 o                         
   5  12  10        133.05        147.90         6.89 o                         
   6  12  10       3152.36       3187.15        27.30 o                         
   7  12  10         23.91         43.26         4.63 o                         
   8  12  10       1679.72       1707.34        16.26 o                         
   9  12  10          5.58         10.21         4.66 o                         
  10  12  10       1853.87       1860.27        20.53 o                         
  11  12  10         32.55         42.61         5.28 o                         
  12  12  10       1272.05       1252.75        19.59 o                         
  13  12  10          0.82          7.59         7.42 o                         
  14  12  10        440.66        443.55        19.86 o                         
  15  12  10        129.09        143.36        27.03 o                         
  16  12  10         60.96         48.74        22.61 o                         
   1  13  10         65.86         91.58         3.95 o                         
   2  13  10        114.99        122.49         4.86 o                         
   3  13  10        321.60        307.77         6.84 o                         
   4  13  10        153.14        153.02         5.74 o                         
   5  13  10        102.09        110.05         5.69 o                         
   6  13  10        237.46        229.76         7.21 o                         
   7  13  10         24.94         33.31         4.80 o                         
   8  13  10        106.79        112.28         5.37 o                         
   9  13  10         26.26         31.01         4.89 o                         
  10  13  10        744.02        760.95        13.87 o                         
  11  13  10         36.14         43.98         6.41 o                         
  12  13  10        352.80        404.91        16.48 o                         
  13  13  10         68.34         81.47         8.86 o                         
  14  13  10        260.43        241.12        21.10 o                         
  15  13  10         22.52         16.17        19.75 o                         
   0  14  10        272.07        293.99         8.18 o                         
   1  14  10         11.04         10.74         4.05 o                         
   2  14  10        173.50        190.07         5.62 o                         
   3  14  10        451.36        430.29         9.36 o                         
   4  14  10        111.97        108.89         5.67 o                         
   5  14  10         11.17         14.54         5.09 o                         
   6  14  10         72.87         79.26         5.70 o                         
   7  14  10         23.86         35.20         5.21 o                         
   8  14  10         31.52         48.87         5.70 o                         
   9  14  10          6.78         16.14         5.81 o                         
  10  14  10         31.75         40.41         6.56 o                         
  11  14  10         22.67         29.20         7.34 o                         
  12  14  10          0.34          4.11         8.11 o                         
  13  14  10         25.17         28.65         9.79 o                         
   1  15  10         15.69         11.75         4.08 o                         
   2  15  10        374.60        377.04        10.29 o                         
   3  15  10         79.63         76.92         5.60 o                         
   4  15  10         97.57        100.68         5.81 o                         
   5  15  10          3.72          4.63         5.32 o                         
   6  15  10          3.08          5.75         5.50 o                         
   7  15  10          8.91         20.86         6.34 o                         
   8  15  10         58.51         46.52         6.63 o                         
   9  15  10        205.91        199.72         8.51 o                         
  10  15  10         65.65         69.67         7.52 o                         
  11  15  10          4.45          1.71         7.44 o                         
  12  15  10         24.05         24.63         9.98 o                         
  13  15  10         73.85         91.11        26.51 o                         
   0  16  10        994.57        998.29        21.94 o                         
   1  16  10         23.25         29.83         4.48 o                         
   2  16  10        686.65        725.03        13.78 o                         
   3  16  10         57.24         57.41         5.69 o                         
   4  16  10       1320.84       1315.78        19.83 o                         
   5  16  10        111.73        102.45        10.77 o                         
   6  16  10       1265.80       1240.69        20.43 o                         
   7  16  10         80.32         92.19         8.07 o                         
   8  16  10        305.04        309.92        11.91 o                         
   9  16  10          6.55          8.53         8.60 o                         
  10  16  10        579.31        591.56        24.93 o                         
  11  16  10        304.61        301.50        20.87 o                         
   1  17  10         19.61         26.18         5.15 o                         
   2  17  10          3.32         -2.24         6.62 o                         
   3  17  10         20.51         26.64         5.94 o                         
   4  17  10          9.17         12.80         5.69 o                         
   5  17  10         47.89         38.59         6.44 o                         
   6  17  10         53.43         41.64         6.23 o                         
   7  17  10         11.28         27.13        10.06 o                         
   8  17  10         51.70         48.53        10.89 o                         
   9  17  10        259.61        212.35        15.00 o                         
  10  17  10         65.42         59.64        10.92 o                         
   0  18  10        442.78        398.75        19.54 o                         
   1  18  10          0.38         -0.39         7.71 o                         
   2  18  10        269.05        240.33        14.98 o                         
   3  18  10          9.29          8.00         9.80 o                         
   4  18  10        244.05        248.34        14.63 o                         
   5  18  10          1.62         -1.76        15.66 o                         
   6  18  10        452.52        468.48        31.28 o                         
   7  18  10        152.80        112.16        15.26 o                         
   8  18  10        302.57        278.47        44.10 o                         
   9  18  10          6.83          8.03        26.71 o                         
  10  18  10         54.14         47.05        28.91 o                         
  11  18  10          5.59         -7.51        28.45 o                         
   1  19  10          0.68        -11.64        12.92 o                         
   2  19  10         13.93         11.19        10.39 o                         
   3  19  10         23.25         -3.86        10.40 o                         
   4  19  10        158.73        167.12        13.26 o                         
   5  19  10         26.08         33.61        17.09 o                         
   6  19  10        226.08        194.11        36.46 o                         
   7  19  10          9.87         25.33        26.88 o                         
   8  19  10         19.44         33.39        29.69 o                         
   1   1  11        923.25       1068.51        10.18 o                         
   2   1  11      11829.50      11554.46        83.53 o                         
   3   1  11       9334.60       9149.00        74.80 o                         
   4   1  11        472.04        542.43         6.80 o                         
   5   1  11      10357.56       9833.57        68.82 o                         
   6   1  11        393.95        427.06         6.49 o                         
   7   1  11      11652.83      11206.11       101.09 o                         
   8   1  11       1432.61       1448.59        16.17 o                         
   9   1  11         43.87         45.68         4.20 o                         
  10   1  11       1108.36       1055.44        13.70 o                         
  11   1  11       4110.21       4017.70        36.61 o                         
  12   1  11       4283.18       4224.04        38.52 o                         
  13   1  11        814.51        834.37        13.53 o                         
  14   1  11        260.89        266.12         9.60 o                         
  15   1  11        321.49        331.12         9.22 o                         
  16   1  11        632.26        658.38        18.03 o                         
  17   1  11         58.15         70.10         6.83 o                         
  18   1  11        562.88        580.46        15.22 o                         
  19   1  11        199.29        190.73        14.65 o                         
   0   2  11      14876.44      14446.71       149.27 o                         
   1   2  11       1478.44       1631.52        13.28 o                         
   2   2  11       4002.85       3969.95        28.17 o                         
   3   2  11        120.09        117.08         3.03 o                         
   4   2  11      15420.13      14811.30       119.05 o                         
   5   2  11          9.41         28.90         3.55 o                         
   6   2  11       8837.80       8678.93        67.86 o                         
   7   2  11        374.33        331.18         7.23 o                         
   8   2  11        843.08        853.82        11.19 o                         
   9   2  11         16.97         18.98         3.88 o                         
  10   2  11        974.87        983.37        12.12 o                         
  11   2  11       1108.79       1119.75        15.85 o                         
  12   2  11       2498.65       2406.87        23.44 o                         
  13   2  11       1155.44       1193.85        17.92 o                         
  14   2  11        274.23        253.42         8.76 o                         
  15   2  11        374.19        361.83         8.48 o                         
  16   2  11        810.31        823.55        17.19 o                         
  17   2  11         27.32         25.91         8.33 o                         
  18   2  11        113.72        104.58         7.76 o                         
  19   2  11        407.27        409.97        37.53 o                         
   1   3  11       2530.51       2460.97        22.10 o                         
   2   3  11       5033.63       4885.70        34.63 o                         
   3   3  11       3715.81       3830.35        29.50 o                         
   4   3  11        434.47        433.14         5.88 o                         
   5   3  11       2220.79       2159.67        22.16 o                         
   6   3  11        542.41        752.70        19.74 o                         
   7   3  11        180.72        201.74         5.23 o                         
   8   3  11         96.87         92.48         4.15 o                         
   9   3  11       3768.23       3707.96        37.88 o                         
  10   3  11         50.46         46.28         4.28 o                         
  11   3  11         26.03         25.55         3.97 o                         
  12   3  11         12.52         15.64         4.56 o                         
  13   3  11         11.59         24.76         5.18 o                         
  14   3  11          3.56          2.39         5.01 o                         
  15   3  11         56.99         50.97         6.29 o                         
  16   3  11         57.95         62.55         6.60 o                         
  17   3  11          0.41          8.43         5.40 o                         
  18   3  11         21.42         28.20         8.73 o                         
  19   3  11         69.31         69.62        24.07 o                         
   0   4  11      16512.18      16943.31       155.45 o                         
   1   4  11       9249.11       9598.74        71.14 o                         
   2   4  11      10913.58      10497.95        86.26 o                         
   3   4  11       1368.50       1385.84        12.41 o                         
   4   4  11       5566.20       5239.05        38.17 o                         
   5   4  11          7.39         15.82         3.29 o                         
   6   4  11      10670.46      10693.00        97.17 o                         
   7   4  11       3628.13       3356.52        33.25 o                         
   8   4  11        219.89        210.33         6.47 o                         
   9   4  11          5.07          3.82         3.91 o                         
  10   4  11       4602.61       4417.42        41.72 o                         
  11   4  11         25.30         31.14         4.41 o                         
  12   4  11        929.70        896.47        17.90 o                         
  13   4  11        222.93        205.86         7.83 o                         
  14   4  11        943.01        944.60        22.96 o                         
  15   4  11        241.98        254.91         9.31 o                         
  16   4  11          6.10          1.44         6.77 o                         
  17   4  11        386.24        369.13        12.18 o                         
  18   4  11        156.93        149.60         9.02 o                         
  19   4  11          1.38         19.70        25.37 o                         
   1   5  11      17090.55      16961.10       116.13 o                         
   2   5  11        683.02        674.79         8.55 o                         
   3   5  11      23756.69      23230.73       173.17 o                         
   4   5  11        877.16        851.03         9.40 o                         
   5   5  11       2617.28       2548.99        21.23 o                         
   6   5  11        145.71        171.08         5.15 o                         
   7   5  11       2082.71       2167.19        21.34 o                         
   8   5  11       1677.71       1653.00        18.76 o                         
   9   5  11       3389.62       3428.77        31.32 o                         
  10   5  11       1681.84       1672.26        19.08 o                         
  11   5  11       3531.15       3510.00        34.05 o                         
  12   5  11       1584.12       1602.48        26.90 o                         
  13   5  11        636.12        675.56        13.63 o                         
  14   5  11        940.84        985.30        16.37 o                         
  15   5  11        498.11        529.76        12.94 o                         
  16   5  11        982.60       1079.42        25.14 o                         
  17   5  11         94.00        101.42         9.94 o                         
  18   5  11        379.69        354.54        16.90 o                         
  19   5  11        177.75        197.78        42.83 o                         
   0   6  11         50.40         60.09         4.71 o                         
   1   6  11        769.25        655.87         8.50 o                         
   2   6  11       5058.21       5199.33        40.67 o                         
   3   6  11       1973.15       2018.08        19.38 o                         
   4   6  11       5653.69       5316.53        45.14 o                         
   5   6  11        205.69        231.23         5.07 o                         
   6   6  11        195.78        251.09         5.22 o                         
   7   6  11        829.53        736.46        10.19 o                         
   8   6  11          2.20         18.03         3.75 o                         
   9   6  11          9.09         16.07         2.88 o                         
  10   6  11         82.75         80.33         4.71 o                         
  11   6  11        169.34        164.57         5.97 o                         
  12   6  11         38.72         37.80         4.82 o                         
  13   6  11        197.21        198.75        10.98 o                         
  14   6  11        132.40        127.35         8.01 o                         
  15   6  11         52.40         57.07         7.91 o                         
  16   6  11        229.33        248.35        11.82 o                         
  17   6  11         30.91         20.93         8.22 o                         
  18   6  11          0.08         -0.80        16.65 o                         
  19   6  11         19.78         11.51        16.49 o                         
   1   7  11      11762.73      12085.39        82.02 o                         
   2   7  11        368.24        352.25         6.68 o                         
   3   7  11        379.40        345.82         6.72 o                         
   4   7  11        297.96        340.44         6.45 o                         
   5   7  11        992.34       1047.08        11.08 o                         
   6   7  11       2084.65       2221.41        17.86 o                         
   7   7  11       4563.83       4231.57        30.24 o                         
   8   7  11        769.30        751.96        10.21 o                         
   9   7  11        432.47        488.78         7.82 o                         
  10   7  11         33.96         43.21         3.71 o                         
  11   7  11        103.27         94.49         4.54 o                         
  12   7  11        357.46        348.58        11.10 o                         
  13   7  11        365.43        352.30        11.40 o                         
  14   7  11         14.63         10.20         6.91 o                         
  15   7  11          3.28          4.23         7.42 o                         
  16   7  11        182.81        163.48        11.59 o                         
  17   7  11        230.13        231.18        14.56 o                         
  18   7  11         80.36         78.62        19.85 o                         
  19   7  11         65.65         82.82        24.12 o                         
   0   8  11       1569.95       1505.71        18.27 o                         
   1   8  11       3963.20       4001.19        28.90 o                         
   2   8  11       7798.69       7649.58        57.26 o                         
   3   8  11        230.42        230.21         7.13 o                         
   4   8  11        980.93        911.26        11.39 o                         
   5   8  11       1128.36       1060.56        12.20 o                         
   6   8  11       4488.60       4557.92        33.20 o                         
   7   8  11       1657.70       1675.28        14.49 o                         
   8   8  11        968.76       1023.18        11.32 o                         
   9   8  11         92.62         82.95         4.25 o                         
  10   8  11       1139.19       1116.24        14.38 o                         
  11   8  11        235.74        265.63         7.45 o                         
  12   8  11        821.13        768.41        11.37 o                         
  13   8  11         87.76        102.38         5.56 o                         
  14   8  11        972.02       1015.56        16.66 o                         
  15   8  11        116.05        145.52         9.92 o                         
  16   8  11        200.59        204.50        11.07 o                         
  17   8  11         98.98         97.81        16.04 o                         
  18   8  11        180.63        182.90        23.08 o                         
  19   8  11         73.95        130.46        27.59 o                         
   1   9  11         21.75         31.65         3.11 o                         
   2   9  11       1694.99       1572.22        15.30 o                         
   3   9  11        334.04        329.80         6.52 o                         
   4   9  11        211.63        214.60         5.95 o                         
   5   9  11        955.00        974.93        18.74 o                         
   6   9  11        743.01        672.02        10.39 o                         
   7   9  11        354.11        369.73         6.59 o                         
   8   9  11          1.68         26.90         3.69 o                         
   9   9  11       1088.86       1109.48        12.70 o                         
  10   9  11        266.36        263.99         6.18 o                         
  11   9  11        183.94        198.31         5.96 o                         
  12   9  11        174.64        190.51         8.04 o                         
  13   9  11        284.66        321.03         8.61 o                         
  14   9  11          8.64         22.79         6.42 o                         
  15   9  11         26.43         28.85         5.22 o                         
  16   9  11        183.72        194.62        12.57 o                         
  17   9  11          0.31         32.54        19.28 o                         
  18   9  11        148.98        115.48        32.99 o                         
  19   9  11          4.29         -9.18        27.26 o                         
   0  10  11         19.58         35.56         4.94 o                         
   1  10  11         60.52         78.33         3.70 o                         
   2  10  11         58.51         71.13         3.95 o                         
   3  10  11        259.23        279.38         5.94 o                         
   4  10  11       1826.70       1798.61        18.08 o                         
   5  10  11         31.87         49.73         4.23 o                         
   6  10  11        371.26        403.52         7.01 o                         
   7  10  11         40.89         36.75         3.74 o                         
   8  10  11        333.89        350.79         9.41 o                         
   9  10  11         72.68         80.91         4.78 o                         
  10  10  11        918.18        902.91        11.32 o                         
  11  10  11          8.01          7.46         4.19 o                         
  12  10  11        810.62        808.35        11.02 o                         
  13  10  11        119.84        135.36         5.96 o                         
  14  10  11        258.72        239.21         9.71 o                         
  15  10  11        140.39        122.71        13.27 o                         
  16  10  11         69.40         71.89        30.92 o                         
  17  10  11        143.29        155.57        18.49 o                         
  18  10  11         15.02         55.92        26.38 o                         
   1  11  11       2879.71       2923.84        21.78 o                         
   2  11  11        959.28        965.18        11.40 o                         
   3  11  11       4620.98       4654.23        36.12 o                         
   4  11  11       1116.04       1100.80        12.57 o                         
   5  11  11       2611.24       2690.61        25.14 o                         
   6  11  11        315.72        308.23         8.69 o                         
   7  11  11       1720.08       1670.32        16.12 o                         
   8  11  11        671.30        692.61        10.86 o                         
   9  11  11        684.93        738.17         9.88 o                         
  10  11  11       1181.11       1160.86        13.53 o                         
  11  11  11        869.18        878.12        11.64 o                         
  12  11  11        380.61        385.52         9.36 o                         
  13  11  11        280.60        286.29        10.83 o                         
  14  11  11        499.04        487.07        15.55 o                         
  15  11  11         72.75         56.72        12.75 o                         
  16  11  11        272.83        291.95        22.62 o                         
  17  11  11         70.26         31.36        24.33 o                         
  18  11  11         13.79         27.47        24.71 o                         
   0  12  11        582.54        613.41        10.74 o                         
   1  12  11         16.52         15.10         3.56 o                         
   2  12  11       3094.23       3053.00        25.86 o                         
   3  12  11         12.01          8.61         4.17 o                         
   4  12  11        804.16        790.79        10.79 o                         
   5  12  11        154.33        158.31         5.93 o                         
   6  12  11         74.24         90.37         5.09 o                         
   7  12  11          1.00          8.68         4.31 o                         
   8  12  11        299.81        312.39         6.83 o                         
   9  12  11         98.85        102.46         5.42 o                         
  10  12  11        384.44        375.69         8.19 o                         
  11  12  11          3.54          8.55         5.22 o                         
  12  12  11         55.34         71.87         7.31 o                         
  13  12  11         91.32         95.42         8.47 o                         
  14  12  11          0.95          6.15         7.64 o                         
  15  12  11         82.00         89.49        26.59 o                         
  16  12  11         80.27         54.41        22.51 o                         
   1  13  11        444.74        478.56         6.44 o                         
   2  13  11         63.29         82.79         4.88 o                         
   3  13  11         74.98         87.87         4.87 o                         
   4  13  11       1132.44       1100.02        13.19 o                         
   5  13  11         67.95        100.47         5.51 o                         
   6  13  11          0.99          0.75         4.66 o                         
   7  13  11        957.23       1004.95        13.31 o                         
   8  13  11         97.00        107.55         5.42 o                         
   9  13  11        162.01        161.55         6.33 o                         
  10  13  11         63.53         52.14         5.49 o                         
  11  13  11          2.04         16.41         5.95 o                         
  12  13  11        180.64        170.76        10.06 o                         
  13  13  11          0.70         11.12         8.15 o                         
  14  13  11         19.92          9.75        13.51 o                         
  15  13  11        245.21        249.18        30.48 o                         
   0  14  11        616.70        576.33        14.23 o                         
   1  14  11          0.89          0.01         3.91 o                         
   2  14  11       1379.60       1341.72        13.47 o                         
   3  14  11        214.29        223.02         6.50 o                         
   4  14  11        774.90        733.36        10.99 o                         
   5  14  11         46.94         53.99         5.41 o                         
   6  14  11       1562.96       1523.83        16.67 o                         
   7  14  11        166.14        176.44         6.68 o                         
   8  14  11        722.71        698.11        10.67 o                         
   9  14  11          1.28         12.21         5.83 o                         
  10  14  11        421.82        388.06        10.27 o                         
  11  14  11          1.22          9.67         6.92 o                         
  12  14  11        373.86        384.05        16.96 o                         
  13  14  11        442.86        481.02        23.42 o                         
   1  15  11        497.42        515.70         8.91 o                         
   2  15  11          0.08          6.78         4.61 o                         
   3  15  11        607.24        581.81        11.49 o                         
   4  15  11        452.19        439.41        10.13 o                         
   5  15  11        205.89        245.84         7.96 o                         
   6  15  11          0.93          1.95         5.73 o                         
   7  15  11         74.88         88.88         6.99 o                         
   8  15  11        190.90        205.25         8.55 o                         
   9  15  11        452.89        492.73        11.18 o                         
  10  15  11         45.95         53.80         7.16 o                         
  11  15  11          4.77          2.71         9.43 o                         
  12  15  11        515.35        517.37        23.33 o                         
  13  15  11         10.08         10.27        25.25 o                         
   0  16  11         13.03          8.07         6.94 o                         
   1  16  11        124.49        131.52         5.83 o                         
   2  16  11        174.68        174.88         6.35 o                         
   3  16  11          0.32          1.73         5.46 o                         
   4  16  11         25.46         19.63         7.46 o                         
   5  16  11          0.32          1.38         7.34 o                         
   6  16  11         46.91         67.47         7.66 o                         
   7  16  11         24.39         16.02         6.89 o                         
   8  16  11        378.70        351.48        12.68 o                         
   9  16  11          0.23          3.77         8.66 o                         
  10  16  11        294.83        289.01        14.62 o                         
  11  16  11         25.21         33.16        15.22 o                         
   1  17  11        281.38        277.37         9.36 o                         
   2  17  11         38.70         31.43         6.74 o                         
   3  17  11        332.59        336.88        12.08 o                         
   4  17  11         29.40         26.15         6.08 o                         
   5  17  11        213.64        205.40        11.48 o                         
   6  17  11        146.01        134.74        10.34 o                         
   7  17  11        399.43        379.98        18.41 o                         
   8  17  11        232.90        247.14        14.26 o                         
   9  17  11         86.26         84.21        11.10 o                         
  10  17  11         76.22         94.89        28.81 o                         
   0  18  11         22.39         23.63        11.80 o                         
   1  18  11        114.31        112.54         8.15 o                         
   2  18  11        110.26        113.15         9.38 o                         
   3  18  11         44.53         25.60         7.58 o                         
   4  18  11         77.98         90.92        14.33 o                         
   5  18  11         44.51         54.26        24.05 o                         
   6  18  11         85.45         75.13        23.44 o                         
   7  18  11          0.36         -3.67        15.27 o                         
   8  18  11         19.69          7.68        15.34 o                         
   9  18  11         69.24         50.10        28.60 o                         
  10  18  11        263.35        247.19        38.18 o                         
   1  19  11         70.48         75.41        14.85 o                         
   2  19  11          0.07          1.49        10.68 o                         
   3  19  11          2.57          3.02        10.57 o                         
   4  19  11         35.40         25.35        16.18 o                         
   5  19  11         46.64         48.79        15.77 o                         
   6  19  11         29.80         44.94        28.51 o                         
   7  19  11         15.23         -8.16        29.39 o                         
   8  19  11          7.13          8.05        28.05 o                         
   0   0  12      20915.45      21374.36       308.60 o                         
   1   0  12       1515.22       1625.14        22.67 o                         
   2   0  12        449.97        352.52        12.14 o                         
   3   0  12       1959.84       1903.50        21.60 o                         
   4   0  12       6778.04       6884.16        73.28 o                         
   5   0  12          7.65         11.10         3.03 o                         
   6   0  12        180.08        160.91         5.18 o                         
   7   0  12      16888.30      17034.40       188.98 o                         
   8   0  12        951.74        876.49        21.07 o                         
   9   0  12        479.44        437.23        10.16 o                         
  10   0  12        186.20        153.86         7.77 o                         
  11   0  12       2093.22       1999.64        29.07 o                         
  12   0  12         86.11        103.80        10.23 o                         
  13   0  12       2801.65       2798.40        42.20 o                         
  14   0  12        409.29        476.46        17.04 o                         
  15   0  12        791.26        777.27        19.59 o                         
  16   0  12          9.45         12.92         8.88 o                         
  17   0  12        444.25        437.53        21.37 o                         
  18   0  12          0.61         20.26         9.70 o                         
  19   0  12        582.21        628.29        83.01 o                         
   1   1  12       5840.01       5868.13        50.00 o                         
   2   1  12       1766.48       1643.93        13.51 o                         
   3   1  12       1437.10       1293.87        12.41 o                         
   4   1  12        430.27        527.97         6.39 o                         
   5   1  12       9229.37       9081.58        63.92 o                         
   6   1  12       1590.88       1771.66        15.76 o                         
   7   1  12       3487.26       3470.14        40.71 o                         
   8   1  12       1458.33       1447.23        14.80 o                         
   9   1  12        567.11        565.06         8.85 o                         
  10   1  12        124.26        123.27         5.15 o                         
  11   1  12       1476.91       1473.23        17.45 o                         
  12   1  12        160.45        165.47         6.24 o                         
  13   1  12        722.92        666.73        11.17 o                         
  14   1  12         76.39         86.74         5.77 o                         
  15   1  12        476.92        466.17        10.30 o                         
  16   1  12         58.18         63.56         6.43 o                         
  17   1  12        386.94        387.00        12.38 o                         
  18   1  12          0.72         10.68         6.79 o                         
  19   1  12         54.60         50.11        11.96 o                         
   0   2  12        125.69        159.05         4.61 o                         
   1   2  12        320.21        437.75         5.23 o                         
   2   2  12       4114.51       4355.30        30.68 o                         
   3   2  12        273.44        333.75         5.01 o                         
   4   2  12       1097.03       1108.73        11.41 o                         
   5   2  12       9921.38       9696.71        80.36 o                         
   6   2  12        224.08        314.29         7.16 o                         
   7   2  12        126.99        129.60         4.63 o                         
   8   2  12        259.10        252.33         6.03 o                         
   9   2  12       3438.38       3311.65        28.33 o                         
  10   2  12        566.04        527.45        10.37 o                         
  11   2  12        570.28        557.44         9.29 o                         
  12   2  12         60.53         45.36         4.88 o                         
  13   2  12         64.88         57.14         5.27 o                         
  14   2  12         23.89         17.67         5.02 o                         
  15   2  12       1015.58        949.99        15.94 o                         
  16   2  12          5.34          7.37         5.23 o                         
  17   2  12         84.75         84.01         9.82 o                         
  18   2  12          7.59          7.55         8.48 o                         
  19   2  12          5.10         20.60        14.27 o                         
   1   3  12      19264.61      18625.13       144.31 o                         
   2   3  12         82.71        104.76         2.86 o                         
   3   3  12      32854.56      31530.96       218.70 o                         
   4   3  12        558.96        576.76         6.91 o                         
   5   3  12      30030.36      29281.27       234.18 o                         
   6   3  12       1607.02       1560.03        16.86 o                         
   7   3  12       2643.40       2713.78        26.84 o                         
   8   3  12        136.88        145.31         5.53 o                         
   9   3  12      16450.36      16277.70       124.92 o                         
  10   3  12        999.39        984.38        17.84 o                         
  11   3  12       4767.34       4723.32        39.85 o                         
  12   3  12         66.78         77.16         5.47 o                         
  13   3  12       2927.03       2952.52        29.81 o                         
  14   3  12        303.92        323.28         8.37 o                         
  15   3  12        947.92        901.60        14.01 o                         
  16   3  12         71.20         69.97         6.01 o                         
  17   3  12        349.64        334.58        14.33 o                         
  18   3  12        172.48        202.16        11.30 o                         
  19   3  12        208.26        208.05        19.67 o                         
   0   4  12         21.69         67.95         8.64 o                         
   1   4  12        412.47        423.29         5.64 o                         
   2   4  12       1617.91       1581.72        14.34 o                         
   3   4  12       2878.45       2864.91        22.54 o                         
   4   4  12       4252.85       4268.29        31.79 o                         
   5   4  12        330.56        339.49         5.59 o                         
   6   4  12       5177.75       5046.62        42.87 o                         
   7   4  12       1572.25       1489.91        17.21 o                         
   8   4  12          0.59          9.71         3.26 o                         
   9   4  12         83.49         81.56         4.47 o                         
  10   4  12          6.43          8.39         4.17 o                         
  11   4  12        986.57       1037.84        16.33 o                         
  12   4  12         41.86         50.44         5.69 o                         
  13   4  12        613.96        633.43        12.70 o                         
  14   4  12          3.80          7.70         5.69 o                         
  15   4  12        523.29        506.35        11.83 o                         
  16   4  12         20.34         18.87         6.42 o                         
  17   4  12         67.30         58.40         8.88 o                         
  18   4  12          0.21          3.54        10.45 o                         
  19   4  12        125.37        124.62        18.63 o                         
   1   5  12        276.96        331.24         5.07 o                         
   2   5  12        285.17        332.24         5.86 o                         
   3   5  12       3072.39       3142.34        29.02 o                         
   4   5  12         90.80        134.71         5.03 o                         
   5   5  12        992.82        952.79        10.30 o                         
   6   5  12        708.79        756.51        11.83 o                         
   7   5  12       1821.29       1936.15        18.28 o                         
   8   5  12        457.74        440.09         8.37 o                         
   9   5  12        973.02        995.74        12.78 o                         
  10   5  12         30.78         22.98         4.25 o                         
  11   5  12         99.78        105.39         5.80 o                         
  12   5  12        465.08        500.17        13.11 o                         
  13   5  12         66.29         75.09         6.31 o                         
  14   5  12         33.85         28.22         6.11 o                         
  15   5  12        721.62        747.16        18.27 o                         
  16   5  12          3.17          9.14         7.13 o                         
  17   5  12         30.03         28.93         8.13 o                         
  18   5  12          2.00         -2.71        13.35 o                         
  19   5  12         44.10         67.95        17.30 o                         
   0   6  12       3675.94       3619.68        34.63 o                         
   1   6  12        596.75        662.98         7.24 o                         
   2   6  12       2929.53       2863.60        26.26 o                         
   3   6  12         39.46         48.23         3.70 o                         
   4   6  12       1358.24       1344.52        12.71 o                         
   5   6  12       7937.35       7648.13        54.37 o                         
   6   6  12        261.63        287.90         6.14 o                         
   7   6  12        179.82        171.56         4.92 o                         
   8   6  12        724.24        706.62        10.95 o                         
   9   6  12       1021.88       1036.86        12.00 o                         
  10   6  12        775.12        806.63        13.50 o                         
  11   6  12        478.01        470.71         8.99 o                         
  12   6  12        139.59        134.24         5.85 o                         
  13   6  12        585.01        612.73        14.37 o                         
  14   6  12          4.29         12.99         8.46 o                         
  15   6  12        431.85        420.04        11.76 o                         
  16   6  12         21.28         17.55         8.48 o                         
  17   6  12        203.76        231.67        11.77 o                         
  18   6  12          4.78         -2.72        14.20 o                         
  19   6  12         57.92         68.53        17.83 o                         
   1   7  12       4147.81       4126.66        30.98 o                         
   2   7  12          2.26         11.07         2.77 o                         
   3   7  12       3284.89       3337.35        31.23 o                         
   4   7  12       2199.18       1941.55        18.92 o                         
   5   7  12       1884.65       1873.86        16.44 o                         
   6   7  12        130.46        180.29         4.83 o                         
   7   7  12       6177.11       5869.78        41.40 o                         
   8   7  12         59.43         52.93         3.95 o                         
   9   7  12       4421.66       4468.72        34.87 o                         
  10   7  12        130.93        132.60         5.81 o                         
  11   7  12       2104.56       2164.84        22.79 o                         
  12   7  12          3.60         14.83         4.89 o                         
  13   7  12        692.70        672.66        14.71 o                         
  14   7  12        333.35        320.82        10.95 o                         
  15   7  12        837.57        915.11        25.79 o                         
  16   7  12         20.61         25.00         9.13 o                         
  17   7  12        199.85        189.38        12.72 o                         
  18   7  12         50.04         44.94        19.15 o                         
  19   7  12        239.09        240.97        23.11 o                         
   0   8  12        442.12        381.90         8.89 o                         
   1   8  12       6549.23       6407.47        43.85 o                         
   2   8  12       1821.96       1794.00        16.32 o                         
   3   8  12          0.97         -1.48         3.28 o                         
   4   8  12        405.07        436.67         9.58 o                         
   5   8  12       1731.43       1664.20        16.85 o                         
   6   8  12        430.06        455.10         7.23 o                         
   7   8  12        254.37        254.41         5.32 o                         
   8   8  12        208.76        251.25         5.37 o                         
   9   8  12        169.33        156.90         4.84 o                         
  10   8  12        118.93        135.71         4.92 o                         
  11   8  12        174.49        190.13         5.66 o                         
  12   8  12        705.64        759.76        15.70 o                         
  13   8  12          0.90          7.28         4.64 o                         
  14   8  12          4.96          6.62         6.85 o                         
  15   8  12         52.55         44.51         8.55 o                         
  16   8  12          2.37          8.98         8.84 o                         
  17   8  12          0.36          0.28        12.51 o                         
  18   8  12          0.52          0.47        18.81 o                         
  19   8  12        274.32        257.12        32.80 o                         
   1   9  12       5482.90       5520.78        39.83 o                         
   2   9  12        134.72        131.77         4.46 o                         
   3   9  12       4964.40       4945.45        42.84 o                         
   4   9  12         42.29         32.64         4.52 o                         
   5   9  12       7474.40       7397.56        62.35 o                         
   6   9  12          0.71         78.10         4.53 o                         
   7   9  12       2121.24       2163.49        18.80 o                         
   8   9  12          1.49          7.31         3.59 o                         
   9   9  12        919.92        900.41        11.85 o                         
  10   9  12         81.72         79.26         4.63 o                         
  11   9  12       2623.14       2621.46        29.95 o                         
  12   9  12         71.05         67.74         4.64 o                         
  13   9  12       1205.08       1185.49        21.50 o                         
  14   9  12          8.89          5.38         8.12 o                         
  15   9  12        364.67        335.85        12.58 o                         
  16   9  12         10.64          7.85        10.23 o                         
  17   9  12        184.05        164.36        18.77 o                         
  18   9  12         90.29         70.98        19.99 o                         
  19   9  12         51.13         58.47        28.60 o                         
   0  10  12       2562.31       2506.72        29.69 o                         
   1  10  12        949.92        946.18        10.05 o                         
   2  10  12        147.00        181.91         7.64 o                         
   3  10  12         29.85         24.80         4.03 o                         
   4  10  12        140.18        143.09         5.26 o                         
   5  10  12          7.77         10.06         3.81 o                         
   6  10  12         52.09         55.53         3.92 o                         
   7  10  12        411.00        365.92         7.24 o                         
   8  10  12          3.83          9.54         3.85 o                         
   9  10  12        200.58        211.86         6.15 o                         
  10  10  12          0.92          0.01         4.04 o                         
  11  10  12        305.75        326.54         7.40 o                         
  12  10  12         90.42         96.13         5.26 o                         
  13  10  12        498.78        492.03        10.02 o                         
  14  10  12          0.74          9.07         5.57 o                         
  15  10  12        209.60        205.19        12.71 o                         
  16  10  12          0.97         -5.44        15.04 o                         
  17  10  12         10.96         38.97        22.51 o                         
  18  10  12         38.86         15.33        25.33 o                         
   1  11  12        724.40        754.70         9.32 o                         
   2  11  12        415.85        390.97         7.21 o                         
   3  11  12        357.59        371.50         7.36 o                         
   4  11  12         31.07         38.02         4.65 o                         
   5  11  12          0.46          8.47         3.83 o                         
   6  11  12          7.03         25.29         4.06 o                         
   7  11  12        215.84        206.16         5.97 o                         
   8  11  12          0.89         14.61         4.54 o                         
   9  11  12        310.44        314.61         7.75 o                         
  10  11  12         26.11         18.95         4.67 o                         
  11  11  12        122.82        112.94         5.48 o                         
  12  11  12         52.38         34.29         5.49 o                         
  13  11  12         54.82         54.04         7.33 o                         
  14  11  12          8.06         12.25         6.41 o                         
  15  11  12          0.09         15.42        16.73 o                         
  16  11  12         39.34         28.96        15.66 o                         
  17  11  12        135.41        148.05        31.78 o                         
   0  12  12          4.35          7.73         5.53 o                         
   1  12  12         64.85         64.54         4.19 o                         
   2  12  12          1.32         11.65         4.23 o                         
   3  12  12         12.37         14.56         4.44 o                         
   4  12  12       2180.30       2126.20        21.83 o                         
   5  12  12          0.94         -1.17         4.68 o                         
   6  12  12        128.40        118.65         5.72 o                         
   7  12  12        589.26        604.36         9.12 o                         
   8  12  12         48.32         46.16         4.57 o                         
   9  12  12        128.61        130.48         5.56 o                         
  10  12  12          6.30          6.63         5.18 o                         
  11  12  12        204.24        208.38         7.25 o                         
  12  12  12        207.78        216.57        10.50 o                         
  13  12  12        293.50        280.19        12.04 o                         
  14  12  12          7.90         -7.92        18.82 o                         
  15  12  12        413.49        410.09        39.14 o                         
  16  12  12         16.49         16.67        23.72 o                         
   1  13  12       5243.23       5219.44        34.67 o                         
   2  13  12        748.58        746.00        10.99 o                         
   3  13  12       3508.53       3509.63        29.47 o                         
   4  13  12          0.22          3.28         4.62 o                         
   5  13  12       3339.59       3255.47        28.74 o                         
   6  13  12          4.92         11.59         4.66 o                         
   7  13  12       2213.99       2233.84        19.91 o                         
   8  13  12        155.23        168.65         6.38 o                         
   9  13  12        446.36        422.12         8.27 o                         
  10  13  12         14.44          5.63         5.07 o                         
  11  13  12        828.95        846.53        15.53 o                         
  12  13  12         18.94         28.92         7.36 o                         
  13  13  12        209.63        191.04        15.20 o                         
  14  13  12         18.63         29.45        22.48 o                         
  15  13  12         37.65         33.12        22.82 o                         
   0  14  12         27.13         28.89         4.73 o                         
   1  14  12        276.91        285.85         6.60 o                         
   2  14  12          2.61         12.72         4.36 o                         
   3  14  12         39.09         44.03         4.78 o                         
   4  14  12         75.71         69.22         5.26 o                         
   5  14  12         68.91         66.52         5.55 o                         
   6  14  12        169.99        181.01         6.54 o                         
   7  14  12        305.29        294.86         7.52 o                         
   8  14  12         77.53         87.40         5.78 o                         
   9  14  12         16.59         20.32         5.66 o                         
  10  14  12          7.74         16.06         5.98 o                         
  11  14  12         45.76         42.08         7.42 o                         
  12  14  12         21.04         25.67         9.65 o                         
  13  14  12          7.77         36.97        47.05 o                         
   1  15  12        336.38        355.14         7.96 o                         
   2  15  12         43.28         34.47         4.43 o                         
   3  15  12       1250.32       1236.95        15.73 o                         
   4  15  12         87.63         92.50         6.45 o                         
   5  15  12       1930.56       1987.99        24.27 o                         
   6  15  12          3.14         -0.30         5.75 o                         
   7  15  12        253.55        252.39         9.71 o                         
   8  15  12         84.86         98.31         6.97 o                         
   9  15  12        416.81        416.97        11.08 o                         
  10  15  12          0.11         -1.86         6.69 o                         
  11  15  12         66.16         67.80        10.38 o                         
  12  15  12          1.47        -11.96        16.28 o                         
   0  16  12          9.99         25.11         7.25 o                         
   1  16  12         99.62         87.70         6.14 o                         
   2  16  12         13.95         12.16         5.22 o                         
   3  16  12        265.63        277.68        11.37 o                         
   4  16  12        144.04        127.17         8.62 o                         
   5  16  12         49.88         41.55         7.57 o                         
   6  16  12          3.04         17.52         7.25 o                         
   7  16  12          7.72          9.17         7.36 o                         
   8  16  12        162.61        145.67         9.33 o                         
   9  16  12        199.82        199.11        15.45 o                         
  10  16  12          0.54          1.68         9.49 o                         
  11  16  12        286.79        299.05        35.25 o                         
   1  17  12         80.48         86.03         6.20 o                         
   2  17  12         29.97         27.79         5.80 o                         
   3  17  12         38.67         45.98         6.84 o                         
   4  17  12          0.89          2.14         7.21 o                         
   5  17  12          3.32          3.56         9.18 o                         
   6  17  12          8.13          4.35         8.27 o                         
   7  17  12          5.86         12.37         9.22 o                         
   8  17  12         49.03         52.46        10.52 o                         
   9  17  12         35.26         39.67        12.39 o                         
  10  17  12         49.70         55.71        27.13 o                         
   0  18  12         28.93         23.51        11.34 o                         
   1  18  12        163.26        144.15        11.29 o                         
   2  18  12         51.58         36.91         7.66 o                         
   3  18  12         22.95         25.34         8.15 o                         
   4  18  12         22.71         18.52        10.12 o                         
   5  18  12         27.63         24.03        10.32 o                         
   6  18  12          9.36         -3.83        25.90 o                         
   7  18  12          2.76         -7.11        15.15 o                         
   8  18  12         14.04         56.78        26.94 o                         
   9  18  12        105.49        114.66        31.21 o                         
  10  18  12         67.05        110.79        31.21 o                         
   1  19  12        381.94        394.72        40.62 o                         
   2  19  12          0.51         -2.71        12.93 o                         
   3  19  12        660.71        653.59        30.39 o                         
   4  19  12          9.51         10.14        14.89 o                         
   5  19  12        410.75        376.80        59.59 o                         
   6  19  12          1.64          8.18        16.34 o                         
   7  19  12        180.68        129.93        32.22 o                         
   8  19  12         61.74         11.61        27.87 o                         
   1   1  13       4920.58       4725.20        44.85 o                         
   2   1  13          1.27          2.80         1.41 o                         
   3   1  13       6666.92       6539.77        48.12 o                         
   4   1  13        535.00        523.99         6.81 o                         
   5   1  13      10474.71      10188.86        71.25 o                         
   6   1  13          0.52         25.71         2.64 o                         
   7   1  13       1208.81       1303.07        13.62 o                         
   8   1  13        211.59        188.78         4.83 o                         
   9   1  13        714.51        754.48         9.57 o                         
  10   1  13         22.27         20.16         3.80 o                         
  11   1  13       5661.42       5659.23        46.89 o                         
  12   1  13        903.29        986.24        13.64 o                         
  13   1  13       1915.91       1869.92        26.23 o                         
  14   1  13         12.24         15.04         5.10 o                         
  15   1  13        395.31        432.97        11.66 o                         
  16   1  13        161.81        154.43         7.68 o                         
  17   1  13        258.54        299.39        11.27 o                         
  18   1  13          1.92          2.42         6.87 o                         
  19   1  13        188.70        165.80        18.26 o                         
   0   2  13      12497.06      13061.49       169.46 o                         
   1   2  13       1224.44       1307.45        11.66 o                         
   2   2  13        887.88        851.02        12.97 o                         
   3   2  13        513.77        430.65         6.86 o                         
   4   2  13       5286.14       5296.99        42.67 o                         
   5   2  13        267.60        308.44         6.00 o                         
   6   2  13       3173.61       3092.68        28.90 o                         
   7   2  13       2141.31       2169.28        24.43 o                         
   8   2  13        523.86        541.84         8.21 o                         
   9   2  13       1655.59       1618.33        16.35 o                         
  10   2  13       1668.98       1630.57        16.38 o                         
  11   2  13        411.99        445.40         8.90 o                         
  12   2  13        954.07        971.31        12.90 o                         
  13   2  13       1545.45       1618.16        18.09 o                         
  14   2  13          6.23         11.92         5.14 o                         
  15   2  13        400.83        412.07         9.38 o                         
  16   2  13        130.34        132.29         6.85 o                         
  17   2  13        541.50        574.91        21.15 o                         
  18   2  13         78.62         84.41         7.94 o                         
  19   2  13        449.06        512.40        45.64 o                         
   1   3  13       1177.31       1200.24        12.24 o                         
   2   3  13       1209.20       1216.14        10.82 o                         
   3   3  13        206.96        189.87         3.81 o                         
   4   3  13       1167.04       1141.82        11.14 o                         
   5   3  13         94.38        105.67         7.83 o                         
   6   3  13         52.86         82.27         4.64 o                         
   7   3  13          0.93         22.58         3.51 o                         
   8   3  13        220.98        256.98         6.55 o                         
   9   3  13        955.39        966.02        13.52 o                         
  10   3  13        132.67        136.31         6.67 o                         
  11   3  13        480.80        457.82         8.23 o                         
  12   3  13        124.96        138.79         6.02 o                         
  13   3  13        322.47        322.69         9.61 o                         
  14   3  13         31.76         32.19         5.29 o                         
  15   3  13         62.20         77.25         6.41 o                         
  16   3  13        148.92        143.57         7.51 o                         
  17   3  13          0.14         -5.84         5.84 o                         
  18   3  13         18.38         16.28         7.03 o                         
  19   3  13          2.97         -7.95        14.88 o                         
   0   4  13       5342.17       5124.96        53.41 o                         
   1   4  13        351.92        328.01         5.44 o                         
   2   4  13       2775.37       2820.00        22.53 o                         
   3   4  13       1221.33       1195.99        11.49 o                         
   4   4  13        133.56        137.63         5.46 o                         
   5   4  13       1416.22       1373.51        13.05 o                         
   6   4  13       8954.50       8916.25        67.73 o                         
   7   4  13       3334.79       3258.37        31.17 o                         
   8   4  13        411.84        397.78         8.08 o                         
   9   4  13        713.41        674.52         9.76 o                         
  10   4  13       1207.55       1302.05        15.40 o                         
  11   4  13       1606.58       1604.29        18.66 o                         
  12   4  13         92.00         88.98         5.32 o                         
  13   4  13        591.42        584.05        12.47 o                         
  14   4  13        450.74        456.50        10.41 o                         
  15   4  13         66.40         61.70         6.39 o                         
  16   4  13          7.87         12.17         6.52 o                         
  17   4  13        217.81        239.84         9.93 o                         
  18   4  13          8.22         14.01        10.74 o                         
  19   4  13        144.61        106.30        17.93 o                         
   1   5  13       2378.42       2332.41        18.72 o                         
   2   5  13        210.37        211.84         4.95 o                         
   3   5  13      21400.71      21137.97       152.96 o                         
   4   5  13       1021.54        878.88         9.02 o                         
   5   5  13      10862.26      10852.23        76.71 o                         
   6   5  13       2296.56       2247.55        21.83 o                         
   7   5  13      13157.60      12806.59        94.34 o                         
   8   5  13        506.33        439.27         8.03 o                         
   9   5  13       3700.55       3707.87        35.06 o                         
  10   5  13         43.27         46.78         4.54 o                         
  11   5  13       4240.55       4168.32        40.18 o                         
  12   5  13        310.86        332.90         8.01 o                         
  13   5  13       1557.95       1570.27        19.79 o                         
  14   5  13          6.61          4.19         5.63 o                         
  15   5  13        689.95        730.53        15.80 o                         
  16   5  13          6.51          4.00         7.57 o                         
  17   5  13        128.25        131.62         9.59 o                         
  18   5  13         40.44         41.61        14.71 o                         
  19   5  13        113.89        112.01        40.30 o                         
   0   6  13       3327.28       3073.23        31.72 o                         
   1   6  13         21.53         23.46         2.76 o                         
   2   6  13       3049.97       2920.68        26.20 o                         
   3   6  13        163.12        118.06         4.42 o                         
   4   6  13        568.08        502.01         8.30 o                         
   5   6  13       5978.07       5863.53        41.64 o                         
   6   6  13        216.94        367.14         6.95 o                         
   7   6  13        182.68        205.93         5.76 o                         
   8   6  13        582.48        545.47         8.06 o                         
   9   6  13       2464.47       2415.51        23.44 o                         
  10   6  13         75.09         91.82         5.22 o                         
  11   6  13        693.10        735.73        11.76 o                         
  12   6  13         88.34         97.06         5.46 o                         
  13   6  13         62.82         62.05         5.00 o                         
  14   6  13        873.61        946.21        17.28 o                         
  15   6  13          3.06          8.19         7.83 o                         
  16   6  13        144.65        140.91         9.67 o                         
  17   6  13         55.72         47.19         9.16 o                         
  18   6  13          1.51         -4.64        14.19 o                         
  19   6  13         12.17        -15.64        16.64 o                         
   1   7  13       2133.31       2344.61        19.51 o                         
   2   7  13          1.40         11.60         3.35 o                         
   3   7  13       3849.02       3615.96        36.72 o                         
   4   7  13        407.04        405.39         6.60 o                         
   5   7  13       5837.22       5515.67        39.64 o                         
   6   7  13        443.95        443.17         6.80 o                         
   7   7  13        694.61        813.27         9.75 o                         
   8   7  13         42.86         30.90         3.84 o                         
   9   7  13       1214.98       1148.76        12.46 o                         
  10   7  13         21.93         22.07         4.27 o                         
  11   7  13       1686.59       1635.20        19.86 o                         
  12   7  13        284.90        298.27         7.79 o                         
  13   7  13       1154.32       1113.88        17.51 o                         
  14   7  13         14.58         15.82         8.37 o                         
  15   7  13        268.64        286.18        12.88 o                         
  16   7  13        118.55        126.77        10.30 o                         
  17   7  13         48.19         40.56        11.47 o                         
  18   7  13         14.17          5.71        14.98 o                         
  19   7  13         31.70         16.23        17.57 o                         
   0   8  13        107.16        114.95         6.01 o                         
   1   8  13        433.00        435.83         6.81 o                         
   2   8  13       4464.86       4611.70        35.32 o                         
   3   8  13       4384.95       4260.35        35.35 o                         
   4   8  13       1781.06       1799.76        19.64 o                         
   5   8  13        101.23        126.24         4.97 o                         
   6   8  13       2304.29       2301.59        20.43 o                         
   7   8  13          5.89         12.02         3.71 o                         
   8   8  13         81.40         88.44         4.38 o                         
   9   8  13       1296.95       1268.83        13.03 o                         
  10   8  13       1160.14       1220.39        13.51 o                         
  11   8  13        978.69        996.97        13.80 o                         
  12   8  13        518.58        529.78        13.56 o                         
  13   8  13        992.17        976.27        18.99 o                         
  14   8  13        110.64        146.83         9.55 o                         
  15   8  13        556.67        582.10        19.08 o                         
  16   8  13        115.16        147.91        12.01 o                         
  17   8  13        225.45        277.41        20.39 o                         
  18   8  13         68.52         65.97        16.25 o                         
  19   8  13        139.42        155.03        35.90 o                         
   1   9  13        325.55        292.35         5.70 o                         
   2   9  13        371.86        370.25         6.67 o                         
   3   9  13       1600.82       1538.09        16.77 o                         
   4   9  13        222.91        204.99         7.07 o                         
   5   9  13        970.60        946.41        13.25 o                         
   6   9  13        273.82        303.55         6.48 o                         
   7   9  13         13.09         13.00         3.88 o                         
   8   9  13        108.90        107.50         5.30 o                         
   9   9  13        635.66        638.73         8.96 o                         
  10   9  13         83.04         80.62         4.80 o                         
  11   9  13        386.47        364.44         7.67 o                         
  12   9  13         42.98         43.73         5.30 o                         
  13   9  13        945.55        984.46        24.83 o                         
  14   9  13         68.07         82.33        12.66 o                         
  15   9  13          7.42          5.11         8.77 o                         
  16   9  13          5.62          9.61        11.36 o                         
  17   9  13         19.15          5.22        15.39 o                         
  18   9  13         21.50         17.68        18.96 o                         
  19   9  13         27.58         22.08        19.86 o                         
   0  10  13       8404.31       8575.75        84.19 o                         
   1  10  13       1741.21       1653.47        14.78 o                         
   2  10  13        245.88        255.34         5.81 o                         
   3  10  13        131.02        127.74         5.31 o                         
   4  10  13        739.71        750.85        11.42 o                         
   5  10  13        519.74        539.09        10.13 o                         
   6  10  13        411.34        400.15         7.65 o                         
   7  10  13        676.91        683.33         9.20 o                         
   8  10  13        512.20        560.81         8.64 o                         
   9  10  13         99.93        113.86         5.12 o                         
  10  10  13        281.74        292.19         6.48 o                         
  11  10  13        740.83        701.29        11.00 o                         
  12  10  13         90.00         92.60         5.95 o                         
  13  10  13        294.82        276.11         8.97 o                         
  14  10  13          1.26         10.43         8.95 o                         
  15  10  13        135.25        155.76        13.12 o                         
  16  10  13         52.23         76.63        21.69 o                         
  17  10  13        321.17        339.80        40.86 o                         
  18  10  13          0.77         -3.93        27.05 o                         
   1  11  13       4655.79       4573.59        33.76 o                         
   2  11  13        408.75        393.88         7.25 o                         
   3  11  13       5984.40       5903.82        50.21 o                         
   4  11  13         45.31         57.82         5.60 o                         
   5  11  13       4342.90       4400.23        36.35 o                         
   6  11  13         14.20         14.43         3.90 o                         
   7  11  13       2223.26       2275.59        19.52 o                         
   8  11  13        246.12        234.07         6.44 o                         
   9  11  13        340.89        351.46         7.59 o                         
  10  11  13         24.60         22.30         5.24 o                         
  11  11  13        412.76        366.25         9.17 o                         
  12  11  13        144.77        156.74         6.39 o                         
  13  11  13        538.60        508.77        16.96 o                         
  14  11  13         72.12         85.31        10.96 o                         
  15  11  13        134.70        143.96        19.59 o                         
  16  11  13         17.41         25.82        24.56 o                         
  17  11  13          9.36         25.96        25.38 o                         
   0  12  13         53.57        107.77         6.90 o                         
   1  12  13        268.28        225.18         5.37 o                         
   2  12  13        333.58        389.54         9.43 o                         
   3  12  13        498.00        557.95         9.69 o                         
   4  12  13         57.03         62.83         4.84 o                         
   5  12  13         59.58         60.97         4.29 o                         
   6  12  13        361.67        382.87         7.89 o                         
   7  12  13          3.29          5.20         4.51 o                         
   8  12  13        333.81        338.16         7.13 o                         
   9  12  13         86.42        101.62         5.23 o                         
  10  12  13         62.68         70.28         5.66 o                         
  11  12  13        182.56        190.03         6.78 o                         
  12  12  13         92.19         79.43         6.58 o                         
  13  12  13        149.76        167.01         8.89 o                         
  14  12  13         12.59         13.06        12.72 o                         
  15  12  13        119.34        105.31        21.30 o                         
  16  12  13          1.25          3.45        23.87 o                         
   1  13  13       1063.89       1088.70        11.22 o                         
   2  13  13         21.22         28.92         5.26 o                         
   3  13  13       1154.37       1117.34        14.06 o                         
   4  13  13         65.89         56.24         5.07 o                         
   5  13  13        163.35        204.90         6.70 o                         
   6  13  13        209.55        241.28         6.75 o                         
   7  13  13        315.42        347.58         7.35 o                         
   8  13  13          9.57         23.58         4.74 o                         
   9  13  13        422.43        400.67         9.15 o                         
  10  13  13         11.87          4.59         5.51 o                         
  11  13  13        133.55        119.10         7.70 o                         
  12  13  13         16.61          4.06         7.18 o                         
  13  13  13        112.88         65.86        18.85 o                         
  14  13  13         68.70         33.02        16.15 o                         
  15  13  13        215.24        134.60        27.34 o                         
   0  14  13        334.05        354.98        12.20 o                         
   1  14  13         18.31         13.51         3.31 o                         
   2  14  13        889.43        940.50        11.72 o                         
   3  14  13        129.07        123.22         5.94 o                         
   4  14  13        721.85        792.81        11.87 o                         
   5  14  13        115.49        133.69         6.10 o                         
   6  14  13         27.44         27.29         5.33 o                         
   7  14  13        433.90        439.65         8.94 o                         
   8  14  13       1190.55       1299.66        15.63 o                         
   9  14  13         81.02         72.39         6.46 o                         
  10  14  13        119.76        143.89         8.33 o                         
  11  14  13         21.29         24.61         7.36 o                         
  12  14  13          1.78         -3.67        10.21 o                         
  13  14  13         78.63         74.64        19.60 o                         
   1  15  13        914.82        879.86        13.43 o                         
   2  15  13        120.10        100.73         5.46 o                         
   3  15  13        583.83        573.33        12.60 o                         
   4  15  13         13.96         10.38         5.58 o                         
   5  15  13        121.38        133.11         6.98 o                         
   6  15  13          0.12          5.96         5.69 o                         
   7  15  13        105.07        107.43         7.12 o                         
   8  15  13        273.47        272.33         8.65 o                         
   9  15  13        443.86        419.86        10.96 o                         
  10  15  13          1.14         -1.98         6.56 o                         
  11  15  13        145.96        149.81        14.85 o                         
  12  15  13          0.53          1.49        16.98 o                         
   0  16  13        398.69        407.42        12.57 o                         
   1  16  13         38.93         42.07         5.94 o                         
   2  16  13          2.41          7.82         5.21 o                         
   3  16  13        160.50        170.35         9.18 o                         
   4  16  13        249.83        246.63        13.37 o                         
   5  16  13          0.27          4.97         7.65 o                         
   6  16  13         70.18         65.43         7.96 o                         
   7  16  13         33.84         25.18         7.83 o                         
   8  16  13         70.13         68.01         9.17 o                         
   9  16  13          0.33         -7.31         9.53 o                         
  10  16  13          0.09        -15.73        16.57 o                         
  11  16  13         73.50         61.09        26.57 o                         
   1  17  13        342.52        334.07        12.07 o                         
   2  17  13        164.59        155.06         9.86 o                         
   3  17  13        573.66        514.62        14.91 o                         
   4  17  13         14.59         13.64         8.21 o                         
   5  17  13        455.71        427.38        16.58 o                         
   6  17  13          6.32          3.89         9.90 o                         
   7  17  13        559.17        528.06        19.28 o                         
   8  17  13          0.87          6.74        13.68 o                         
   9  17  13          4.84         -6.86        24.96 o                         
  10  17  13          0.38         -3.31        24.50 o                         
   0  18  13        170.36        177.02        19.73 o                         
   1  18  13          1.08          2.59         7.28 o                         
   2  18  13         99.09        113.76        10.98 o                         
   3  18  13          0.48          7.38         9.58 o                         
   4  18  13         60.29         62.20        13.65 o                         
   5  18  13         10.13         17.47        18.11 o                         
   6  18  13         59.48         83.27        15.43 o                         
   7  18  13          9.60         11.09        26.30 o                         
   8  18  13         32.32         25.44        27.53 o                         
   9  18  13         27.99         56.48        26.51 o                         
   1  19  13          0.85          3.85        26.57 o                         
   2  19  13          0.93         19.33        27.99 o                         
   3  19  13         15.89         15.05        16.21 o                         
   4  19  13          8.60         11.94        19.60 o                         
   5  19  13          9.30         11.96        15.91 o                         
   6  19  13          2.21         15.87        15.66 o                         
   7  19  13          0.55          8.01        16.02 o                         
   8  19  13          0.03        -22.22        28.51 o                         
   0   0  14       6645.63       6288.89       111.61 o                         
   1   0  14          1.58         24.20         6.74 o                         
   2   0  14      15260.23      14628.74       175.10 o                         
   3   0  14        562.88        513.34         9.31 o                         
   4   0  14      18624.68      18062.39       174.84 o                         
   5   0  14       4205.08       4153.41        50.16 o                         
   6   0  14        151.70        130.79         5.14 o                         
   7   0  14        120.89        135.81         5.17 o                         
   8   0  14      12845.71      12081.01       146.32 o                         
   9   0  14       2879.01       2823.32        36.05 o                         
  10   0  14       4481.18       4450.62        50.35 o                         
  11   0  14        149.92        156.19         9.44 o                         
  12   0  14        933.85        910.20        19.96 o                         
  13   0  14         62.04         56.62         9.29 o                         
  14   0  14       4085.32       3981.89        59.07 o                         
  15   0  14         65.13         72.03         9.79 o                         
  16   0  14        235.77        223.58        12.61 o                         
  17   0  14        115.89        122.32        12.23 o                         
  18   0  14        352.86        377.79        18.18 o                         
  19   0  14         60.71         90.65        30.46 o                         
   1   1  14       1202.30       1154.39        13.68 o                         
   2   1  14        290.65        274.19         3.71 o                         
   3   1  14       1736.79       1715.75        14.63 o                         
   4   1  14       1433.36       1386.78        13.13 o                         
   5   1  14       1681.66       1636.29        14.95 o                         
   6   1  14          6.35         13.46         2.52 o                         
   7   1  14       2652.25       2520.52        26.50 o                         
   8   1  14       1188.68       1203.64        13.59 o                         
   9   1  14        196.26        221.45         5.47 o                         
  10   1  14         57.88         68.05         4.30 o                         
  11   1  14        499.22        499.08         8.47 o                         
  12   1  14        170.05        172.97         6.33 o                         
  13   1  14        178.06        181.35         6.64 o                         
  14   1  14       1024.11       1033.90        14.21 o                         
  15   1  14          0.55          5.06         5.44 o                         
  16   1  14        165.36        174.48         8.08 o                         
  17   1  14         46.51         56.25         8.42 o                         
  18   1  14         86.55        109.66        10.77 o                         
  19   1  14        105.25        107.95        15.64 o                         
   0   2  14       1744.40       1837.80        27.45 o                         
   1   2  14        470.81        409.35         5.29 o                         
   2   2  14       3457.50       3313.68        23.47 o                         
   3   2  14       5906.38       5925.59        40.57 o                         
   4   2  14       2547.72       2473.35        21.42 o                         
   5   2  14       3215.85       3288.14        29.38 o                         
   6   2  14       4194.15       4002.27        36.20 o                         
   7   2  14         81.69        127.55         5.40 o                         
   8   2  14       1452.49       1528.78        16.89 o                         
   9   2  14        275.33        264.61         7.23 o                         
  10   2  14        904.92        886.59        10.93 o                         
  11   2  14        196.00        219.48         6.81 o                         
  12   2  14        689.21        693.15        10.65 o                         
  13   2  14          1.31         10.52         5.24 o                         
  14   2  14         15.01         13.45         4.97 o                         
  15   2  14         16.12         17.81         5.12 o                         
  16   2  14        425.67        428.42        11.77 o                         
  17   2  14          2.97          8.17         7.28 o                         
  18   2  14         65.40         63.42         7.89 o                         
  19   2  14        127.18        127.54        17.18 o                         
   1   3  14       4362.03       4369.69        33.47 o                         
   2   3  14          6.54         11.93         2.30 o                         
   3   3  14       9179.74       9130.42        62.50 o                         
   4   3  14        899.80        834.71         8.59 o                         
   5   3  14       5933.37       5747.01        41.34 o                         
   6   3  14       3478.41       3373.96        29.29 o                         
   7   3  14        688.16        760.73        10.34 o                         
   8   3  14       1467.11       1450.86        16.66 o                         
   9   3  14       2785.83       2851.43        32.09 o                         
  10   3  14       3085.96       2932.97        28.54 o                         
  11   3  14        616.03        619.82         9.90 o                         
  12   3  14        780.76        822.92        11.53 o                         
  13   3  14       2485.17       2596.67        39.63 o                         
  14   3  14        984.76        947.04        13.81 o                         
  15   3  14          1.93          3.34         5.13 o                         
  16   3  14        300.60        310.13        12.63 o                         
  17   3  14          3.32          0.40         6.36 o                         
  18   3  14        179.47        182.81        14.82 o                         
  19   3  14          2.52         -1.84        14.09 o                         
   0   4  14       1144.30       1192.56        18.43 o                         
   1   4  14        135.45        118.20         3.33 o                         
   2   4  14       5226.36       5206.14        35.72 o                         
   3   4  14        431.38        442.60         5.78 o                         
   4   4  14      12369.42      12170.34        82.68 o                         
   5   4  14        107.02        176.66         5.42 o                         
   6   4  14       6553.04       6301.06        49.28 o                         
   7   4  14        216.20        189.59         5.34 o                         
   8   4  14        823.84        836.79        11.47 o                         
   9   4  14         32.41         34.96         4.41 o                         
  10   4  14        888.35        876.26        12.16 o                         
  11   4  14        102.87        131.33         6.06 o                         
  12   4  14        981.64        943.98        13.62 o                         
  13   4  14          9.24         21.67         5.50 o                         
  14   4  14        180.14        164.37         7.21 o                         
  15   4  14         85.39         74.03         7.55 o                         
  16   4  14        477.35        435.64        12.33 o                         
  17   4  14          0.99          0.35         6.92 o                         
  18   4  14         62.47         66.75        15.87 o                         
  19   4  14         52.35         45.40        15.49 o                         
   1   5  14       1165.50       1112.30        10.70 o                         
   2   5  14         63.71         61.39         3.65 o                         
   3   5  14       2181.85       2285.25        18.71 o                         
   4   5  14        176.78        219.76         4.52 o                         
   5   5  14        337.62        386.77         8.03 o                         
   6   5  14        210.68        158.27         5.30 o                         
   7   5  14       1181.58       1139.19        13.28 o                         
   8   5  14          1.63          8.25         3.58 o                         
   9   5  14          3.22         15.12         4.39 o                         
  10   5  14         69.69         69.35         5.27 o                         
  11   5  14          2.40          2.01         4.07 o                         
  12   5  14          7.92         10.18         4.65 o                         
  13   5  14        128.32        125.73         5.85 o                         
  14   5  14          4.34          9.54         5.55 o                         
  15   5  14         20.38         23.54         7.01 o                         
  16   5  14         30.08         24.61         7.22 o                         
  17   5  14         46.90         38.55         8.59 o                         
  18   5  14         26.88         53.41        17.18 o                         
  19   5  14          5.93          7.65        15.75 o                         
   0   6  14      13551.00      13396.69       119.69 o                         
   1   6  14        832.08        733.12         7.82 o                         
   2   6  14       2697.43       2577.74        23.72 o                         
   3   6  14         44.25         29.75         3.36 o                         
   4   6  14       6034.43       6209.92        45.89 o                         
   5   6  14        152.83        131.69         3.94 o                         
   6   6  14       5028.58       4966.74        36.16 o                         
   7   6  14          1.77         18.26         3.77 o                         
   8   6  14       3104.19       3056.26        26.02 o                         
   9   6  14         40.84         60.54         4.37 o                         
  10   6  14       3796.64       3837.38        34.10 o                         
  11   6  14        217.75        219.24         7.49 o                         
  12   6  14       3612.57       3618.26        35.26 o                         
  13   6  14         11.05         16.23         4.65 o                         
  14   6  14        616.21        576.91        15.64 o                         
  15   6  14         87.45         73.53         8.29 o                         
  16   6  14        344.07        346.01        13.91 o                         
  17   6  14         50.03         46.33         9.34 o                         
  18   6  14        238.18        263.11        23.38 o                         
  19   6  14         21.53         15.21        16.41 o                         
   1   7  14          6.83         19.40         3.01 o                         
   2   7  14        144.96        138.56         4.67 o                         
   3   7  14          8.16         17.52         4.10 o                         
   4   7  14        118.25        101.68         4.28 o                         
   5   7  14       2242.29       2147.48        17.69 o                         
   6   7  14       5195.51       4790.55        34.46 o                         
   7   7  14        885.09        849.62        11.37 o                         
   8   7  14        431.42        419.35         6.91 o                         
   9   7  14       1311.76       1258.88        13.28 o                         
  10   7  14        158.81        167.91         5.47 o                         
  11   7  14        939.55        937.70        12.39 o                         
  12   7  14        483.29        498.28        12.15 o                         
  13   7  14        196.97        194.22         6.68 o                         
  14   7  14        699.39        678.44        16.31 o                         
  15   7  14        146.68        159.31         9.29 o                         
  16   7  14         28.21         30.50         8.83 o                         
  17   7  14          4.09         -2.96        10.31 o                         
  18   7  14        255.83        238.49        23.73 o                         
  19   7  14          0.78         -8.49        17.23 o                         
   0   8  14        692.18        704.25        11.59 o                         
   1   8  14        256.28        201.66         5.16 o                         
   2   8  14        205.41        251.66         6.01 o                         
   3   8  14       2388.10       2352.10        23.51 o                         
   4   8  14        832.47        759.60        10.85 o                         
   5   8  14         82.90         90.16         4.00 o                         
   6   8  14        379.67        361.95         6.39 o                         
   7   8  14       4088.18       4026.22        30.32 o                         
   8   8  14        421.92        442.29         7.64 o                         
   9   8  14        528.48        507.43         8.35 o                         
  10   8  14         45.71         46.41         4.53 o                         
  11   8  14         35.35         46.17         4.90 o                         
  12   8  14        244.91        290.14         7.63 o                         
  13   8  14         27.40         30.13         7.23 o                         
  14   8  14        538.31        530.97        17.44 o                         
  15   8  14         11.67          4.77         8.55 o                         
  16   8  14         10.33         14.59         9.18 o                         
  17   8  14         47.64         47.51        12.70 o                         
  18   8  14          2.84         13.41        18.27 o                         
  19   8  14         83.84         65.84        19.27 o                         
   1   9  14        223.65        253.51         5.86 o                         
   2   9  14         21.16         32.61         3.53 o                         
   3   9  14       3000.14       2860.84        25.73 o                         
   4   9  14         54.13         56.35         5.37 o                         
   5   9  14       5361.16       5474.64        46.20 o                         
   6   9  14        280.92        270.46         6.87 o                         
   7   9  14        149.66        196.13         5.62 o                         
   8   9  14       1163.97       1166.64        12.61 o                         
   9   9  14         47.32         61.44         4.56 o                         
  10   9  14          6.31         11.98         4.35 o                         
  11   9  14        242.24        234.32         6.55 o                         
  12   9  14        515.79        553.07        12.31 o                         
  13   9  14        705.33        686.58        15.18 o                         
  14   9  14        276.25        281.20        12.80 o                         
  15   9  14         52.02         51.90         9.50 o                         
  16   9  14        350.23        320.49        25.52 o                         
  17   9  14          0.82        -10.56        26.23 o                         
  18   9  14        136.46        155.75        25.06 o                         
   0  10  14       6047.38       6118.21        62.50 o                         
   1  10  14       3181.55       3085.82        25.55 o                         
   2  10  14       1601.19       1625.64        15.26 o                         
   3  10  14        208.38        239.08         6.91 o                         
   4  10  14       3213.61       3202.92        32.18 o                         
   5  10  14         18.14         19.86         4.95 o                         
   6  10  14        525.78        528.52         9.66 o                         
   7  10  14          1.69         11.35         4.14 o                         
   8  10  14       2791.26       2707.79        24.16 o                         
   9  10  14        164.92        157.60         5.77 o                         
  10  10  14       1577.35       1602.37        20.49 o                         
  11  10  14        254.03        258.13         6.74 o                         
  12  10  14        392.56        377.30         8.30 o                         
  13  10  14          2.87         10.18         5.95 o                         
  14  10  14        243.30        236.57        12.21 o                         
  15  10  14          5.37         -1.25        10.06 o                         
  16  10  14        142.17        159.45        23.83 o                         
  17  10  14         11.49          4.02        25.73 o                         
   1  11  14        250.50        237.43         5.85 o                         
   2  11  14        256.35        279.64         8.30 o                         
   3  11  14         86.22        105.05         5.30 o                         
   4  11  14         21.15         26.65         5.24 o                         
   5  11  14         99.87         98.57         5.91 o                         
   6  11  14         12.48         18.57         4.13 o                         
   7  11  14          9.29         30.93         4.34 o                         
   8  11  14        120.00        135.09         5.62 o                         
   9  11  14         14.47         13.57         5.14 o                         
  10  11  14        509.80        552.70        11.68 o                         
  11  11  14        146.63        148.58         6.38 o                         
  12  11  14         33.80         26.19         5.72 o                         
  13  11  14          0.59         -3.05         7.79 o                         
  14  11  14         29.27         22.66         8.51 o                         
  15  11  14         39.77         28.32        14.25 o                         
  17  11  14          9.28         -3.79        24.87 o                         
   0  12  14       2218.27       2313.24        32.30 o                         
   1  12  14        145.84        161.49         5.47 o                         
   2  12  14       1525.61       1570.85        17.06 o                         
   3  12  14        587.64        591.48        10.04 o                         
   4  12  14       3399.75       3495.59        34.16 o                         
   5  12  14        394.73        375.14         8.65 o                         
   6  12  14       3165.54       3235.88        27.51 o                         
   7  12  14        188.90        215.47         6.57 o                         
   8  12  14        290.04        282.46         7.11 o                         
   9  12  14          1.14          4.64         5.05 o                         
  10  12  14        191.15        220.42         7.23 o                         
  11  12  14          0.91         -0.15         5.97 o                         
  12  12  14        874.66        912.77        28.64 o                         
  13  12  14        155.29        140.34        11.43 o                         
  14  12  14        275.73        263.36       103.10 o                         
  15  12  14         16.15         11.40        16.53 o                         
  16  12  14        116.23        116.25        29.37 o                         
   1  13  14       2863.30       2770.18        23.66 o                         
   2  13  14        158.72        139.88         5.94 o                         
   3  13  14        797.61        778.26        13.32 o                         
   4  13  14        424.54        446.23         9.88 o                         
   5  13  14        528.83        518.94        10.26 o                         
   6  13  14          4.00         10.38         4.96 o                         
   7  13  14        166.65        168.58         6.08 o                         
   8  13  14         66.10         59.13         5.39 o                         
   9  13  14        303.27        299.96         9.61 o                         
  10  13  14        833.10        850.76        15.34 o                         
  11  13  14         12.31         12.79         7.26 o                         
  12  13  14        285.26        287.16        14.92 o                         
  13  13  14          9.99          5.57        12.37 o                         
  14  13  14        186.79        173.82        25.67 o                         
   0  14  14        273.15        270.93         8.17 o                         
   1  14  14          3.86          7.89         3.82 o                         
   2  14  14         23.06         34.18         4.84 o                         
   3  14  14        152.47        134.51         6.97 o                         
   4  14  14        505.27        524.88         9.93 o                         
   5  14  14        228.87        223.66         7.85 o                         
   6  14  14          9.49         14.97         5.75 o                         
   7  14  14         55.58         60.35         5.76 o                         
   8  14  14        153.16        169.84         6.95 o                         
   9  14  14          7.70          8.20         5.93 o                         
  10  14  14         64.90         62.84         8.31 o                         
  11  14  14          9.42          6.80         8.32 o                         
  12  14  14          1.95          6.67        12.60 o                         
  13  14  14         40.99         24.43        23.72 o                         
   1  15  14        694.61        672.95        12.55 o                         
   2  15  14        602.18        599.20        10.79 o                         
   3  15  14        654.09        632.49        15.72 o                         
   4  15  14          8.27          8.70         5.93 o                         
   5  15  14        795.07        726.89        14.05 o                         
   6  15  14         11.75         11.33         6.03 o                         
   7  15  14         10.04         11.77         6.73 o                         
   8  15  14         23.08         29.22         6.72 o                         
   9  15  14        147.54        139.81         8.88 o                         
  10  15  14         76.87         81.62         8.83 o                         
  11  15  14         44.87         30.77        16.69 o                         
  12  15  14         96.88         81.11        19.77 o                         
   0  16  14        247.47        224.63        14.81 o                         
   1  16  14        118.37        117.80         6.51 o                         
   2  16  14        573.66        574.33        10.78 o                         
   3  16  14         22.21         23.82         6.53 o                         
   4  16  14        499.21        531.01        14.31 o                         
   5  16  14        100.03         91.29         8.74 o                         
   6  16  14        768.98        749.66        17.75 o                         
   7  16  14         13.93         18.33         8.36 o                         
   8  16  14        156.33        161.01        12.90 o                         
   9  16  14         90.02         87.28        26.63 o                         
  10  16  14         94.08         83.55        27.17 o                         
   1  17  14         74.16         71.70         8.16 o                         
   2  17  14          3.12          2.35         7.17 o                         
   3  17  14         57.63         38.56         7.42 o                         
   4  17  14          4.67          9.09         7.86 o                         
   5  17  14          8.98         10.63         9.05 o                         
   6  17  14          1.82          9.18        12.73 o                         
   7  17  14         27.14         28.53        18.70 o                         
   8  17  14         48.91         36.92        25.86 o                         
   9  17  14         28.02         16.28        24.54 o                         
  10  17  14         65.77         90.27        27.05 o                         
   0  18  14        188.00        191.75        15.47 o                         
   1  18  14          0.61         -7.80         8.44 o                         
   2  18  14        239.05        205.93        17.59 o                         
   3  18  14          0.03         -3.28        10.90 o                         
   4  18  14         80.78         95.33        14.19 o                         
   5  18  14          0.10         -1.51        12.72 o                         
   6  18  14         96.28        115.92        18.15 o                         
   7  18  14          1.88         42.55        26.88 o                         
   8  18  14        139.99        131.69        32.59 o                         
   1  19  14         77.45         67.49        28.16 o                         
   2  19  14          1.11          3.74        27.32 o                         
   3  19  14        134.42        123.72        32.22 o                         
   4  19  14          6.00          4.38        16.46 o                         
   5  19  14        195.73        148.74        19.52 o                         
   6  19  14         15.09         30.66        15.39 o                         
   7  19  14         18.34         34.06        16.26 o                         
   1   1  15       4010.46       3750.65        34.07 o                         
   2   1  15         86.50        100.42         4.15 o                         
   3   1  15        261.68        246.41         4.10 o                         
   4   1  15       1593.81       1530.53        14.26 o                         
   5   1  15       4225.02       4134.35        33.43 o                         
   6   1  15        111.87        131.92         3.93 o                         
   7   1  15        206.96        214.81         4.92 o                         
   8   1  15       1638.62       1659.69        17.12 o                         
   9   1  15        522.70        493.38         7.90 o                         
  10   1  15        775.19        785.45        11.17 o                         
  11   1  15          1.43         -2.78         3.94 o                         
  12   1  15        915.36        936.33        12.83 o                         
  13   1  15        287.94        296.51         7.50 o                         
  14   1  15        840.75        914.79        13.59 o                         
  15   1  15         53.32         55.18         6.47 o                         
  16   1  15        371.38        414.79        11.13 o                         
  17   1  15         21.32         27.82         7.47 o                         
  18   1  15        491.70        543.05        15.19 o                         
  19   1  15          1.72         -7.55        27.03 o                         
   0   2  15       2363.64       2077.81        28.52 o                         
   1   2  15        450.63        402.35         5.81 o                         
   2   2  15      25662.29      25716.58       156.33 o                         
   3   2  15       1670.67       1665.21        13.72 o                         
   4   2  15      23565.21      22704.19       150.25 o                         
   5   2  15        104.69        135.50         4.34 o                         
   6   2  15       8863.65       8755.76        68.68 o                         
   7   2  15        601.36        631.29        11.14 o                         
   8   2  15       2067.52       2064.21        19.78 o                         
   9   2  15         45.04         43.11         4.24 o                         
  10   2  15       1230.24       1303.91        16.03 o                         
  11   2  15         24.23         20.78         3.99 o                         
  12   2  15       2343.68       2317.35        22.69 o                         
  13   2  15         22.01         40.52         4.97 o                         
  14   2  15        777.20        745.00        11.78 o                         
  15   2  15          4.91          2.70         5.61 o                         
  16   2  15        238.44        256.23         9.70 o                         
  17   2  15         13.14         16.33         7.40 o                         
  18   2  15        293.99        299.28        16.73 o                         
  19   2  15          0.60         12.66        13.89 o                         
   1   3  15        159.52        233.13         3.91 o                         
   2   3  15       2829.17       2742.91        20.62 o                         
   3   3  15        543.95        570.11         7.63 o                         
   4   3  15        170.13        163.65         3.91 o                         
   5   3  15       1640.27       1434.76        12.81 o                         
   6   3  15       1689.73       1716.94        16.69 o                         
   7   3  15        446.14        476.94         8.02 o                         
   8   3  15       1946.16       1874.98        21.98 o                         
   9   3  15        339.02        331.03         7.76 o                         
  10   3  15        399.81        409.28         9.24 o                         
  11   3  15         89.24         82.85         4.47 o                         
  12   3  15        133.37        147.70         5.82 o                         
  13   3  15         47.75         59.95         5.45 o                         
  14   3  15          7.50         10.07         5.19 o                         
  15   3  15          7.51          6.47         6.01 o                         
  16   3  15        209.63        213.46        11.59 o                         
  17   3  15          6.19          2.26         7.12 o                         
  18   3  15          0.54          3.61         8.60 o                         
  19   3  15         65.08         74.21        17.48 o                         
   0   4  15      10121.16      10599.62       106.03 o                         
   1   4  15       3954.26       3845.77        28.84 o                         
   2   4  15       9078.08       9157.29        61.34 o                         
   3   4  15       2582.50       2517.16        19.40 o                         
   4   4  15      14492.92      13789.10        91.02 o                         
   5   4  15          4.53         48.84         3.29 o                         
   6   4  15       2541.60       2699.13        23.92 o                         
   7   4  15         25.60         21.19         3.41 o                         
   8   4  15       2310.53       2393.01        23.02 o                         
   9   4  15         10.86         19.39         4.43 o                         
  10   4  15       1580.39       1587.58        23.31 o                         
  11   4  15         10.95          7.16         5.00 o                         
  12   4  15       3600.65       3498.41        33.67 o                         
  13   4  15        148.75        148.28         6.59 o                         
  14   4  15        603.90        637.47        11.94 o                         
  15   4  15         11.35         19.81         6.61 o                         
  16   4  15         80.67         95.87         7.95 o                         
  17   4  15          4.09          0.23         6.94 o                         
  18   4  15         68.23         50.09        11.35 o                         
  19   4  15         50.69         26.09        19.26 o                         
   1   5  15       3808.52       3848.48        28.96 o                         
   2   5  15       3246.73       3142.37        26.14 o                         
   3   5  15        859.86        977.68        10.00 o                         
   4   5  15        305.18        297.45         5.07 o                         
   5   5  15        950.05        822.06         9.71 o                         
   6   5  15         88.62         67.82         3.85 o                         
   7   5  15          1.03         18.18         3.52 o                         
   8   5  15       1306.18       1174.39        13.48 o                         
   9   5  15         47.22         62.15         5.40 o                         
  10   5  15        789.94        810.06        11.93 o                         
  11   5  15        121.03        118.30         6.47 o                         
  12   5  15       2070.23       2154.59        25.04 o                         
  13   5  15         18.70         30.74         4.65 o                         
  14   5  15       1269.11       1329.26        20.53 o                         
  15   5  15          0.46         11.11         7.11 o                         
  16   5  15        185.54        184.05        11.37 o                         
  17   5  15        201.21        199.66        11.42 o                         
  18   5  15        580.52        596.71        30.52 o                         
  19   5  15         11.27          5.17        15.16 o                         
   0   6  15       1225.65       1169.78        14.60 o                         
   1   6  15        684.07        686.31         7.33 o                         
   2   6  15         55.78         60.00         3.63 o                         
   3   6  15        141.24        211.72         5.78 o                         
   4   6  15       7612.65       7288.51        53.38 o                         
   5   6  15        843.78        834.86         9.66 o                         
   6   6  15          7.49         17.68         3.26 o                         
   7   6  15         10.36         32.71         3.67 o                         
   8   6  15          5.40         21.81         3.85 o                         
   9   6  15          3.78         11.10         3.68 o                         
  10   6  15        153.13        165.05         5.63 o                         
  11   6  15          0.05         10.55         4.89 o                         
  12   6  15        563.96        574.20        11.26 o                         
  13   6  15         10.32         16.57         5.54 o                         
  14   6  15        165.89        182.40         8.96 o                         
  15   6  15         49.95         45.65         8.40 o                         
  16   6  15         98.77        100.41        12.93 o                         
  17   6  15          6.45          4.25        11.49 o                         
  18   6  15          1.07          3.18        16.60 o                         
  19   6  15         75.46         77.11        17.76 o                         
   1   7  15        653.72        642.94         7.87 o                         
   2   7  15       1074.91        999.12        14.45 o                         
   3   7  15        890.38        880.43        11.80 o                         
   4   7  15          1.95          5.44         3.21 o                         
   5   7  15          0.96          5.33         3.32 o
[truncated: 294,438 more chars]
