# Supplementary material for: Protonated deca­fluoro­benzo­phenone and the deca­fluoro­benzo­phenone–arsenic penta­fluoride adduct
Source: Acta Crystallogr C Struct Chem. 2025 Sep 23;81(Pt 10):577–83. doi: 10.1107/S2053229625007697 (PMC12497096; doi:10.1107/S2053229625007697)
Supplement: Supplementary file 5 [file c-81-00577-pfpah_asf6_3_1sup5.hkl]

data_pfpah_asf6_3_1                                                             
_shelx_title ' '                                                                
_shelx_refln_list_code          4                                               
_shelx_F_calc_maximum      233.50                                               
_exptl_crystal_F_000      1056.00                                               
_reflns_d_resolution_high  0.6000                                               
                                                                                
loop_                                                                           
 _space_group_symop_operation_xyz                                               
 'x, y, z'                                                                      
 '-x+1/2, y+1/2, -z+1/2'                                                        
 '-x, -y, -z'                                                                   
 'x-1/2, -y-1/2, z-1/2'                                                         
                                                                                
_cell_length_a     8.1872                                                       
_cell_length_b    21.1810                                                       
_cell_length_c     9.2808                                                       
_cell_angle_alpha  90.000                                                       
_cell_angle_beta   98.145                                                       
_cell_angle_gamma  90.000                                                       
                                                                                
_shelx_F_squared_multiplier     1.000                                           
                                                                                
loop_                                                                           
 _refln_index_h                                                                 
 _refln_index_k                                                                 
 _refln_index_l                                                                 
 _refln_F_squared_calc                                                          
 _refln_F_squared_meas                                                          
 _refln_F_squared_sigma                                                         
 _refln_observed_status                                                         
   2   0   0      36175.69      38970.54       888.09 o                         
   4   0   0        342.82        395.71         8.94 o                         
   6   0   0       2276.91       2297.41        50.36 o                         
   8   0   0         90.92         93.70         3.81 o                         
  10   0   0       1114.45       1069.94        25.14 o                         
  12   0   0        769.98        732.62        23.73 o                         
   2   1   0       2816.87       3108.14        48.76 o                         
   3   1   0       2625.44       2661.43        43.56 o                         
   4   1   0        620.90        701.73        11.04 o                         
   5   1   0         15.10         13.03         1.15 o                         
   6   1   0        338.07        319.01         8.43 o                         
   7   1   0          7.03          9.80         1.66 o                         
   8   1   0         62.11         52.36         2.08 o                         
   9   1   0        816.50        802.03        13.24 o                         
  10   1   0         70.46         59.50         3.39 o                         
  11   1   0       1209.87       1236.13        26.04 o                         
  12   1   0        185.30        185.73         6.85 o                         
  13   1   0        108.72        114.88         9.01 o                         
   1   2   0        403.32        419.81         6.60 o                         
   2   2   0       1030.37       1139.64        17.35 o                         
   3   2   0        574.92        475.52         8.49 o                         
   4   2   0         64.46         58.69         1.81 o                         
   5   2   0       5939.85       5909.50        85.48 o                         
   6   2   0          0.03          1.29         1.20 o                         
   7   2   0       2671.66       2760.43        38.08 o                         
   8   2   0        348.15        357.73         6.67 o                         
   9   2   0        337.38        315.52         6.48 o                         
  10   2   0         41.08         32.87         3.04 o                         
  11   2   0         53.07         59.21         4.47 o                         
  12   2   0          5.23          6.24         3.50 o                         
  13   2   0        175.11        167.41         8.94 o                         
   1   3   0       9883.94      10569.25       164.88 o                         
   2   3   0      15546.32      16891.12       254.86 o                         
   3   3   0       2787.60       3357.55        53.21 o                         
   4   3   0       4627.96       5053.65        67.10 o                         
   5   3   0        871.83       1044.14        15.18 o                         
   6   3   0        612.13        617.38        10.19 o                         
   7   3   0          6.30         10.16         1.59 o                         
   8   3   0         16.23         14.14         1.76 o                         
   9   3   0       1070.74       1072.07        19.20 o                         
  10   3   0          6.04          4.36         1.85 o                         
  11   3   0        912.21        914.17        19.44 o                         
  12   3   0          0.55          3.57         3.80 o                         
  13   3   0        222.66        226.26        10.06 o                         
   0   4   0      50292.83      59133.69      3266.96 o                         
   1   4   0       2848.64       2915.49        57.40 o                         
   2   4   0       6127.36       6394.92        96.91 o                         
   3   4   0       2908.67       3177.04        51.13 o                         
   4   4   0        197.24        132.57         3.48 o                         
   5   4   0        416.60        411.74         6.69 o                         
   6   4   0          6.85         12.07         1.46 o                         
   7   4   0         16.71         18.11         1.73 o                         
   8   4   0        292.41        291.40         5.49 o                         
   9   4   0         27.34         17.73         2.62 o                         
  10   4   0       1087.54       1089.46        16.86 o                         
  11   4   0        154.46        144.77         6.30 o                         
  12   4   0        866.10        890.86        20.03 o                         
  13   4   0          0.37          1.32         5.10 o                         
   1   5   0       2466.80       2388.34        57.32 o                         
   2   5   0       5073.22       5214.89        90.54 o                         
   3   5   0          3.89          3.64         1.15 o                         
   4   5   0       7543.33       7692.78        96.75 o                         
   5   5   0          1.51          5.30         1.17 o                         
   6   5   0       3021.82       3029.11        43.08 o                         
   7   5   0       1337.02       1273.84        18.48 o                         
   8   5   0        119.13        111.06         3.06 o                         
   9   5   0        220.48        191.67         4.44 o                         
  10   5   0          9.18         12.09         2.08 o                         
  11   5   0         71.71         60.40         3.49 o                         
  12   5   0        123.53        121.62         5.87 o                         
  13   5   0         29.54         27.92         6.33 o                         
   0   6   0       1035.33       1195.30        40.44 o                         
   1   6   0       3756.98       3806.30        83.02 o                         
   2   6   0       1612.29       1768.05        35.91 o                         
   3   6   0        623.40        589.33        10.55 o                         
   4   6   0        321.23        336.70         5.89 o                         
   5   6   0       6744.66       6884.68        93.42 o                         
   6   6   0        892.90        899.69        13.30 o                         
   7   6   0       4494.47       4590.47        61.89 o                         
   8   6   0         22.31         19.22         1.81 o                         
   9   6   0        111.38         95.39         3.07 o                         
  10   6   0         27.00         24.80         2.63 o                         
  11   6   0          1.33         -2.71         2.71 o                         
  12   6   0         66.59         76.45         5.48 o                         
  13   6   0        187.79        216.69        12.01 o                         
   1   7   0       8437.37       8393.15       172.58 o                         
   2   7   0         40.79         39.09         2.20 o                         
   3   7   0       5129.22       5010.72        90.98 o                         
   4   7   0        564.65        509.66         8.50 o                         
   5   7   0        101.05        140.50         3.51 o                         
   6   7   0         12.78         15.35         1.67 o                         
   7   7   0        902.44        860.96        13.26 o                         
   8   7   0        239.39        208.09         5.06 o                         
   9   7   0       1277.00       1246.15        20.32 o                         
  10   7   0        146.90        152.46         4.80 o                         
  11   7   0        486.95        478.27        10.17 o                         
  12   7   0         45.55         50.37         4.43 o                         
  13   7   0        186.93        179.77        11.72 o                         
   0   8   0      13033.48      12630.49       408.75 o                         
   1   8   0      35846.50      36760.34       790.70 o                         
   2   8   0       6897.98       6597.22       129.45 o                         
   3   8   0        493.25        589.23        12.34 o                         
   4   8   0         95.01        118.27         3.40 o                         
   5   8   0         18.92         19.36         1.71 o                         
   6   8   0        540.06        500.64         8.46 o                         
   7   8   0        850.08        830.11        12.66 o                         
   8   8   0       1181.38       1152.98        17.58 o                         
   9   8   0          0.50          1.27         1.65 o                         
  10   8   0        591.36        569.38        14.26 o                         
  11   8   0          4.08          5.83         2.44 o                         
  12   8   0        164.49        152.37         7.43 o                         
  13   8   0          0.86          4.46         5.67 o                         
   1   9   0       1973.66       1986.07        44.77 o                         
   2   9   0       5105.31       5250.19       103.68 o                         
   3   9   0        566.72        592.93        13.06 o                         
   4   9   0       4687.11       4658.86        70.93 o                         
   5   9   0       1246.36       1255.84        19.73 o                         
   6   9   0       2232.22       2110.84        31.79 o                         
   7   9   0          1.25          3.05         1.69 o                         
   8   9   0        516.75        497.57         9.08 o                         
   9   9   0          3.82          2.92         1.37 o                         
  10   9   0         14.39         13.35         1.96 o                         
  11   9   0        158.36        155.54         5.20 o                         
  12   9   0         43.18         25.56         4.02 o                         
  13   9   0          1.80          0.03         9.83 o                         
   0  10   0        166.26        112.15        11.32 o                         
   1  10   0       9780.50       9880.83       225.85 o                         
   2  10   0       1821.95       1724.97        31.37 o                         
   3  10   0       9240.02       9825.05       190.79 o                         
   4  10   0         95.38         98.16         3.54 o                         
   5  10   0       6918.70       7402.55       116.25 o                         
   6  10   0        375.76        369.10         8.21 o                         
   7  10   0        679.34        678.05        11.38 o                         
   8  10   0        698.72        680.00        12.59 o                         
   9  10   0        474.22        431.49        10.23 o                         
  10  10   0        408.78        411.51        11.63 o                         
  11  10   0         16.13         13.69         3.29 o                         
  12  10   0         91.32         74.69         8.99 o                         
   1  11   0       2170.22       2011.73        41.09 o                         
   2  11   0       7890.11       8023.36       144.15 o                         
   3  11   0       4407.61       4389.04        76.06 o                         
   4  11   0        314.55        319.28         7.95 o                         
   5  11   0       1104.02       1182.73        18.62 o                         
   6  11   0         10.27          9.89         2.15 o                         
   7  11   0        442.38        414.90         9.44 o                         
   8  11   0        391.13        366.14         9.86 o                         
   9  11   0       1148.07       1109.81        25.33 o                         
  10  11   0         49.59         34.16         3.17 o                         
  11  11   0        667.55        691.36        17.72 o                         
  12  11   0         10.13          4.01         3.31 o                         
   0  12   0       3603.02       3290.37       109.64 o                         
   1  12   0        754.15        716.38        18.89 o                         
   2  12   0        346.59        242.91         6.47 o                         
   3  12   0        282.24        310.40         7.83 o                         
   4  12   0         88.29         80.63         3.79 o                         
   5  12   0        559.88        540.07        10.95 o                         
   6  12   0         80.43         66.86         3.02 o                         
   7  12   0        453.37        430.29        10.41 o                         
   8  12   0        567.56        560.86        16.03 o                         
   9  12   0          2.74          0.76         2.03 o                         
  10  12   0        649.15        615.80        15.51 o                         
  11  12   0          1.96          1.68         2.44 o                         
  12  12   0         32.58         48.68         8.04 o                         
   1  13   0         40.02         47.98         2.69 o                         
   2  13   0       3082.46       2891.87        57.67 o                         
   3  13   0       1182.92       1145.92        22.02 o                         
   4  13   0       3567.39       3570.76        63.68 o                         
   5  13   0       1223.49       1293.91        22.84 o                         
   6  13   0        483.53        482.64        13.58 o                         
   7  13   0         88.71         82.06         4.80 o                         
   8  13   0       1152.68       1131.22        27.74 o                         
   9  13   0         52.10         52.26         3.03 o                         
  10  13   0         86.76         73.85         4.29 o                         
  11  13   0         19.92          8.14         4.16 o                         
  12  13   0         86.16         86.47         8.56 o                         
   0  14   0       1965.62       1919.42        57.70 o                         
   1  14   0        571.68        569.36        12.42 o                         
   2  14   0       4489.81       4474.51        89.47 o                         
   3  14   0       2193.20       2239.85        43.94 o                         
   4  14   0        256.02        236.35         6.31 o                         
   5  14   0        257.93        236.56         6.29 o                         
   6  14   0       1295.85       1320.32        25.93 o                         
   7  14   0        483.41        516.24        16.92 o                         
   8  14   0        389.42        376.03        13.87 o                         
   9  14   0        211.98        211.54         7.85 o                         
  10  14   0        609.42        648.61        18.71 o                         
  11  14   0          2.80          4.45         3.74 o                         
  12  14   0         30.98         41.41         6.63 o                         
   1  15   0       8050.25       7928.05        90.91 o                         
   2  15   0         11.19         11.87         2.47 o                         
   3  15   0       4213.54       4112.50        73.27 o                         
   4  15   0         54.16         60.12         3.58 o                         
   5  15   0       1443.91       1485.34        24.66 o                         
   6  15   0        125.40        125.42         6.10 o                         
   7  15   0        630.26        585.95        17.75 o                         
   8  15   0          4.24         -0.65         2.84 o                         
   9  15   0       1406.29       1473.70        36.37 o                         
  10  15   0          0.00          1.49         3.22 o                         
  11  15   0        380.86        381.81        14.57 o                         
  12  15   0          1.94          0.72         5.87 o                         
   0  16   0        901.90        823.74        27.34 o                         
   1  16   0        118.14        108.50         4.48 o                         
   2  16   0       7677.30       7535.98       149.80 o                         
   3  16   0        250.98        227.05         6.28 o                         
   4  16   0         87.78         82.63         3.45 o                         
   5  16   0        755.70        767.05        16.10 o                         
   6  16   0          0.90          4.86         2.19 o                         
   7  16   0        690.54        676.29        14.91 o                         
   8  16   0        265.45        254.32         8.04 o                         
   9  16   0        139.33        132.80         5.94 o                         
  10  16   0        148.03        150.67         7.11 o                         
  11  16   0         34.03         40.19         6.31 o                         
  12  16   0         51.15         55.55        10.83 o                         
   1  17   0       1266.35       1163.60        22.72 o                         
   2  17   0       8044.69       7916.31       144.45 o                         
   3  17   0        982.14        926.30        17.58 o                         
   4  17   0       5506.22       5441.71        90.88 o                         
   5  17   0        253.31        261.90         6.92 o                         
   6  17   0        670.22        673.53        13.89 o                         
   7  17   0         16.01         16.26         2.27 o                         
   8  17   0        337.41        312.41         9.46 o                         
   9  17   0          0.44          1.43         2.75 o                         
  10  17   0          1.79          1.41         3.81 o                         
  11  17   0          0.52          0.25         4.17 o                         
   0  18   0         74.14         86.76         5.22 o                         
   1  18   0          0.88          5.91         2.33 o                         
   2  18   0       2371.32       2366.97        42.17 o                         
   3  18   0        679.62        669.53        15.60 o                         
   4  18   0          1.68          4.63         2.26 o                         
   5  18   0        442.70        460.19         9.86 o                         
   6  18   0         95.50         80.04         3.74 o                         
   7  18   0        598.71        606.26        17.44 o                         
   8  18   0        468.54        439.54        13.56 o                         
   9  18   0        228.64        220.63         6.71 o                         
  10  18   0        198.68        195.97         9.06 o                         
  11  18   0          0.47          1.02         4.69 o                         
   1  19   0        358.96        366.30         8.82 o                         
   2  19   0         23.76         19.82         2.87 o                         
   3  19   0       1817.01       1829.74        22.29 o                         
   4  19   0        122.60        117.69         6.81 o                         
   5  19   0         30.40         25.54         2.85 o                         
   6  19   0         39.05         39.35         3.04 o                         
   7  19   0        435.13        422.58        10.13 o                         
   8  19   0         37.06         27.21         2.44 o                         
   9  19   0        542.54        534.11        14.90 o                         
  10  19   0         16.03         12.70         4.38 o                         
  11  19   0        221.18        240.54        14.01 o                         
   0  20   0       2328.02       2280.71        61.05 o                         
   1  20   0          1.81          3.42         1.83 o                         
   2  20   0       1292.87       1306.83        25.50 o                         
   3  20   0       1112.62       1151.87        21.66 o                         
   4  20   0         73.11         63.65         3.87 o                         
   5  20   0       2116.24       2160.00        35.92 o                         
   6  20   0        101.99         91.13         4.12 o                         
   7  20   0        600.50        578.17        16.17 o                         
   8  20   0         98.49         96.15         4.67 o                         
   9  20   0         11.17         14.92         3.12 o                         
  10  20   0          2.16          0.04         3.92 o                         
  11  20   0         22.44         22.13         7.05 o                         
   1  21   0         10.88          8.87         2.59 o                         
   2  21   0        641.25        624.22        14.38 o                         
   3  21   0         43.47         35.57         3.35 o                         
   4  21   0       1366.94       1325.81        29.40 o                         
   5  21   0        143.51        138.19         5.40 o                         
   6  21   0       1528.32       1544.64        32.96 o                         
   7  21   0        159.77        147.73         5.44 o                         
   8  21   0        614.87        611.65        18.24 o                         
   9  21   0         25.74         22.02         3.86 o                         
  10  21   0          7.38          5.28         4.57 o                         
   0  22   0        521.34        496.23        16.01 o                         
   1  22   0          8.29          4.96         2.54 o                         
   2  22   0        297.75        278.23         8.45 o                         
   3  22   0        479.74        442.85        10.12 o                         
   4  22   0        203.82        197.63         7.08 o                         
   5  22   0        203.25        190.09         5.74 o                         
   6  22   0        352.01        347.93         8.60 o                         
   7  22   0         43.21         47.21         3.39 o                         
   8  22   0        114.65         95.51         7.20 o                         
   9  22   0        125.03        127.38         7.35 o                         
  10  22   0         89.63         89.26         7.62 o                         
   1  23   0        642.83        639.37        13.48 o                         
   2  23   0          1.28          2.05         3.17 o                         
   3  23   0         66.46         68.51         3.59 o                         
   4  23   0        338.34        331.83         9.17 o                         
   5  23   0          4.93          5.31         2.63 o                         
   6  23   0        131.56        130.44         4.81 o                         
   7  23   0        151.00        153.08         5.28 o                         
   8  23   0         35.55         23.61         3.31 o                         
   9  23   0        249.89        218.97        15.86 o                         
  10  23   0          9.33          2.18         5.98 o                         
   0  24   0         19.90         20.84         4.12 o                         
   1  24   0        123.21        113.21         4.74 o                         
   2  24   0         20.04         20.34         3.55 o                         
   3  24   0        259.81        257.59         6.82 o                         
   4  24   0         28.09         26.00         3.17 o                         
   5  24   0       1127.81       1148.25        23.13 o                         
   6  24   0          3.50          3.25         2.64 o                         
   7  24   0        496.14        486.06        13.67 o                         
   8  24   0         30.85         20.97         3.64 o                         
   9  24   0         50.28         53.42        12.22 o                         
   1  25   0         42.73         39.99         3.42 o                         
   2  25   0        564.16        537.01        16.54 o                         
   3  25   0        260.89        285.38         8.93 o                         
   4  25   0       1009.58       1005.20        21.63 o                         
   5  25   0          0.02         -1.02         2.88 o                         
   6  25   0        554.57        573.55        14.63 o                         
   7  25   0        115.48        119.02         5.30 o                         
   8  25   0         41.58         34.39         3.55 o                         
   9  25   0         51.66         63.41        10.36 o                         
   0  26   0       1594.41       1547.06        42.06 o                         
   1  26   0         45.17         45.70         3.87 o                         
   2  26   0        259.65        256.97         7.33 o                         
   3  26   0        178.34        163.50         5.95 o                         
   4  26   0         43.37         41.88         4.43 o                         
   5  26   0          0.51          0.43         3.06 o                         
   6  26   0        126.91        147.06         5.87 o                         
   7  26   0        262.72        264.80        17.34 o                         
   8  26   0        165.68        166.94        15.12 o                         
   9  26   0          1.88         -5.71         8.13 o                         
   1  27   0        819.38        792.95        22.48 o                         
   2  27   0        294.06        289.16         9.24 o                         
   3  27   0        169.45        154.42         7.08 o                         
   4  27   0         70.99         70.35         4.62 o                         
   5  27   0          2.67          1.36         3.08 o                         
   6  27   0        135.94        140.79         6.14 o                         
   7  27   0          5.07          5.52         3.43 o                         
   8  27   0          8.29          9.13         4.44 o                         
   0  28   0          5.36          9.72         5.31 o                         
   1  28   0          6.99         10.35         3.71 o                         
   2  28   0          1.68          0.50         3.12 o                         
   3  28   0        178.17        172.67         6.94 o                         
   4  28   0          1.06         -1.92         3.07 o                         
   5  28   0        476.92        506.12        13.40 o                         
   6  28   0          7.70          8.33         3.75 o                         
   7  28   0        261.58        250.25         9.76 o                         
   8  28   0          3.78          6.78         7.60 o                         
   1  29   0         51.98         39.33         4.41 o                         
   2  29   0          4.06          4.20         3.18 o                         
   3  29   0         67.42         77.48         5.31 o                         
   4  29   0         36.94         32.79         3.58 o                         
   5  29   0          3.97          4.59         3.08 o                         
   6  29   0        322.99        353.80        13.73 o                         
   7  29   0         19.63         20.88         4.85 o                         
   0  30   0        499.36        487.77        19.07 o                         
   1  30   0         10.84          6.38         4.14 o                         
   2  30   0        271.94        276.37         9.37 o                         
   3  30   0         16.25         19.18         3.23 o                         
   4  30   0         25.56         24.89         3.57 o                         
   5  30   0          4.12         -1.53         3.67 o                         
   6  30   0         56.99         66.27         8.68 o                         
   7  30   0         94.92        114.00         8.43 o                         
   1  31   0        201.12        208.02         8.01 o                         
   2  31   0        156.23        165.62         6.94 o                         
   3  31   0        292.00        295.10        17.57 o                         
   4  31   0        245.94        242.91        11.37 o                         
   5  31   0         40.65         40.36         4.52 o                         
   6  31   0         34.56         35.92         6.28 o                         
   0  32   0         88.81         97.05         8.59 o                         
   1  32   0          2.33          9.68         4.30 o                         
   2  32   0         47.62         43.97         5.13 o                         
   3  32   0          4.44          8.62         3.20 o                         
   4  32   0          4.33          1.10         4.00 o                         
   5  32   0        238.23        254.27        12.39 o                         
   1  33   0        143.86        161.61         8.11 o                         
   2  33   0         10.47         12.15         4.23 o                         
   3  33   0        372.89        416.79        21.08 o                         
   4  33   0        210.19        248.21        18.79 o                         
   0  34   0        264.54        277.71        16.38 o                         
   1  34   0          1.85         -0.02         4.21 o                         
   2  34   0        149.34        173.78         8.73 o                         
   3  34   0         72.72         78.30         8.79 o                         
   1  35   0         13.23          9.48         4.82 o                         
 -13   0   1         30.25         29.65         6.22 o                         
 -11   0   1       1956.49       2045.75        53.85 o                         
  -9   0   1       3314.79       3315.62        66.19 o                         
  -7   0   1       8229.11       8460.45       194.81 o                         
  -5   0   1        503.84        670.51        20.01 o                         
  -3   0   1        100.79        168.98        13.66 o                         
  -1   0   1         13.52         24.59         4.45 o                         
   1   0   1        150.01        178.80         4.07 o                         
   3   0   1       8804.46       8453.37       185.09 o                         
   5   0   1       1199.34       1179.69        23.85 o                         
   7   0   1        582.14        577.21        12.80 o                         
   9   0   1        416.02        376.80        11.64 o                         
  11   0   1       1393.56       1360.15        41.01 o                         
  13   0   1        253.37        281.98        18.30 o                         
 -13   1   1        336.57        350.54        11.09 o                         
 -12   1   1         65.03         72.59         4.61 o                         
 -11   1   1        268.90        234.84         6.56 o                         
 -10   1   1        210.87        220.45         6.81 o                         
  -9   1   1          0.08         -1.61         2.47 o                         
  -8   1   1       1083.66       1040.71        16.83 o                         
  -7   1   1       1387.88       1379.99        22.48 o                         
  -6   1   1        487.86        471.44        10.50 o                         
  -5   1   1         19.79         25.95         1.58 o                         
  -4   1   1        851.70        888.56        23.66 o                         
  -3   1   1       1607.96       2111.08        45.88 o                         
  -2   1   1       6170.69       6865.58       167.59 o                         
  -1   1   1       3008.70       3245.59        66.61 o                         
   1   1   1         21.29         43.95         2.07 o                         
   2   1   1       9316.34       9595.93       126.81 o                         
   3   1   1       4237.85       4370.96        61.19 o                         
   4   1   1         28.20         20.64         1.26 o                         
   5   1   1       3721.39       3826.29        51.54 o                         
   6   1   1          0.55          2.35         1.22 o                         
   7   1   1       1263.78       1265.34        17.83 o                         
   8   1   1       1080.91       1008.59        15.68 o                         
   9   1   1        511.77        527.71        10.71 o                         
  10   1   1        244.60        229.50         6.21 o                         
  11   1   1        253.98        258.94         9.92 o                         
  12   1   1        256.59        249.42         7.50 o                         
  13   1   1          9.16          5.43         5.02 o                         
 -13   2   1          2.34          1.56         3.85 o                         
 -12   2   1        389.45        396.71        10.15 o                         
 -11   2   1          0.48         -2.38         2.38 o                         
 -10   2   1        169.85        159.42         5.33 o                         
  -9   2   1          0.12          1.20         2.30 o                         
  -8   2   1         93.01        101.96         3.94 o                         
  -7   2   1         10.02         10.60         2.01 o                         
  -6   2   1       1898.06       1903.89        28.11 o                         
  -5   2   1        564.48        716.43        11.25 o                         
  -4   2   1       3418.82       3709.78        56.96 o                         
  -3   2   1      17011.07      19214.32       363.94 o                         
  -2   2   1      54520.40      60472.35      1079.92 o                         
  -1   2   1          1.32          4.58         0.56 o                         
   0   2   1       6340.92       6712.44       153.22 o                         
   1   2   1         30.50         39.38         1.31 o                         
   2   2   1         87.30         94.29         2.09 o                         
   3   2   1        110.38        101.29         2.57 o                         
   4   2   1       3142.00       3062.50        42.42 o                         
   5   2   1        140.31        122.88         3.11 o                         
   6   2   1       2434.60       2346.17        34.61 o                         
   7   2   1         28.68         20.45         1.81 o                         
   8   2   1       1232.33       1124.64        14.31 o                         
   9   2   1         28.07         27.43         2.66 o                         
  10   2   1        376.52        392.80         9.72 o                         
  11   2   1          7.29          3.04         3.22 o                         
  12   2   1          5.08          3.48         3.16 o                         
  13   2   1          4.10          0.85         4.82 o                         
 -13   3   1        202.37        208.93         8.79 o                         
 -12   3   1         50.47         53.30         4.00 o                         
 -11   3   1        200.62        171.38         5.22 o                         
 -10   3   1        424.33        393.25         9.00 o                         
  -9   3   1          5.78          4.88         2.40 o                         
  -8   3   1       1752.23       1747.42        29.99 o                         
  -7   3   1        113.68        106.37         4.06 o                         
  -6   3   1       3988.86       4012.36        58.56 o                         
  -5   3   1        601.48        567.11         9.45 o                         
  -4   3   1        455.36        588.85        12.06 o                         
  -3   3   1      13088.26      15231.17       260.55 o                         
  -2   3   1      26849.98      30267.80       587.11 o                         
  -1   3   1          5.40          9.66         0.75 o                         
   0   3   1       6139.46       6331.60       109.39 o                         
   1   3   1        213.47        229.02         4.08 o                         
   2   3   1      11429.40      11580.01       153.88 o                         
   3   3   1       2349.84       2606.49        42.06 o                         
   4   3   1       1320.37       1396.74        19.27 o                         
   5   3   1       1626.00       1525.65        23.04 o                         
   6   3   1       1714.56       1713.44        25.48 o                         
   7   3   1        105.37         97.10         2.87 o                         
   8   3   1         22.88         16.81         1.96 o                         
   9   3   1        220.24        230.48         5.35 o                         
  10   3   1        671.72        671.25        13.21 o                         
  11   3   1         34.84         26.22         3.35 o                         
  12   3   1        383.86        390.71        13.69 o                         
  13   3   1          0.13          4.67         5.53 o                         
 -13   4   1         62.38         69.17         6.10 o                         
 -12   4   1         50.89         52.79         3.71 o                         
 -11   4   1        740.73        727.96        16.80 o                         
 -10   4   1          3.86          1.45         2.44 o                         
  -9   4   1       2174.16       2193.91        37.15 o                         
  -8   4   1       1198.91       1158.84        18.95 o                         
  -7   4   1       4491.60       4578.81        65.11 o                         
  -6   4   1        170.06        178.68         4.05 o                         
  -5   4   1          8.37          6.63         1.22 o                         
  -4   4   1       1995.09       2274.04        35.27 o                         
  -3   4   1       1669.29       1702.81        25.97 o                         
  -2   4   1       3124.79       3563.14        73.79 o                         
  -1   4   1      10441.59      11471.25       230.33 o                         
   0   4   1       2919.03       3043.82        49.50 o                         
   1   4   1      31103.66      29514.76       456.35 o                         
   2   4   1         27.72         26.23         1.28 o                         
   3   4   1      36605.45      38027.86       535.90 o                         
   4   4   1       1465.73       1519.63        10.99 o                         
   5   4   1      10001.05      10738.56       145.26 o                         
   6   4   1        175.28        162.54         3.84 o                         
   7   4   1       1403.10       1428.47        20.84 o                         
   8   4   1        355.51        342.71         6.48 o                         
   9   4   1        316.28        297.32         6.37 o                         
  10   4   1         26.47         18.29         2.20 o                         
  11   4   1        712.46        714.37        16.74 o                         
  12   4   1          0.40         -0.35         3.15 o                         
  13   4   1        332.95        363.32        17.52 o                         
 -13   5   1        343.44        363.04        13.26 o                         
 -12   5   1         58.82         61.84         4.45 o                         
 -11   5   1        451.92        439.67        12.89 o                         
 -10   5   1        205.48        177.40         6.34 o                         
  -9   5   1          0.11          1.43         1.21 o                         
  -8   5   1        443.93        431.57         7.75 o                         
  -7   5   1       1013.56        917.28        14.51 o                         
  -6   5   1       2203.32       2377.11        35.08 o                         
  -5   5   1        171.99        147.19         3.79 o                         
  -4   5   1       2177.64       2348.38        33.88 o                         
  -3   5   1         18.79         23.51         1.36 o                         
  -2   5   1        917.62       1040.54        20.95 o                         
  -1   5   1      10995.96      12136.55       296.22 o                         
   0   5   1       2112.95       2153.85        36.50 o                         
   1   5   1        594.08        594.54        10.93 o                         
   2   5   1        842.24        828.10        12.33 o                         
   3   5   1       1424.09       1435.46        22.57 o                         
   4   5   1       2534.12       2573.82        32.38 o                         
   5   5   1       8212.83       8321.96       104.38 o                         
   6   5   1        753.55        799.67         8.10 o                         
   7   5   1       1771.68       1793.22        25.19 o                         
   8   5   1         99.40         83.53         2.91 o                         
   9   5   1        120.88        124.35         4.00 o                         
  10   5   1         18.59         18.20         2.24 o                         
  11   5   1         32.84         26.63         2.95 o                         
  12   5   1         90.00         72.14         5.76 o                         
  13   5   1         27.61         19.37         7.29 o                         
 -13   6   1         42.88         39.32         6.32 o                         
 -12   6   1        440.12        437.65        13.21 o                         
 -11   6   1         19.67         18.35         3.11 o                         
 -10   6   1        162.79        146.00         6.44 o                         
  -9   6   1         77.37         71.78         2.51 o                         
  -8   6   1          5.25          5.72         1.71 o                         
  -7   6   1       1177.20       1238.12        18.74 o                         
  -6   6   1       4955.87       5163.21        72.23 o                         
  -5   6   1       2713.46       2849.83        41.32 o                         
  -4   6   1      21317.30      22652.64       317.70 o                         
  -3   6   1       1151.58       1226.02        21.64 o                         
  -2   6   1       8129.32       8529.59       165.20 o                         
  -1   6   1        186.50        202.21         6.66 o                         
   0   6   1       1155.41       1160.46        21.70 o                         
   1   6   1        680.79        640.87        12.07 o                         
   2   6   1        426.20        398.95         6.93 o                         
   3   6   1          2.63          7.37         1.44 o                         
   4   6   1        990.94        893.43        13.11 o                         
   5   6   1        411.37        405.71         6.47 o                         
   6   6   1       3435.15       3406.17        45.78 o                         
   7   6   1        245.23        241.61         5.45 o                         
   8   6   1        482.77        469.17         8.53 o                         
   9   6   1         21.21         20.32         2.13 o                         
  10   6   1        253.50        243.96         5.97 o                         
  11   6   1        171.95        151.23         5.52 o                         
  12   6   1         25.46         19.35         3.85 o                         
  13   6   1         31.41         31.21        14.80 o                         
 -13   7   1         31.26         27.66         5.73 o                         
 -12   7   1         46.67         56.00         4.89 o                         
 -11   7   1          0.81          3.02         3.15 o                         
 -10   7   1        490.44        439.97        11.95 o                         
  -9   7   1          7.61          7.44         1.60 o                         
  -8   7   1        987.85       1007.31        15.01 o                         
  -7   7   1         94.93         85.53         2.84 o                         
  -6   7   1       3588.96       3735.88        52.30 o                         
  -5   7   1        104.92        103.86         2.88 o                         
  -4   7   1         33.00         84.13         2.55 o                         
  -3   7   1       4984.91       5594.11        91.26 o                         
  -2   7   1       1598.18       1757.74        33.95 o                         
  -1   7   1       2590.95       2687.19        52.76 o                         
   0   7   1       7628.61       7474.29       139.06 o                         
   1   7   1       1254.09       1169.33        22.21 o                         
   2   7   1       3512.45       3327.79        55.21 o                         
   3   7   1       1995.04       1961.01        33.03 o                         
   4   7   1      11142.28      11239.47       166.08 o                         
   5   7   1        491.67        448.81         7.30 o                         
   6   7   1        466.68        452.40         7.82 o                         
   7   7   1       1272.14       1330.55        19.30 o                         
   8   7   1        185.08        184.28         4.30 o                         
   9   7   1         43.54         38.57         2.41 o                         
  10   7   1        492.10        460.92         9.14 o                         
  11   7   1         53.26         46.80         3.14 o                         
  12   7   1        162.36        160.33        10.40 o                         
  13   7   1          1.64         -0.31        12.40 o                         
 -13   8   1          4.05          3.44         5.27 o                         
 -12   8   1         14.04         16.17         4.35 o                         
 -11   8   1        239.96        247.12         7.54 o                         
 -10   8   1        325.69        291.12         7.91 o                         
  -9   8   1        880.93        925.96        16.63 o                         
  -8   8   1        188.28        169.42         4.76 o                         
  -7   8   1        892.67        923.74        14.58 o                         
  -6   8   1          9.34          4.03         1.64 o                         
  -5   8   1         15.33         14.75         1.43 o                         
  -4   8   1       1447.27       1535.35        27.03 o                         
  -3   8   1         55.59         76.21         2.38 o                         
  -2   8   1       1691.46       2019.75        37.01 o                         
  -1   8   1       1551.27       1571.53        36.54 o                         
   0   8   1          3.24          3.41         1.15 o                         
   1   8   1       8011.73       8220.62       153.63 o                         
   2   8   1         77.16         58.57         2.49 o                         
   3   8   1      16657.37      17612.75       194.92 o                         
   4   8   1          2.65          3.70         1.50 o                         
   5   8   1       1462.10       1520.08        22.09 o                         
   6   8   1        381.79        399.55         6.67 o                         
   7   8   1          0.66          4.45         1.43 o                         
   8   8   1        183.84        163.55         4.49 o                         
   9   8   1         53.42         41.57         2.78 o                         
  10   8   1         93.02         82.52         3.42 o                         
  11   8   1        360.01        348.59         9.82 o                         
  12   8   1          6.32          2.39         3.74 o                         
  13   8   1        433.63        429.30       101.50 o                         
 -13   9   1        236.89        247.27        15.36 o                         
 -12   9   1         30.41         40.05         5.59 o                         
 -11   9   1        171.18        166.66         6.20 o                         
 -10   9   1        140.32        118.16         4.92 o                         
  -9   9   1         31.93         31.98         1.91 o                         
  -8   9   1        137.24        141.91         3.86 o                         
  -7   9   1        309.12        312.72         6.14 o                         
  -6   9   1         79.06         66.54         2.97 o                         
  -5   9   1       4488.00       4780.79        77.55 o                         
  -4   9   1         19.84         25.19         1.89 o                         
  -3   9   1       4024.46       4289.54        66.49 o                         
  -2   9   1       9171.08      10016.30       180.07 o                         
  -1   9   1       3905.14       3981.44        81.81 o                         
   0   9   1        182.50        166.12         5.49 o                         
   1   9   1       3572.80       3468.95        66.20 o                         
   2   9   1          5.95         12.77         1.66 o                         
   3   9   1       1737.19       1718.74        32.66 o                         
   4   9   1          4.24          9.09         1.80 o                         
   5   9   1       5801.64       5810.28        88.36 o                         
   6   9   1        417.09        393.49         7.79 o                         
   7   9   1       1322.25       1304.34        17.55 o                         
   8   9   1          4.54          5.74         1.87 o                         
   9   9   1        907.77        877.56        15.46 o                         
  10   9   1         72.82         72.63         3.35 o                         
  11   9   1         55.11         57.32         4.15 o                         
  12   9   1         19.06         25.15         4.55 o                         
 -13  10   1         37.76         55.83         8.68 o                         
 -12  10   1        285.86        310.59        12.38 o                         
 -11  10   1         98.21         85.62         4.40 o                         
 -10  10   1         45.10         36.04         2.80 o                         
  -9  10   1        243.01        224.72         5.32 o                         
  -8  10   1         84.09         94.46         3.50 o                         
  -7  10   1        123.07        117.83         3.93 o                         
  -6  10   1       2117.70       2150.94        34.68 o                         
  -5  10   1        295.48        315.35         6.88 o                         
  -4  10   1       1346.96       1329.55        23.87 o                         
  -3  10   1       6106.60       6675.56        71.86 o                         
  -2  10   1      13644.72      14059.77       230.50 o                         
  -1  10   1        216.80        263.15         8.14 o                         
   0  10   1         12.23         10.74         2.29 o                         
   1  10   1       4971.67       5234.87       103.76 o                         
   2  10   1       1105.60       1109.87        20.44 o                         
   3  10   1       2077.16       2116.82        27.27 o                         
   4  10   1       1076.54       1033.70        18.31 o                         
   5  10   1        484.41        459.54         8.32 o                         
   6  10   1       3393.20       3354.19        48.43 o                         
   7  10   1          0.83          1.96         1.62 o                         
   8  10   1        526.60        523.40        10.85 o                         
   9  10   1        120.42        129.19         4.49 o                         
  10  10   1         94.44        102.94         4.13 o                         
  11  10   1         43.51         45.30         3.84 o                         
  12  10   1         25.23         22.84         4.56 o                         
 -12  11   1        130.45        123.85        11.24 o                         
 -11  11   1          8.69          6.47         2.59 o                         
 -10  11   1        855.50        839.83        19.20 o                         
  -9  11   1          0.36          0.70         1.56 o                         
  -8  11   1       3959.15       3952.93        49.93 o                         
  -7  11   1         24.07         14.61         1.91 o                         
  -6  11   1       1571.75       1668.33        26.50 o                         
  -5  11   1        462.99        443.90         8.72 o                         
  -4  11   1       1355.16       1339.38        24.02 o                         
  -3  11   1        553.70        590.71        11.68 o                         
  -2  11   1       9269.86       9702.36       199.85 o                         
  -1  11   1       1902.75       1951.46        39.80 o                         
   0  11   1       9237.57       9052.15       206.70 o                         
   1  11   1        168.62        179.17         5.11 o                         
   2  11   1      10704.14      10401.83       170.38 o                         
   3  11   1       3701.84       3927.46        72.87 o                         
   4  11   1       1193.72       1165.38        15.91 o                         
   5  11   1         25.59         28.87         2.08 o                         
   6  11   1        443.82        406.56         8.48 o                         
   7  11   1          3.34          2.24         1.53 o                         
   8  11   1        219.54        232.85         6.83 o                         
   9  11   1        157.33        169.55         5.47 o                         
  10  11   1        304.58        287.10        10.02 o                         
  11  11   1         23.44         14.93         3.84 o                         
  12  11   1        390.68        427.14        18.08 o                         
 -12  12   1         93.78         76.71         6.81 o                         
 -11  12   1        309.43        317.45        15.26 o                         
 -10  12   1        143.18        113.86         4.33 o                         
  -9  12   1        778.38        799.07        16.99 o                         
  -8  12   1        309.57        333.65         7.90 o                         
  -7  12   1         15.43         14.20         2.24 o                         
  -6  12   1        422.69        416.95         8.55 o                         
  -5  12   1       1187.68       1253.70        15.80 o                         
  -4  12   1       1377.73       1502.31        23.41 o                         
  -3  12   1        717.05        731.72        11.05 o                         
  -2  12   1         16.18         16.98         2.27 o                         
  -1  12   1         60.02         65.45         3.37 o                         
   0  12   1         34.06         38.87         3.14 o                         
   1  12   1      18970.18      19362.57       379.60 o                         
   2  12   1          0.06          5.79         1.79 o                         
   3  12   1      10671.83      11196.25       202.00 o                         
   4  12   1        216.39        240.38         7.05 o                         
   5  12   1          5.76          8.65         2.09 o                         
   6  12   1        120.73         96.60         4.66 o                         
   7  12   1          0.25          2.63         1.76 o                         
   8  12   1        710.65        704.98        15.46 o                         
   9  12   1        324.21        301.46         7.71 o                         
  10  12   1         27.48         22.24         2.92 o                         
  11  12   1        269.49        261.49        10.46 o                         
  12  12   1          2.96          4.85         5.38 o                         
 -12  13   1         12.76          8.36         6.72 o                         
 -11  13   1        226.58        221.82         9.98 o                         
 -10  13   1         52.99         55.16         4.84 o                         
  -9  13   1         46.86         42.63         3.36 o                         
  -8  13   1          0.62          5.44         3.05 o                         
  -7  13   1        907.16        887.74        17.17 o                         
  -6  13   1        300.74        306.23         7.52 o                         
  -5  13   1        334.48        331.76         6.49 o                         
  -4  13   1        332.40        317.26         7.11 o                         
  -3  13   1       7174.83       7473.10        75.64 o                         
  -2  13   1       1810.13       1900.65        41.26 o                         
  -1  13   1       6897.78       7090.52        50.59 o                         
   0  13   1        125.75        118.65         5.52 o                         
   1  13   1       3028.28       3110.77        79.74 o                         
   2  13   1        790.85        884.04        19.91 o                         
   3  13   1        367.05        334.44         8.71 o                         
   4  13   1          0.40          1.95         1.97 o                         
   5  13   1        690.48        708.98        12.46 o                         
   6  13   1          4.94          7.29         2.47 o                         
   7  13   1       1429.49       1453.94        24.78 o                         
   8  13   1         25.46         24.19         2.73 o                         
   9  13   1        928.16        914.67        22.04 o                         
  10  13   1         25.89         19.30         3.45 o                         
  11  13   1        105.77        109.96         7.56 o                         
  12  13   1          4.82          6.90         5.64 o                         
 -12  14   1         62.73         68.50        10.00 o                         
 -11  14   1        177.59        172.17         7.85 o                         
 -10  14   1         42.54         48.38         4.05 o                         
  -9  14   1        837.69        851.24        16.29 o                         
  -8  14   1         15.16         11.74         2.58 o                         
  -7  14   1          4.27          2.33         1.80 o                         
  -6  14   1       1677.24       1644.07        26.23 o                         
  -5  14   1        121.99         93.04         4.13 o                         
  -4  14   1       7425.52       7370.25       130.15 o                         
  -3  14   1        110.88        104.31         4.24 o                         
  -2  14   1       4195.87       4194.55        88.41 o                         
  -1  14   1        744.16        751.21        17.91 o                         
   0  14   1       2157.29       2072.76        53.45 o                         
   1  14   1       4316.52       4403.99       104.65 o                         
   2  14   1          4.91          4.15         2.39 o                         
   3  14   1       3207.57       3304.00        68.10 o                         
   4  14   1       1115.95       1083.65        19.64 o                         
   5  14   1         13.59         13.14         2.22 o                         
   6  14   1       1371.22       1384.53        24.50 o                         
   7  14   1          2.97          4.01         1.69 o                         
   8  14   1        886.06        900.99        19.39 o                         
   9  14   1        341.90        320.44        10.06 o                         
  10  14   1        342.99        352.26        10.53 o                         
  11  14   1         74.63         79.71         7.44 o                         
  12  14   1          0.12         -3.93         5.41 o                         
 -12  15   1         93.42         89.04        11.41 o                         
 -11  15   1          0.32          1.17         4.36 o                         
 -10  15   1        861.95        922.97        22.24 o                         
  -9  15   1          5.58          5.54         2.89 o                         
  -8  15   1       1460.48       1480.17        32.90 o                         
  -7  15   1        174.62        177.87         5.26 o                         
  -6  15   1       1775.60       1811.33        29.95 o                         
  -5  15   1         44.91         38.21         2.72 o                         
  -4  15   1        956.24        949.44        17.36 o                         
  -3  15   1        497.24        461.73        10.19 o                         
  -2  15   1        264.35        284.49         7.79 o                         
  -1  15   1       1751.22       1783.24        39.01 o                         
   0  15   1       6532.11       6354.12       157.53 o                         
   1  15   1         64.10         57.36         5.00 o                         
   2  15   1       4517.19       4507.51        90.58 o                         
   3  15   1        482.28        436.18        11.42 o                         
   4  15   1        510.08        485.27        10.63 o                         
   5  15   1       1873.34       1863.30        28.68 o                         
   6  15   1        181.21        174.10         5.17 o                         
   7  15   1        104.87         95.17         4.27 o                         
   8  15   1         53.20         59.61         3.95 o                         
   9  15   1          0.98          3.27         2.41 o                         
  10  15   1        485.06        495.22        13.30 o                         
  11  15   1          1.64          0.83         4.47 o                         
  12  15   1        218.08        249.01        19.34 o                         
 -12  16   1          9.39          2.79        10.06 o                         
 -11  16   1        120.02        123.25         8.01 o                         
 -10  16   1          4.48          5.39         3.62 o                         
  -9  16   1       1128.07       1169.79        24.74 o                         
  -8  16   1         27.10         21.88         3.59 o                         
  -7  16   1        210.29        216.27         6.19 o                         
  -6  16   1        114.71        106.66         3.90 o                         
  -5  16   1        224.98        218.85         6.44 o                         
  -4  16   1       1277.61       1278.90        21.87 o                         
  -3  16   1        160.50        137.38         5.48 o                         
  -2  16   1       2615.37       2588.79        48.92 o                         
  -1  16   1         46.20         37.06         3.03 o                         
   0  16   1          2.19          4.79         2.91 o                         
   1  16   1        301.62        336.74        10.22 o                         
   2  16   1       4352.25       4323.77        83.85 o                         
   3  16   1         75.93         68.37         3.76 o                         
   4  16   1        889.92        862.80        17.24 o                         
   5  16   1        106.01        108.16         4.22 o                         
   6  16   1        577.94        574.69        13.14 o                         
   7  16   1        150.02        135.32         4.92 o                         
   8  16   1       1147.53       1147.63        27.02 o                         
   9  16   1        224.60        221.30         8.56 o                         
  10  16   1        235.88        223.94         9.00 o                         
  11  16   1         80.76         78.35         6.06 o                         
 -11  17   1        151.52        147.71         8.86 o                         
 -10  17   1         52.25         52.07         4.98 o                         
  -9  17   1          3.94          5.70         3.16 o                         
  -8  17   1        199.15        198.76         7.36 o                         
  -7  17   1        552.70        522.45        11.33 o                         
  -6  17   1          1.64         -1.07         2.06 o                         
  -5  17   1       1702.87       1674.23        29.84 o                         
  -4  17   1        155.61        137.39         4.42 o                         
  -3  17   1       2338.46       2292.32        28.12 o                         
  -2  17   1        621.61        551.22        13.15 o                         
  -1  17   1        169.47        156.59         5.71 o                         
   0  17   1        103.00         98.87         4.51 o                         
   1  17   1       1054.62        981.52        22.37 o                         
   2  17   1        690.15        663.54        13.63 o                         
   3  17   1        225.98        208.85         6.26 o                         
   4  17   1          7.96          7.91         1.90 o                         
   5  17   1       1648.40       1654.04        27.18 o                         
   6  17   1         46.05         39.01         3.04 o                         
   7  17   1       1994.79       1990.56        37.60 o                         
   8  17   1         14.27          9.55         3.23 o                         
   9  17   1        752.00        702.49        21.28 o                         
  10  17   1          9.60         10.89         4.09 o                         
  11  17   1         39.42         35.26         5.54 o                         
 -11  18   1         82.65         82.73         6.91 o                         
 -10  18   1         82.96         85.98         5.83 o                         
  -9  18   1        640.91        635.17        18.41 o                         
  -8  18   1          0.37         -1.26         2.27 o                         
  -7  18   1        183.81        175.50         5.81 o                         
  -6  18   1         64.01         59.46         3.24 o                         
  -5  18   1        183.58        180.16         5.62 o                         
  -4  18   1       2023.00       1968.89        33.73 o                         
  -3  18   1        147.83        143.95         5.40 o                         
  -2  18   1         17.69         12.42         2.72 o                         
  -1  18   1        495.74        444.88        10.51 o                         
   0  18   1        970.17        919.12        19.47 o                         
   1  18   1        787.18        756.04        17.19 o                         
   2  18   1        217.45        181.64         5.53 o                         
   3  18   1       1745.71       1660.39        26.55 o                         
   4  18   1        528.25        526.05        10.68 o                         
   5  18   1         17.62         14.75         2.36 o                         
   6  18   1        490.40        462.70        10.73 o                         
   7  18   1          0.27         -1.37         2.75 o                         
   8  18   1         72.15         56.86         4.46 o                         
   9  18   1        231.97        221.13         7.95 o                         
  10  18   1          0.94         -1.68         4.43 o                         
  11  18   1         89.49        105.83         9.92 o                         
 -11  19   1          5.56          2.19         5.40 o                         
 -10  19   1        180.13        164.12         7.80 o                         
  -9  19   1        128.84        113.80         5.53 o                         
  -8  19   1        599.12        605.62        14.61 o                         
  -7  19   1          1.75         -1.86         1.95 o                         
  -6  19   1       1026.05       1007.04        21.81 o                         
  -5  19   1        149.16        141.02         6.04 o                         
  -4  19   1        127.73        128.23         4.76 o                         
  -3  19   1       1577.60       1511.90        29.20 o                         
  -2  19   1        653.54        610.53        12.83 o                         
  -1  19   1       3042.48       2804.28        52.90 o                         
   0  19   1       5110.69       4730.69        87.40 o                         
   1  19   1         13.82         17.03         2.77 o                         
   2  19   1       1493.51       1386.88        24.67 o                         
   3  19   1        203.16        169.00         5.75 o                         
   4  19   1       2526.60       2452.90        39.45 o                         
   5  19   1         36.80         36.68         3.09 o                         
   6  19   1         51.34         57.51         3.47 o                         
   7  19   1         38.51         32.89         3.31 o                         
   8  19   1        154.93        136.25         4.90 o                         
   9  19   1         75.78         77.36         4.91 o                         
  10  19   1        263.33        253.15        10.91 o                         
  11  19   1         25.86         29.44         6.37 o                         
 -11  20   1         84.09         78.60         9.82 o                         
 -10  20   1         26.12         24.82         4.99 o                         
  -9  20   1         57.91         53.27         4.45 o                         
  -8  20   1          3.09          6.58         2.69 o                         
  -7  20   1        120.74        112.68         4.22 o                         
  -6  20   1       1524.75       1539.87        30.01 o                         
  -5  20   1         98.61         94.41         4.51 o                         
  -4  20   1       3046.18       2988.27        51.26 o                         
  -3  20   1        163.60        139.96         5.14 o                         
  -2  20   1        908.54        854.42        17.58 o                         
  -1  20   1          2.58          4.98         2.72 o                         
   0  20   1        528.33        523.96        12.14 o                         
   1  20   1         10.06         12.65         3.11 o                         
   2  20   1        500.81        457.51         9.80 o                         
   3  20   1        350.06        295.26         6.74 o                         
   4  20   1          3.88          4.15         2.25 o                         
   5  20   1         45.74         38.31         3.18 o                         
   6  20   1        540.26        522.10        13.83 o                         
   7  20   1         14.45          8.73         2.96 o                         
   8  20   1        425.72        407.48        11.86 o                         
   9  20   1        141.37        131.37         6.24 o                         
  10  20   1        199.55        175.97         8.17 o                         
 -10  21   1         16.87         13.50         4.31 o                         
  -9  21   1         58.13         67.04         5.39 o                         
  -8  21   1         99.26        102.92         4.71 o                         
  -7  21   1        284.53        271.14         7.15 o                         
  -6  21   1        219.74        212.94         6.33 o                         
  -5  21   1       1055.40       1062.51        20.90 o                         
  -4  21   1         73.30         71.86         4.18 o                         
  -3  21   1       2720.79       2722.89        46.89 o                         
  -2  21   1          0.73          1.89         2.61 o                         
  -1  21   1        526.29        497.21        12.00 o                         
   0  21   1         82.71         73.32         3.55 o                         
   1  21   1       1226.08       1133.32        23.67 o                         
   2  21   1        758.03        725.63        15.12 o                         
   3  21   1        392.03        368.95         9.82 o                         
   4  21   1        791.74        794.02        14.85 o                         
   5  21   1       1844.30       1896.20        31.93 o                         
   6  21   1         41.05         40.66         3.43 o                         
   7  21   1       1281.58       1298.58        32.23 o                         
   8  21   1         31.10         27.17         2.71 o                         
   9  21   1         87.89         76.13         6.97 o                         
  10  21   1          9.85         12.80         4.01 o                         
 -10  22   1         47.63         46.48         5.65 o                         
  -9  22   1        320.14        318.23        23.54 o                         
  -8  22   1         59.72         46.35         3.81 o                         
  -7  22   1        374.35        371.00        11.00 o                         
  -6  22   1         93.03         88.10         4.21 o                         
  -5  22   1        151.63        155.99         5.70 o                         
  -4  22   1        620.88        621.82        12.87 o                         
  -3  22   1         59.04         72.10         5.27 o                         
  -2  22   1        409.00        392.71         9.86 o                         
  -1  22   1         85.71         75.00         4.18 o                         
   0  22   1        547.95        525.12        11.34 o                         
   1  22   1        893.91        839.81        17.46 o                         
   2  22   1          7.33          3.84         1.77 o                         
   3  22   1       1926.75       1871.64        35.57 o                         
   4  22   1        454.96        460.03        10.66 o                         
   5  22   1        713.47        737.99        14.37 o                         
   6  22   1         66.38         70.23         4.24 o                         
   7  22   1          2.48          3.62         2.82 o                         
   8  22   1         11.82          9.99         2.79 o                         
   9  22   1        191.98        203.42         9.34 o                         
  10  22   1          9.02          5.72         5.55 o                         
 -10  23   1         89.93         91.56         9.47 o                         
  -9  23   1         39.10         47.82         6.22 o                         
  -8  23   1        332.07        324.67         9.84 o                         
  -7  23   1          0.52         -2.80         2.80 o                         
  -6  23   1        171.61        174.77         7.66 o                         
  -5  23   1        261.16        261.49         7.27 o                         
  -4  23   1         18.15         22.95         2.83 o                         
  -3  23   1        349.45        306.29         8.07 o                         
  -2  23   1       1546.03       1523.91        29.41 o                         
  -1  23   1         89.77         74.14         4.01 o                         
   0  23   1        271.19        245.31         7.84 o                         
   1  23   1         46.57         44.76         3.44 o                         
   2  23   1       1129.11       1085.37        23.16 o                         
   3  23   1         16.90         12.98         2.18 o                         
   4  23   1        107.53        111.82         5.26 o                         
   5  23   1          0.96          1.65         2.66 o                         
   6  23   1        300.61        312.20         8.33 o                         
   7  23   1        102.92        101.35         4.49 o                         
   8  23   1          0.70          2.03         3.00 o                         
   9  23   1          1.57          2.26         4.57 o                         
  10  23   1        100.43        126.70        11.60 o                         
  -9  24   1          0.97          4.64         5.18 o                         
  -8  24   1          6.52          9.19         3.79 o                         
  -7  24   1         12.30         12.08         2.92 o                         
  -6  24   1        483.68        476.81        11.18 o                         
  -5  24   1        201.18        203.63         6.34 o                         
  -4  24   1       1303.45       1332.84        31.23 o                         
  -3  24   1         74.12         67.94         3.94 o                         
  -2  24   1       1178.98       1152.53        23.32 o                         
  -1  24   1         17.13         17.99         2.96 o                         
   0  24   1        268.04        246.60         6.92 o                         
   1  24   1        272.58        283.04         7.53 o                         
   2  24   1         36.23         32.06         3.54 o                         
   3  24   1         73.72         67.45         3.19 o                         
   4  24   1        894.99        876.80        15.80 o                         
   5  24   1         86.64         98.69         4.35 o                         
   6  24   1        530.63        544.59        12.75 o                         
   7  24   1         97.65         96.59         4.66 o                         
   8  24   1        448.74        459.66        18.59 o                         
   9  24   1         24.86         26.66         6.02 o                         
  -9  25   1          1.21         -1.33         6.29 o                         
  -8  25   1        120.70        123.65         8.10 o                         
  -7  25   1        330.82        337.97         9.28 o                         
  -6  25   1         19.05         18.29         2.98 o                         
  -5  25   1        437.07        453.61        10.48 o                         
  -4  25   1        155.27        149.92         5.05 o                         
  -3  25   1        778.11        771.85        16.41 o                         
  -2  25   1        564.10        533.22        12.65 o                         
  -1  25   1       1106.05       1116.15        22.71 o                         
   0  25   1        288.22        279.31         7.51 o                         
   1  25   1         24.60         32.64         3.32 o                         
   2  25   1         62.39         51.44         4.23 o                         
   3  25   1         68.86         64.51         4.68 o                         
   4  25   1         82.11         70.49         3.77 o                         
   5  25   1        588.92        604.61        14.01 o                         
   6  25   1         41.96         41.44         3.95 o                         
   7  25   1        357.06        365.19        11.16 o                         
   8  25   1         57.11         55.69         5.45 o                         
   9  25   1        175.62        171.00        18.14 o                         
  -9  26   1        124.64        129.24        15.91 o                         
  -8  26   1         44.18         45.91         6.17 o                         
  -7  26   1        271.25        276.53        11.44 o                         
  -6  26   1          0.10         -2.66         2.73 o                         
  -5  26   1         14.28         12.47         3.04 o                         
  -4  26   1          5.20          4.12         2.66 o                         
  -3  26   1         17.85         17.69         3.94 o                         
  -2  26   1         68.20         68.22         4.20 o                         
  -1  26   1        790.39        805.63        18.54 o                         
   0  26   1          5.68          6.15         2.46 o                         
   1  26   1       1093.62       1108.77        20.72 o                         
   2  26   1        100.10        105.11         5.13 o                         
   3  26   1        482.74        438.32        13.00 o                         
   4  26   1        178.82        182.53         5.94 o                         
   5  26   1        216.52        234.19         7.56 o                         
   6  26   1         76.47         74.16         4.59 o                         
   7  26   1          4.20          6.11         3.57 o                         
   8  26   1          8.35          3.89         3.92 o                         
  -8  27   1        139.80        164.28        13.36 o                         
  -7  27   1         59.86         57.68         5.24 o                         
  -6  27   1        109.94        102.93         6.27 o                         
  -5  27   1         82.21         77.00         5.05 o                         
  -4  27   1        112.92        112.31         5.79 o                         
  -3  27   1         36.99         29.46         3.80 o                         
  -2  27   1         88.26         81.62         4.86 o                         
  -1  27   1         64.23         69.28         6.14 o                         
   0  27   1        593.18        602.76        14.65 o                         
   1  27   1        272.92        272.80         8.66 o                         
   2  27   1        675.08        670.21        20.31 o                         
   3  27   1         31.24         26.26         2.91 o                         
   4  27   1         98.22         94.18         4.71 o                         
   5  27   1         15.81         16.56         3.19 o                         
   6  27   1         17.30         20.82         3.66 o                         
   7  27   1         62.25         57.71         5.36 o                         
   8  27   1         51.86         47.53         6.56 o                         
  -8  28   1          6.98          9.20         8.09 o                         
  -7  28   1          0.05          1.17         3.88 o                         
  -6  28   1        184.49        155.60         9.41 o                         
  -5  28   1          0.02          1.54         1.83 o                         
  -4  28   1        394.53        378.96        13.67 o                         
  -3  28   1         31.34         30.64         4.18 o                         
  -2  28   1        554.65        534.61        13.83 o                         
  -1  28   1          3.72          8.08         3.04 o                         
   0  28   1        135.43        139.29         6.14 o                         
   1  28   1          0.40          5.12         3.31 o                         
   2  28   1         17.22         12.27         3.45 o                         
   3  28   1         26.24         21.29         2.97 o                         
   4  28   1         41.78         34.67         3.72 o                         
   5  28   1          0.38          0.60         3.30 o                         
   6  28   1        164.36        179.58         8.98 o                         
   7  28   1          2.77         -0.97         3.70 o                         
   8  28   1        155.47        194.45        15.84 o                         
  -7  29   1          3.15          0.19         4.28 o                         
  -6  29   1        191.36        160.36        10.55 o                         
  -5  29   1        152.58        138.86         9.00 o                         
  -4  29   1         12.54         11.32         3.66 o                         
  -3  29   1        435.78        411.97        14.35 o                         
  -2  29   1         48.27         42.50         4.06 o                         
  -1  29   1        998.08       1007.81        22.76 o                         
   0  29   1       1146.01       1192.12        33.72 o                         
   1  29   1        228.08        215.00         8.13 o                         
   2  29   1        123.30        111.68         5.46 o                         
   3  29   1         58.23         45.93         4.02 o                         
   4  29   1         44.35         36.31         4.27 o                         
   5  29   1        214.01        214.87         7.56 o                         
   6  29   1         10.24         10.43         3.96 o                         
   7  29   1        143.87        163.51         9.85 o                         
  -7  30   1        123.28        134.99         8.38 o                         
  -6  30   1          0.19         -2.03         4.44 o                         
  -5  30   1          2.79          3.44         1.77 o                         
  -4  30   1          0.08          1.39         2.67 o                         
  -3  30   1          0.77         -0.11         4.06 o                         
  -2  30   1          4.13         10.88         3.31 o                         
  -1  30   1        361.51        377.46        11.73 o                         
   0  30   1          2.43         14.76         3.95 o                         
   1  30   1        484.24        479.22        16.64 o                         
   2  30   1          2.30         -2.44         3.01 o                         
   3  30   1        133.78        109.94         6.95 o                         
   4  30   1          0.06          0.43         3.82 o                         
   5  30   1         88.89         97.40         6.77 o                         
   6  30   1          6.21          4.56         4.21 o                         
  -6  31   1        190.10        220.21        11.41 o                         
  -5  31   1        114.28        117.63         7.23 o                         
  -4  31   1         25.70         19.79         4.65 o                         
  -3  31   1          6.69          4.85         3.61 o                         
  -2  31   1         31.59         24.78         3.66 o                         
  -1  31   1        259.22        266.00        10.09 o                         
   0  31   1        226.16        230.75         9.39 o                         
   1  31   1         13.07         14.55         4.14 o                         
   2  31   1         75.76         65.72         5.07 o                         
   3  31   1         16.15          8.80         3.32 o                         
   4  31   1         39.44         35.97         4.88 o                         
   5  31   1        336.76        384.47        13.84 o                         
   6  31   1          3.80          4.45         4.91 o                         
  -5  32   1          1.74         -3.03         4.78 o                         
  -4  32   1        179.42        167.69        10.92 o                         
  -3  32   1          0.70          0.63         3.99 o                         
  -2  32   1        328.97        345.62        12.00 o                         
  -1  32   1          0.06          2.08         4.15 o                         
   0  32   1        107.59        126.10         7.90 o                         
   1  32   1         10.20         11.67         4.04 o                         
   2  32   1         47.51         55.57         4.76 o                         
   3  32   1        130.83         98.20        12.47 o                         
   4  32   1        363.18        378.67        18.16 o                         
   5  32   1         21.20         17.41         5.17 o                         
  -4  33   1        142.71        150.83         9.28 o                         
  -3  33   1         86.46         89.24         6.60 o                         
  -2  33   1          0.58          0.81         3.56 o                         
  -1  33   1          1.20         -4.05         4.05 o                         
   0  33   1         34.48         32.38         6.37 o                         
   1  33   1          9.09          5.08         4.10 o                         
   2  33   1         11.31         11.12         4.09 o                         
   3  33   1          6.79          9.15         4.77 o                         
   4  33   1         59.96         54.63         7.58 o                         
  -3  34   1          7.65          4.58         5.20 o                         
  -2  34   1          0.12          0.86         4.17 o                         
  -1  34   1         91.47        100.91         8.35 o                         
   0  34   1          0.41         -5.04         5.37 o                         
   1  34   1        100.88        112.60         8.71 o                         
   2  34   1          1.35          0.58         4.78 o                         
   3  34   1        103.53        112.88         9.13 o                         
  -1  35   1         39.49         48.25         6.09 o                         
   0  35   1         85.49        108.71         8.75 o                         
   1  35   1         21.20         27.67         6.16 o                         
 -12   0   2          6.54          6.14         4.95 o                         
 -10   0   2        742.78        753.82        19.27 o                         
  -8   0   2       4339.18       4506.84       119.40 o                         
  -6   0   2       2419.86       2690.55        86.36 o                         
  -4   0   2       1501.93       1732.55        68.10 o                         
  -2   0   2      12152.28      14087.05       314.70 o                         
   0   0   2      18041.44      19659.83       478.66 o                         
   2   0   2       2804.78       3025.90        63.17 o                         
   4   0   2      51953.34      52685.89       959.23 o                         
   6   0   2       3419.84       3498.01        62.30 o                         
   8   0   2        146.03        148.34         7.59 o                         
  10   0   2        528.58        532.00        15.13 o                         
  12   0   2        586.20        626.97        21.30 o                         
 -13   1   2         13.37          5.92         4.10 o                         
 -12   1   2        330.78        330.38         9.34 o                         
 -11   1   2        113.03         88.21         4.35 o                         
 -10   1   2        734.47        715.36        12.45 o                         
  -9   1   2        546.89        544.24        12.03 o                         
  -8   1   2        122.73        137.13         3.94 o                         
  -7   1   2       2816.47       3059.26        65.02 o                         
  -6   1   2       1208.41       1356.87        37.81 o                         
  -5   1   2        120.38        114.17         4.22 o                         
  -4   1   2        886.34        886.00        25.92 o                         
  -3   1   2        583.61        648.49        16.93 o                         
  -2   1   2       5418.15       6062.32       108.59 o                         
  -1   1   2       1407.69       1530.42        22.79 o                         
   0   1   2      20343.12      21656.34       372.79 o                         
   1   1   2      13990.17      14428.79       240.22 o                         
   2   1   2       2591.94       2638.00        36.53 o                         
   3   1   2       2678.32       2689.43        40.29 o                         
   4   1   2         20.33         27.45         2.31 o                         
   5   1   2        441.35        459.40         7.76 o                         
   6   1   2        805.58        767.72        11.30 o                         
   7   1   2        279.00        285.28         5.59 o                         
   8   1   2        191.34        171.36         4.63 o                         
   9   1   2          0.68          0.44         2.05 o                         
  10   1   2        618.57        638.68        12.20 o                         
  11   1   2         97.84         98.14         4.48 o                         
  12   1   2         58.12         65.49         4.74 o                         
  13   1   2         24.43         21.94        11.26 o                         
 -13   2   2        559.98        589.94        15.56 o                         
 -12   2   2          0.68         -3.12         3.48 o                         
 -11   2   2       1285.54       1333.67        22.11 o                         
 -10   2   2         11.30          9.77         2.41 o                         
  -9   2   2        731.93        709.50        16.41 o                         
  -8   2   2          4.66          0.15         1.67 o                         
  -7   2   2          3.48          2.67         1.72 o                         
  -6   2   2         14.47         21.14         1.82 o                         
  -5   2   2        144.37        222.21         7.54 o                         
  -4   2   2       1606.39       1923.81        40.63 o                         
  -3   2   2        477.99        366.83         7.50 o                         
  -2   2   2        148.09        132.76         3.36 o                         
  -1   2   2      25434.08      28075.71       408.80 o                         
   0   2   2       1270.59       1423.84        23.07 o                         
   1   2   2      47088.89      48883.41       752.32 o                         
   2   2   2       5483.39       5979.75        81.38 o                         
   3   2   2         32.10         41.89         1.85 o                         
   4   2   2        550.42        599.67         8.68 o                         
   5   2   2       1964.15       2011.16        28.49 o                         
   6   2   2        536.32        525.81         8.69 o                         
   7   2   2        844.60        829.64        12.46 o                         
   8   2   2        131.12        131.51         3.84 o                         
   9   2   2       1235.39       1249.56        18.88 o                         
  10   2   2         45.99         32.30         3.94 o                         
  11   2   2        514.17        511.24        11.54 o                         
  12   2   2         16.92          8.46         3.72 o                         
  13   2   2          1.02          6.39         7.75 o                         
 -13   3   2         18.28         16.86         4.12 o                         
 -12   3   2         49.58         49.67         4.09 o                         
 -11   3   2         47.53         48.23         3.13 o                         
 -10   3   2         93.58         90.81         3.70 o                         
  -9   3   2       1607.15       1588.39        26.91 o                         
  -8   3   2        485.70        518.84        14.73 o                         
  -7   3   2        490.36        516.46        12.54 o                         
  -6   3   2        720.18        747.59        18.65 o                         
  -5   3   2       2000.16       2154.05        45.10 o                         
  -4   3   2         38.83         43.49         1.79 o                         
  -3   3   2        486.67        476.34         9.62 o                         
  -2   3   2       1022.58       1089.15        21.45 o                         
  -1   3   2         72.09         87.57         2.09 o                         
   0   3   2      14872.85      15860.38       240.37 o                         
   1   3   2      27641.46      28640.72       461.18 o                         
   2   3   2      13186.86      13757.58       199.34 o                         
   3   3   2       7289.05       7447.88       117.61 o                         
   4   3   2        906.60        937.65        14.07 o                         
   5   3   2       5927.22       5933.53        79.47 o                         
   6   3   2       4587.85       4579.76        43.31 o                         
   7   3   2        541.47        523.45         8.52 o                         
   8   3   2        920.44        952.99         9.07 o                         
   9   3   2          7.86         11.36         2.69 o                         
  10   3   2        356.14        336.64         7.73 o                         
  11   3   2        211.96        191.61         6.52 o                         
  12   3   2         54.19         48.45         5.55 o                         
  13   3   2        174.88        166.82        14.68 o                         
 -13   4   2         20.84         16.96         4.18 o                         
 -12   4   2         10.11          7.97         3.27 o                         
 -11   4   2         90.60         87.70         3.82 o                         
 -10   4   2        145.32        143.38         4.70 o                         
  -9   4   2        243.33        227.55         6.57 o                         
  -8   4   2       7407.72       7852.21       152.61 o                         
  -7   4   2        296.80        299.06         7.84 o                         
  -6   4   2      14073.89      15181.77       242.51 o                         
  -5   4   2       3630.25       4086.25        80.66 o                         
  -4   4   2       2004.35       2315.79        40.72 o                         
  -3   4   2       3025.13       3567.95        56.64 o                         
  -2   4   2       3913.23       4246.49        79.78 o                         
  -1   4   2        895.37        926.27        16.41 o                         
   0   4   2       5626.64       5919.66        94.83 o                         
   1   4   2       1956.64       2098.17        36.14 o                         
   2   4   2       4101.98       4059.43        54.25 o                         
   3   4   2       4232.18       4516.92        69.85 o                         
   4   4   2       5057.78       4602.62        68.02 o                         
   5   4   2          2.65          9.17         1.63 o                         
   6   4   2        655.41        579.26         9.10 o                         
   7   4   2        130.55        118.92         3.33 o                         
   8   4   2          4.73          8.08         1.89 o                         
   9   4   2         25.28         21.83         2.19 o                         
  10   4   2        153.67        132.27         4.45 o                         
  11   4   2         12.72          5.02         3.01 o                         
  12   4   2        165.85        167.24         7.59 o                         
  13   4   2         41.15         45.94        14.59 o                         
 -13   5   2          2.02         -2.19         4.39 o                         
 -12   5   2        324.21        320.27         9.14 o                         
 -11   5   2         91.96         85.60         3.78 o                         
 -10   5   2        109.36        103.21         3.99 o                         
  -9   5   2         29.96         29.40         2.66 o                         
  -8   5   2         86.42         64.66         3.69 o                         
  -7   5   2        446.67        437.77         8.32 o                         
  -6   5   2       4744.98       5298.03        74.12 o                         
  -5   5   2       2493.33       2783.82        43.08 o                         
  -4   5   2        478.50        441.99         8.10 o                         
  -3   5   2        137.92        135.00         3.35 o                         
  -2   5   2       1706.09       1700.62        35.95 o                         
  -1   5   2        287.54        298.15         6.18 o                         
   0   5   2        166.95        143.54         3.91 o                         
   1   5   2        289.86        337.88         6.80 o                         
   2   5   2       2357.76       2331.26        33.19 o                         
   3   5   2       1906.27       1902.76        31.46 o                         
   4   5   2       2784.42       3085.99        29.06 o                         
   5   5   2       4757.44       4890.79        31.09 o                         
   6   5   2       1335.03       1319.52        18.00 o                         
   7   5   2         51.68         33.73         1.88 o                         
   8   5   2        974.22        959.75        14.77 o                         
   9   5   2         42.03         38.07         2.39 o                         
  10   5   2        386.23        365.68         8.00 o                         
  11   5   2         74.08         64.35         4.18 o                         
  12   5   2         77.40         69.14         5.57 o                         
  13   5   2         18.42         11.72        27.60 o                         
 -13   6   2        155.91        163.13         9.72 o                         
 -12   6   2         56.79         56.03         4.42 o                         
 -11   6   2        264.75        263.95         7.59 o                         
 -10   6   2         39.62         27.00         2.86 o                         
  -9   6   2        742.75        732.54        12.70 o                         
  -8   6   2        583.92        622.92        11.92 o                         
  -7   6   2        205.72        221.31         4.33 o                         
  -6   6   2        151.89        143.77         4.50 o                         
  -5   6   2       1241.93       1251.69        20.50 o                         
  -4   6   2         46.66         61.83         2.10 o                         
  -3   6   2       7345.38       7390.47       119.22 o                         
  -2   6   2        214.54        239.93         6.78 o                         
  -1   6   2       5740.18       5828.29       105.12 o                         
   0   6   2         83.38         84.04         2.87 o                         
   1   6   2        879.09        865.44        16.15 o                         
   2   6   2          5.65          5.42         1.14 o                         
   3   6   2        841.96        833.83        14.57 o                         
   4   6   2       1705.40       1686.32        14.28 o                         
   5   6   2       5879.84       6087.57        77.20 o                         
   6   6   2        583.82        544.28         8.31 o                         
   7   6   2       2222.35       2149.73        29.33 o                         
   8   6   2         64.44         69.59         3.28 o                         
   9   6   2        738.04        705.54        11.78 o                         
  10   6   2         23.83         22.35         2.31 o                         
  11   6   2        397.55        392.75        10.64 o                         
  12   6   2          0.41          4.55         3.78 o                         
 -13   7   2          1.06         -0.46         5.51 o                         
 -12   7   2        117.50        102.49         5.84 o                         
 -11   7   2         44.77         43.81         3.44 o                         
 -10   7   2        445.42        435.63         9.84 o                         
  -9   7   2        229.81        214.46         5.35 o                         
  -8   7   2        763.05        807.71        11.92 o                         
  -7   7   2       2504.10       2532.45        36.98 o                         
  -6   7   2       1622.68       1695.80        25.15 o                         
  -5   7   2       6597.04       6861.69       101.90 o                         
  -4   7   2       2180.49       2145.73        23.47 o                         
  -3   7   2       6438.07       7140.90       114.48 o                         
  -2   7   2       3865.40       4570.10        94.05 o                         
  -1   7   2        192.50        262.18         6.85 o                         
   0   7   2       1235.90       1292.45        27.97 o                         
   1   7   2       3775.94       3790.49        71.25 o                         
   2   7   2       1075.84       1163.93        17.93 o                         
   3   7   2      18621.25      18977.39       305.66 o                         
   4   7   2        385.12        388.73         7.16 o                         
   5   7   2       6606.93       6532.27        90.41 o                         
   6   7   2        384.67        348.32         4.76 o                         
   7   7   2       2388.42       2375.86        32.32 o                         
   8   7   2         61.13         49.69         2.59 o                         
   9   7   2         82.56         83.72         3.20 o                         
  10   7   2         16.48         12.93         2.36 o                         
  11   7   2        249.01        240.83         6.91 o                         
  12   7   2          6.26          7.26         3.86 o                         
 -13   8   2         52.77         61.02         8.35 o                         
 -12   8   2          1.39         -0.88         4.09 o                         
 -11   8   2         25.35         23.27         3.03 o                         
 -10   8   2        802.73        790.08        14.45 o                         
  -9   8   2         83.12         73.07         3.24 o                         
  -8   8   2       4129.87       4141.21        56.21 o                         
  -7   8   2        853.87        843.04        13.62 o                         
  -6   8   2       5304.68       5359.02        79.72 o                         
  -5   8   2         20.90         18.62         1.50 o                         
  -4   8   2       3860.07       4207.55        73.91 o                         
  -3   8   2       3308.85       3444.05        54.44 o                         
  -2   8   2       1654.34       1910.23        38.43 o                         
  -1   8   2        535.91        611.75        12.85 o                         
   0   8   2       3694.88       4062.96        80.24 o                         
   1   8   2        233.03        186.67         4.75 o                         
   2   8   2       5821.44       5348.87        84.79 o                         
   3   8   2      10969.68      10814.25       271.44 o                         
   4   8   2      12264.74      11669.70       177.31 o                         
   5   8   2        627.74        613.98         8.73 o                         
   6   8   2       2632.86       2656.01        36.43 o                         
   7   8   2          3.82          7.30         2.03 o                         
   8   8   2         19.20         14.30         2.08 o                         
   9   8   2          5.55          6.85         1.94 o                         
  10   8   2        247.48        239.56         6.08 o                         
  11   8   2         43.48         38.16         3.20 o                         
  12   8   2        159.88        144.88         7.53 o                         
 -13   9   2         78.40         83.09        10.19 o                         
 -12   9   2        463.29        467.23        14.42 o                         
 -11   9   2         86.62         80.84         4.72 o                         
 -10   9   2       1444.57       1447.53        29.40 o                         
  -9   9   2         25.18         31.46         1.87 o                         
  -8   9   2        190.42        179.07         4.69 o                         
  -7   9   2        279.73        265.62         7.20 o                         
  -6   9   2        782.03        829.85        15.13 o                         
  -5   9   2         10.03         10.05         1.77 o                         
  -4   9   2       4302.40       4259.11        77.63 o                         
  -3   9   2        281.75        301.43         6.39 o                         
  -2   9   2        234.55        166.32         5.79 o                         
  -1   9   2        230.69        230.58         5.58 o                         
   0   9   2        617.06        879.49        19.63 o                         
   1   9   2       7504.39       7566.97       135.92 o                         
   2   9   2       4213.38       4125.62        68.20 o                         
   3   9   2        769.24        735.04        28.73 o                         
   4   9   2          3.74          6.34         1.59 o                         
   5   9   2        134.04        143.41         3.75 o                         
   6   9   2       2226.24       2210.77        31.77 o                         
   7   9   2        385.92        341.95         7.10 o                         
   8   9   2       1285.16       1264.68        19.18 o                         
   9   9   2        440.77        399.07         7.32 o                         
  10   9   2         46.80         40.98         2.68 o                         
  11   9   2         63.31         63.14         3.92 o                         
  12   9   2         52.81         55.98         7.45 o                         
 -13  10   2         51.05         75.29         9.88 o                         
 -12  10   2          4.54          7.41         4.69 o                         
 -11  10   2         47.02         43.70         3.50 o                         
 -10  10   2         60.13         50.15         3.11 o                         
  -9  10   2        119.07        113.20         3.55 o                         
  -8  10   2        457.70        488.26         9.04 o                         
  -7  10   2          3.16          3.70         1.96 o                         
  -6  10   2       2385.52       2416.75        37.50 o                         
  -5  10   2       3105.78       3274.61        53.29 o                         
  -4  10   2          4.52          5.14         1.27 o                         
  -3  10   2       1248.61       1248.76        23.30 o                         
  -2  10   2       1838.88       1808.91        36.62 o                         
  -1  10   2      13570.34      14029.60       242.29 o                         
   0  10   2       2366.77       2275.74        43.77 o                         
   1  10   2       6347.65       6604.21       123.81 o                         
   2  10   2        162.90        150.10         4.20 o                         
   3  10   2       1232.40       1244.59        24.42 o                         
   4  10   2       1706.68       1741.36        31.12 o                         
   5  10   2       1593.93       1563.11        29.46 o                         
   6  10   2        453.63        418.25         8.17 o                         
   7  10   2       1983.27       1876.13        30.16 o                         
   8  10   2         57.92         58.95         2.75 o                         
   9  10   2       1947.57       1886.65        27.60 o                         
  10  10   2        127.32        121.63         4.48 o                         
  11  10   2        290.32        260.72         8.43 o                         
  12  10   2         11.31         15.54         4.83 o                         
 -12  11   2         59.19         59.78         7.10 o                         
 -11  11   2         75.72         81.69         4.73 o                         
 -10  11   2        157.35        134.12         4.74 o                         
  -9  11   2        833.95        848.42        17.40 o                         
  -8  11   2        414.81        397.04        10.42 o                         
  -7  11   2       1245.70       1275.35        21.70 o                         
  -6  11   2        876.58        886.65        15.40 o                         
  -5  11   2       2398.81       2403.49        38.33 o                         
  -4  11   2          0.49          2.45         1.40 o                         
  -3  11   2       1351.82       1444.03        32.11 o                         
  -2  11   2         68.53         92.10         3.48 o                         
  -1  11   2       1010.83        995.82        18.97 o                         
   0  11   2        338.72        284.45         7.36 o                         
   1  11   2       7269.69       7140.11       133.52 o                         
   2  11   2         12.60         14.66         2.89 o                         
   3  11   2       6371.17       6464.95       117.96 o                         
   4  11   2         10.44         16.90         2.19 o                         
   5  11   2        565.47        536.59        10.31 o                         
   6  11   2        346.17        341.96         7.03 o                         
   7  11   2        385.74        354.13         7.03 o                         
   8  11   2         21.64         27.37         2.42 o                         
   9  11   2          0.54          1.96         2.20 o                         
  10  11   2          4.21          7.85         2.40 o                         
  11  11   2        190.76        183.01         8.67 o                         
  12  11   2          6.63          6.16         5.39 o                         
 -12  12   2         68.49         51.15         9.59 o                         
 -11  12   2         28.98         26.46         4.75 o                         
 -10  12   2        581.52        559.26        11.93 o                         
  -9  12   2         60.69         41.63         3.51 o                         
  -8  12   2       1468.67       1500.30        28.35 o                         
  -7  12   2         56.37         46.95         4.16 o                         
  -6  12   2       1139.07       1132.62        13.61 o                         
  -5  12   2          9.44         10.65         2.06 o                         
  -4  12   2        154.50        144.45         3.58 o                         
  -3  12   2        580.09        589.13        15.03 o                         
  -2  12   2        401.33        446.77        10.45 o                         
  -1  12   2        794.77        747.44        13.69 o                         
   0  12   2        475.78        426.21        10.23 o                         
   1  12   2       1397.10       1347.55        25.97 o                         
   2  12   2       2888.46       2764.24        51.07 o                         
   3  12   2        518.54        544.98        11.80 o                         
   4  12   2       1569.29       1608.22        24.86 o                         
   5  12   2         96.10         77.55         3.43 o                         
   6  12   2         82.81         91.41         3.24 o                         
   7  12   2       1701.41       1677.21        23.74 o                         
   8  12   2         24.43         35.28         2.85 o                         
   9  12   2        492.61        441.76        16.39 o                         
  10  12   2         50.14         53.66         3.96 o                         
  11  12   2        151.99        133.29         7.26 o                         
  12  12   2        142.00        150.11        12.26 o                         
 -12  13   2        280.77        318.68        24.30 o                         
 -11  13   2          0.08          0.57         2.60 o                         
 -10  13   2       1671.60       1724.15        32.86 o                         
  -9  13   2        298.09        298.79         9.92 o                         
  -8  13   2        624.46        653.38        13.47 o                         
  -7  13   2         12.82          9.88         1.75 o                         
  -6  13   2         11.56         11.81         2.00 o                         
  -5  13   2       1970.25       1895.67        32.86 o                         
  -4  13   2       9587.23       9888.97       102.40 o                         
  -3  13   2        561.50        630.06         9.26 o                         
  -2  13   2       1806.91       1750.28        37.62 o                         
  -1  13   2       1368.51       1395.31        29.10 o                         
   0  13   2       5348.49       4990.23       103.54 o                         
   1  13   2          0.26          2.17         1.78 o                         
   2  13   2        321.79        276.08         7.11 o                         
   3  13   2       1677.87       1683.31        29.50 o                         
   4  13   2        210.23        214.09         5.60 o                         
   5  13   2         21.46         18.28         2.40 o                         
   6  13   2        663.71        641.38        11.96 o                         
   7  13   2          4.45          5.15         2.10 o                         
   8  13   2       1996.61       1996.30        32.73 o                         
   9  13   2          0.39         -0.08         2.80 o                         
  10  13   2        381.24        362.42        10.08 o                         
  11  13   2         24.55         22.24         4.71 o                         
  12  13   2         63.05         82.86         9.09 o                         
 -12  14   2          1.43          1.53         6.09 o                         
 -11  14   2        510.66        543.31        20.22 o                         
 -10  14   2        265.29        259.22         7.71 o                         
  -9  14   2        380.80        385.09         7.77 o                         
  -8  14   2         67.94         71.01         3.71 o                         
  -7  14   2         14.23         15.73         2.34 o                         
  -6  14   2       1187.10       1170.16        20.47 o                         
  -5  14   2        248.52        266.66         6.92 o                         
  -4  14   2         47.11         38.30         2.63 o                         
  -3  14   2       1844.69       1928.63        39.46 o                         
  -2  14   2         14.80         11.31         2.04 o                         
  -1  14   2       2336.60       2279.05        48.63 o                         
   0  14   2        300.62        277.55         8.25 o                         
   1  14   2        766.58        710.06        17.01 o                         
   2  14   2       3375.20       3370.57        62.86 o                         
   3  14   2         17.89         12.38         2.35 o                         
   4  14   2         50.87         54.19         2.86 o                         
   5  14   2        114.90        113.34         4.04 o                         
   6  14   2       1072.25       1074.89        18.33 o                         
   7  14   2        722.83        681.70        12.62 o                         
   8  14   2         55.70         59.22         3.46 o                         
   9  14   2        360.27        357.07         9.91 o                         
  10  14   2         99.22         98.12         4.99 o                         
  11  14   2         76.67         81.12         8.63 o                         
  12  14   2         78.92         67.33         7.39 o                         
 -12  15   2          0.00         -5.88         5.88 o                         
 -11  15   2        151.08        164.08         9.46 o                         
 -10  15   2          6.04          7.18         3.64 o                         
  -9  15   2        909.64        956.73        21.64 o                         
  -8  15   2          2.33          0.82         2.77 o                         
  -7  15   2        430.00        425.05        10.63 o                         
  -6  15   2        262.39        283.72         7.10 o                         
  -5  15   2        642.72        636.90        12.47 o                         
  -4  15   2         21.72         18.76         2.89 o                         
  -3  15   2       2041.47       2046.79        36.36 o                         
  -2  15   2          0.73          4.31         2.04 o                         
  -1  15   2        847.34        836.01        18.86 o                         
   0  15   2         16.69         17.79         3.04 o                         
   1  15   2       3632.28       3353.94        48.21 o                         
   2  15   2         64.50         54.71         3.16 o                         
   3  15   2       5869.85       5668.56        95.98 o                         
   4  15   2         42.09         38.55         2.68 o                         
   5  15   2        964.32        970.72        16.78 o                         
   6  15   2         20.53         14.21         2.14 o                         
   7  15   2        392.13        383.93        10.43 o                         
   8  15   2          6.78          6.92         2.18 o                         
   9  15   2          0.68         -0.65         3.18 o                         
  10  15   2          0.09          0.56         3.64 o                         
  11  15   2        263.81        268.17        13.96 o                         
 -12  16   2          0.23         -5.31         9.01 o                         
 -11  16   2        183.39        183.55        15.69 o                         
 -10  16   2         37.93         29.31         4.01 o                         
  -9  16   2        168.27        175.28         9.55 o                         
  -8  16   2        439.99        459.55        13.03 o                         
  -7  16   2         26.61         26.16         2.61 o                         
  -6  16   2        792.95        840.34        15.61 o                         
  -5  16   2       1259.54       1277.33        22.87 o                         
  -4  16   2          7.79          4.65         1.85 o                         
  -3  16   2       1547.96       1630.26        30.82 o                         
  -2  16   2        125.63        121.09         4.57 o                         
  -1  16   2       3502.81       3486.27        71.29 o                         
   0  16   2        127.56        126.77         5.93 o                         
   1  16   2        372.65        341.09         9.25 o                         
   2  16   2       4938.52       4949.51        79.18 o                         
   3  16   2        106.82         99.90         5.83 o                         
   4  16   2        214.09        214.95         5.52 o                         
   5  16   2          1.98         -2.04         2.33 o                         
   6  16   2         53.52         49.64         2.79 o                         
   7  16   2         91.03        100.92         4.32 o                         
   8  16   2         15.96         11.92         2.48 o                         
   9  16   2        186.16        204.35         9.27 o                         
  10  16   2         12.06         12.19         4.15 o                         
  11  16   2         36.77         48.46         6.04 o                         
 -11  17   2         36.07         31.29         6.69 o                         
 -10  17   2        508.70        536.93        17.14 o                         
  -9  17   2          7.50          8.23         2.94 o                         
  -8  17   2        103.09         92.96         3.88 o                         
  -7  17   2          1.20          0.72         2.41 o                         
  -6  17   2         60.23         61.60         3.67 o                         
  -5  17   2        446.13        438.86         9.77 o                         
  -4  17   2       1728.66       1769.44        30.67 o                         
  -3  17   2       1053.97       1073.43        23.88 o                         
  -2  17   2       5230.94       5276.76        96.92 o                         
  -1  17   2         49.08         58.97         3.99 o                         
   0  17   2       3568.46       3599.73        72.86 o                         
   1  17   2       1812.06       1787.53        37.71 o                         
   2  17   2       7360.19       7481.40       118.56 o                         
   3  17   2         47.52         40.80         4.55 o                         
   4  17   2         21.37         17.57         2.22 o                         
   5  17   2        336.85        329.17         7.67 o                         
   6  17   2        292.90        292.39         7.44 o                         
   7  17   2        183.99        182.69         6.01 o                         
   8  17   2       2267.53       2302.29        35.01 o                         
   9  17   2          8.96         11.21         3.29 o                         
  10  17   2        202.79        211.73         9.40 o                         
  11  17   2        177.70        180.60        10.24 o                         
 -11  18   2        150.39        177.84        12.51 o                         
 -10  18   2         77.55         86.74         5.91 o                         
  -9  18   2        103.34        109.76         5.86 o                         
  -8  18   2        504.52        496.00        14.21 o                         
  -7  18   2         69.89         72.52         3.87 o                         
  -6  18   2        589.66        584.87        13.09 o                         
  -5  18   2        241.61        216.73         6.43 o                         
  -4  18   2       1471.18       1474.26        26.09 o                         
  -3  18   2       1379.91       1384.76        25.77 o                         
  -2  18   2       1647.81       1528.53        31.24 o                         
  -1  18   2       2278.82       2151.79        59.42 o                         
   0  18   2       2031.51       1915.60        44.17 o                         
   1  18   2       1530.36       1476.77        32.21 o                         
   2  18   2       3101.48       3048.58        53.35 o                         
   3  18   2        170.85        153.06         6.52 o                         
   4  18   2        337.62        343.75         7.74 o                         
   5  18   2        131.36        121.45         5.14 o                         
   6  18   2       1249.29       1301.31        25.54 o                         
   7  18   2        478.98        491.46        11.72 o                         
   8  18   2        103.18         98.06         4.06 o                         
   9  18   2        309.01        343.03         9.70 o                         
  10  18   2          8.92         13.40         4.74 o                         
  11  18   2         14.62         14.54         5.12 o                         
 -11  19   2         45.63         53.73         8.55 o                         
 -10  19   2         67.96         58.75         5.39 o                         
  -9  19   2        308.57        316.15        12.48 o                         
  -8  19   2         23.87         20.16         3.05 o                         
  -7  19   2       1133.63       1129.38        21.20 o                         
  -6  19   2         31.94         26.85         2.87 o                         
  -5  19   2       1934.22       1976.29        44.89 o                         
  -4  19   2         67.17         70.63         3.22 o                         
  -3  19   2        310.66        290.11         7.69 o                         
  -2  19   2        512.45        466.98        11.17 o                         
  -1  19   2        228.46        172.54         6.86 o                         
   0  19   2        722.15        647.07        16.94 o                         
   1  19   2        627.31        646.18        15.52 o                         
   2  19   2         14.91         13.28         2.73 o                         
   3  19   2       2426.86       2421.23        44.80 o                         
   4  19   2          7.28          6.78         2.42 o                         
   5  19   2        608.31        607.70        12.00 o                         
   6  19   2         43.25         36.86         3.25 o                         
   7  19   2        236.41        229.86         8.00 o                         
   8  19   2         22.76         20.05         2.73 o                         
   9  19   2         24.61         18.42         3.58 o                         
  10  19   2         24.00         16.31         4.54 o                         
 -11  20   2         27.26         37.20         7.59 o                         
 -10  20   2          1.72         -1.58         4.80 o                         
  -9  20   2         26.75         20.09         3.97 o                         
  -8  20   2        103.38        118.69         5.11 o                         
  -7  20   2          0.42          0.60         2.74 o                         
  -6  20   2        250.38        241.05         6.89 o                         
  -5  20   2        184.51        172.50         6.65 o                         
  -4  20   2        243.21        255.98         7.00 o                         
  -3  20   2        625.38        641.51        14.66 o                         
  -2  20   2        171.80        149.38         7.07 o                         
  -1  20   2       1198.29       1173.81        34.51 o                         
   0  20   2        139.54        107.23         4.91 o                         
   1  20   2        692.93        649.69        16.57 o                         
   2  20   2         47.31         48.55         3.55 o                         
   3  20   2          0.13          4.43         2.83 o                         
   4  20   2        276.73        268.15         6.93 o                         
   5  20   2        316.98        310.09         7.25 o                         
   6  20   2         49.87         52.67         3.97 o                         
   7  20   2        999.55       1024.70        23.18 o                         
   8  20   2         57.88         51.69         3.36 o                         
   9  20   2        284.02        283.25        13.40 o                         
  10  20   2          3.81          7.75         4.85 o                         
 -10  21   2        245.35        267.55        15.04 o                         
  -9  21   2         17.60         11.84         4.38 o                         
  -8  21   2         12.94         11.17         3.11 o                         
  -7  21   2         36.97         22.81         4.32 o                         
  -6  21   2        239.29        218.67         6.60 o                         
  -5  21   2        186.03        163.34         7.79 o                         
  -4  21   2       3903.08       3937.27        65.75 o                         
  -3  21   2       1230.02       1198.55        22.84 o                         
  -2  21   2       3703.80       3622.56        70.45 o                         
  -1  21   2        636.75        593.59        23.74 o                         
   0  21   2        504.16        469.59        13.36 o                         
   1  21   2          2.24          4.42         2.77 o                         
   2  21   2         21.28         15.00         2.91 o                         
   3  21   2         51.42         43.49         3.62 o                         
   4  21   2        271.23        253.14         6.90 o                         
   5  21   2         12.39          9.12         2.28 o                         
   6  21   2        406.80        377.12         8.89 o                         
   7  21   2          1.08          1.97         2.90 o                         
   8  21   2        390.81        369.91         9.65 o                         
   9  21   2          0.36          1.74         4.75 o                         
  10  21   2        236.20        256.06        12.42 o                         
 -10  22   2         10.64         10.63         4.74 o                         
  -9  22   2         44.98         35.43         4.91 o                         
  -8  22   2        236.53        247.70         7.75 o                         
  -7  22   2          5.02          1.82         2.99 o                         
  -6  22   2        725.09        749.78        15.69 o                         
  -5  22   2         28.67         22.14         3.20 o                         
  -4  22   2        110.73        109.11         5.56 o                         
  -3  22   2        124.74        125.66         5.55 o                         
  -2  22   2         97.99         97.62         4.72 o                         
  -1  22   2         92.41         79.52         5.03 o                         
   0  22   2        291.84        274.94         7.74 o                         
   1  22   2        229.63        205.86         7.35 o                         
   2  22   2        537.77        531.94        11.39 o                         
   3  22   2        214.55        204.81         6.41 o                         
   4  22   2        967.89        978.16        20.16 o                         
   5  22   2         15.61         15.48         2.48 o                         
   6  22   2        380.71        378.80        10.77 o                         
   7  22   2        176.85        159.98         5.99 o                         
   8  22   2         22.80         17.42         3.59 o                         
   9  22   2         67.53         61.05         6.73 o                         
  10  22   2         30.62         31.34         5.66 o                         
 -10  23   2         21.20         14.06         6.92 o                         
  -9  23   2        167.22        141.28        12.00 o                         
  -8  23   2          2.14         -0.95         3.05 o                         
  -7  23   2        376.36        370.00         9.32 o                         
  -6  23   2        177.80        179.78         6.27 o                         
  -5  23   2       1820.08       1739.87        54.09 o                         
  -4  23   2        703.06        690.25        14.04 o                         
  -3  23   2        505.46        504.45        10.73 o                         
  -2  23   2          2.34         -2.62         2.62 o                         
  -1  23   2          0.58          2.53         3.37 o                         
   0  23   2        195.15        192.48         6.33 o                         
   1  23   2        756.38        747.82        15.82 o                         
   2  23   2         64.76         65.37         3.60 o                         
   3  23   2       1539.24       1497.61        36.61 o                         
   4  23   2         43.46         41.51         3.09 o                         
   5  23   2       1180.07       1118.20        19.20 o                         
   6  23   2        440.54        419.64        14.39 o                         
   7  23   2        158.44        151.87         6.53 o                         
   8  23   2        115.33        115.58         7.13 o                         
   9  23   2          4.73          2.19         4.73 o                         
 -10  24   2          2.18         -5.63         8.17 o                         
  -9  24   2         38.93         24.51         6.55 o                         
  -8  24   2        167.22        180.07         7.37 o                         
  -7  24   2         50.09         51.24         3.68 o                         
  -6  24   2        226.36        234.21         7.29 o                         
  -5  24   2         11.43         12.69         1.97 o                         
  -4  24   2          0.63          2.67         2.55 o                         
  -3  24   2        934.29        945.05        14.71 o                         
  -2  24   2          1.53          0.34         3.19 o                         
  -1  24   2       1353.60       1325.38        26.27 o                         
   0  24   2         36.22         37.86         3.42 o                         
   1  24   2        117.34        110.99         4.69 o                         
   2  24   2         29.02         25.65         2.56 o                         
   3  24   2          6.12          7.33         2.10 o                         
   4  24   2         39.42         38.51         3.15 o                         
   5  24   2        101.18        111.37         4.60 o                         
   6  24   2         19.19         12.07         3.71 o                         
   7  24   2        188.93        188.06         7.84 o                         
   8  24   2          2.15         -2.36         4.41 o                         
   9  24   2        211.02        225.03        11.76 o                         
  -9  25   2         13.50         12.15         5.35 o                         
  -8  25   2          4.16          4.71         4.00 o                         
  -7  25   2        112.04        106.83         5.09 o                         
  -6  25   2         55.41         57.69         3.94 o                         
  -5  25   2        552.70        523.61        18.27 o                         
  -4  25   2        304.80        270.63         7.44 o                         
  -3  25   2        155.19        137.89         5.32 o                         
  -2  25   2        622.44        591.69        15.34 o                         
  -1  25   2         17.06         11.49         3.05 o                         
   0  25   2       1534.79       1505.56        33.16 o                         
   1  25   2        521.45        513.45        11.32 o                         
   2  25   2         25.87         21.75         2.85 o                         
   3  25   2          4.74          4.47         2.24 o                         
   4  25   2         46.59         39.93         3.92 o                         
   5  25   2          4.22          0.34         2.64 o                         
   6  25   2        222.66        216.59         7.57 o                         
   7  25   2         21.27         17.87         4.64 o                         
   8  25   2        207.58        214.43        13.52 o                         
   9  25   2          7.07         16.23         6.39 o                         
  -9  26   2          1.11         -1.83         7.76 o                         
  -8  26   2        349.20        352.94        14.40 o                         
  -7  26   2         18.75         14.35         3.88 o                         
  -6  26   2        376.44        394.33        11.68 o                         
  -5  26   2          0.41         -0.51         1.61 o                         
  -4  26   2         60.14         67.38         3.89 o                         
  -3  26   2        301.43        288.02         8.56 o                         
  -2  26   2          2.98          5.88         3.17 o                         
  -1  26   2         70.60         73.96         4.17 o                         
   0  26   2        170.53        163.60         5.69 o                         
   1  26   2         91.55         85.13         5.14 o                         
   2  26   2        117.88        107.76         4.76 o                         
   3  26   2        120.41         93.06        10.04 o                         
   4  26   2        351.83        364.39        10.14 o                         
   5  26   2          4.82          7.15         3.52 o                         
   6  26   2        118.78        130.07         6.08 o                         
   7  26   2         60.64         77.53         7.17 o                         
   8  26   2          4.89          9.15         4.45 o                         
  -8  27   2          9.19         18.80         6.49 o                         
  -7  27   2        140.69        138.12         7.82 o                         
  -6  27   2          7.68          8.25         3.49 o                         
  -5  27   2        302.77        272.29        20.70 o                         
  -4  27   2         66.43         62.62         3.96 o                         
  -3  27   2         86.32         87.36         5.18 o                         
  -2  27   2       1039.33       1093.21        23.17 o                         
  -1  27   2         13.63         20.73         3.20 o                         
   0  27   2        223.91        221.41         9.51 o                         
   1  27   2         96.69         93.46         4.94 o                         
   2  27   2         11.18         11.85         3.10 o                         
   3  27   2        475.63        449.84        16.51 o                         
   4  27   2          1.31         -1.06         2.81 o                         
   5  27   2        221.33        217.98         7.74 o                         
   6  27   2        259.29        286.87        10.06 o                         
   7  27   2        145.85        137.05         7.92 o                         
   8  27   2         97.03        107.88         9.06 o                         
  -8  28   2          2.37          1.09         5.80 o                         
  -7  28   2          0.65         -3.54         3.54 o                         
  -6  28   2          6.86          6.62         3.56 o                         
  -5  28   2         16.59         11.88         2.53 o                         
  -4  28   2         31.99         25.70         3.28 o                         
  -3  28   2        671.31        671.69        17.91 o                         
  -2  28   2          0.07          3.60         3.29 o                         
  -1  28   2       1282.36       1336.28        32.02 o                         
   0  28   2          3.72          6.50         2.97 o                         
   1  28   2        391.50        379.97        11.63 o                         
   2  28   2          0.21         -3.11         3.11 o                         
   3  28   2         52.38         49.73         4.37 o                         
   4  28   2          6.33          3.86         2.90 o                         
   5  28   2         77.68         76.33         5.31 o                         
   6  28   2         48.77         49.40         6.05 o                         
   7  28   2        123.87        132.49         9.39 o                         
  -7  29   2         58.47         59.99         5.54 o                         
  -6  29   2          9.27          7.76         3.64 o                         
  -5  29   2          4.85          3.20         1.69 o                         
  -4  29   2         62.56         61.78         3.87 o                         
  -3  29   2          5.03          7.78         3.99 o                         
  -2  29   2        374.50        368.70        11.61 o                         
  -1  29   2          1.56          5.35         3.17 o                         
   0  29   2         21.66         17.39         4.17 o                         
   1  29   2        122.38        112.41         5.80 o                         
   2  29   2         19.36         10.72         3.24 o                         
   3  29   2         90.01         93.67         5.32 o                         
   4  29   2          0.91          0.58         2.94 o                         
   5  29   2         53.08         48.63         4.76 o                         
   6  29   2         81.34         93.00         7.12 o                         
   7  29   2          2.35         -3.97         5.10 o                         
  -7  30   2         13.01          4.88         4.45 o                         
  -6  30   2        178.86        202.21        10.28 o                         
  -5  30   2          0.06          1.14         1.66 o                         
  -4  30   2        101.37         94.10         4.76 o                         
  -3  30   2         65.46         72.20         4.87 o                         
  -2  30   2        104.70        117.29         6.49 o                         
  -1  30   2         98.36         87.66         5.14 o                         
   0  30   2        209.16        207.49         9.28 o                         
   1  30   2         22.53         18.84         3.72 o                         
   2  30   2        229.28        238.19         8.52 o                         
   3  30   2         32.59         25.27         3.98 o                         
   4  30   2        451.17        474.40        21.49 o                         
   5  30   2          0.47          3.06         4.77 o                         
   6  30   2         78.62         89.85         7.27 o                         
  -6  31   2         22.53         18.18         4.73 o                         
  -5  31   2         68.14         81.92         7.43 o                         
  -4  31   2         69.79         64.30         4.43 o                         
  -3  31   2         96.01         89.73         4.96 o                         
  -2  31   2        451.35        467.03        12.46 o                         
  -1  31   2         42.26         52.16         4.75 o                         
   0  31   2        127.14        128.53         6.64 o                         
   1  31   2        117.25        131.65         7.55 o                         
   2  31   2         21.58         15.68         3.75 o                         
   3  31   2         53.45         59.34         6.74 o                         
   4  31   2          0.38          0.08         4.05 o                         
   5  31   2        188.04        195.11        10.47 o                         
  -5  32   2         71.76         63.07         6.02 o                         
  -4  32   2         19.84         18.89         3.53 o                         
  -3  32   2        463.52        496.26        15.11 o                         
  -2  32   2         71.39         77.46         6.06 o                         
  -1  32   2        360.99        400.62        12.87 o                         
   0  32   2         24.63         37.88         5.34 o                         
   1  32   2         84.91         79.24         6.31 o                         
   2  32   2         15.24         12.80         3.78 o                         
   3  32   2        123.13        138.15         7.60 o                         
   4  32   2         38.25         34.84         7.15 o                         
   5  32   2          2.47          0.42         5.83 o                         
  -4  33   2        119.02        109.47         8.66 o                         
  -3  33   2          9.32         10.22         3.63 o                         
  -2  33   2         79.08         84.65         6.27 o                         
  -1  33   2         41.11         33.68         5.43 o                         
   0  33   2        103.13        101.41         6.42 o                         
   1  33   2         58.26         61.40         5.57 o                         
   2  33   2         29.29         19.24         3.90 o                         
   3  33   2        397.43        414.39        16.68 o                         
   4  33   2          0.28         -3.15         7.21 o                         
  -3  34   2         14.57         16.24         6.26 o                         
  -2  34   2          0.46          0.01         4.12 o                         
  -1  34   2         18.72         14.58         4.80 o                         
   0  34   2         33.80         38.16         5.40 o                         
   1  34   2         26.75         36.48         5.24 o                         
   2  34   2        100.72        110.94         8.62 o                         
 -13   0   3        321.97        352.87        17.83 o                         
 -11   0   3        102.62         75.26         5.66 o                         
  -9   0   3         55.30         45.38         3.81 o                         
  -7   0   3       9604.32      10397.38       292.07 o                         
  -5   0   3       3122.02       3097.81        92.58 o                         
  -3   0   3       5816.80       6007.54       116.71 o                         
  -1   0   3          7.00          6.97         1.65 o                         
   1   0   3       2105.20       1982.04        47.12 o                         
   3   0   3       6363.68       6332.88       119.55 o                         
   5   0   3       4200.11       4106.06        73.16 o                         
   7   0   3        968.32        903.97        21.28 o                         
   9   0   3        209.71        203.04         9.50 o                         
  11   0   3         71.96         75.01         8.12 o                         
 -13   1   3        133.01        143.37         7.58 o                         
 -12   1   3         25.45         21.75         3.47 o                         
 -11   1   3         42.66         45.83         3.26 o                         
 -10   1   3         70.27         69.68         3.46 o                         
  -9   1   3        747.19        773.66        18.31 o                         
  -8   1   3        993.49       1103.92        26.88 o                         
  -7   1   3        964.29       1015.38        21.95 o                         
  -6   1   3        592.68        610.58        13.20 o                         
  -5   1   3        102.92         94.60         4.67 o                         
  -4   1   3         14.29         11.80         1.32 o                         
  -3   1   3       2346.73       2654.09        40.10 o                         
  -2   1   3        114.65        167.76         3.64 o                         
  -1   1   3      17660.02      18233.43       285.61 o                         
   0   1   3        480.27        509.92         9.04 o                         
   1   1   3       1079.92       1363.91        22.05 o                         
   2   1   3          7.06          3.82         1.45 o                         
   3   1   3       4471.67       4638.58        70.12 o                         
   4   1   3       5915.18       5853.56        55.62 o                         
   5   1   3          2.75          0.78         1.64 o                         
   6   1   3       1000.94        979.35        11.11 o                         
   7   1   3        638.50        645.06        11.27 o                         
   8   1   3        182.33        167.41         7.28 o                         
   9   1   3       1733.74       1677.33        25.12 o                         
  10   1   3         73.64         81.27         4.37 o                         
  11   1   3        161.96        154.53         5.52 o                         
  12   1   3         41.93         41.43         5.68 o                         
 -13   2   3         83.64         89.63         5.94 o                         
 -12   2   3        309.07        338.50         9.28 o                         
 -11   2   3          8.20          3.80         2.42 o                         
 -10   2   3       1011.69       1021.85        17.65 o                         
  -9   2   3        108.41        104.07         3.35 o                         
  -8   2   3       2257.49       2400.06        52.60 o                         
  -7   2   3        767.30        754.71        13.95 o                         
  -6   2   3        821.80        877.21        18.55 o                         
  -5   2   3        132.22        146.27         4.82 o                         
  -4   2   3       1699.90       2049.72        35.98 o                         
  -3   2   3       3398.56       3999.99        63.65 o                         
  -2   2   3      10768.45      12103.52       214.97 o                         
  -1   2   3        711.93        709.43        12.29 o                         
   0   2   3         61.57        113.97         2.94 o                         
   1   2   3      12236.07      13079.67       205.27 o                         
   2   2   3       3589.35       3194.37        48.36 o                         
   3   2   3         53.00         30.10         1.78 o                         
   4   2   3        851.78        872.06        13.84 o                         
   5   2   3        299.45        312.09         6.18 o                         
   6   2   3         56.85         42.75         3.62 o                         
   7   2   3         42.41         36.67         3.46 o                         
   8   2   3       2934.02       2891.12        41.57 o                         
   9   2   3         22.07         14.26         3.17 o                         
  10   2   3       1745.08       1810.91        30.62 o                         
  11   2   3          3.46         -0.47         2.89 o                         
  12   2   3        472.58        468.70        24.76 o                         
 -13   3   3         56.11         50.29         5.00 o                         
 -12   3   3         94.87         97.67         4.74 o                         
 -11   3   3        143.19        139.75         4.48 o                         
 -10   3   3         60.26         58.32         2.98 o                         
  -9   3   3        977.06       1063.47        22.08 o                         
  -8   3   3       2687.90       2933.53        61.84 o                         
  -7   3   3        743.44        762.02        16.08 o                         
  -6   3   3       5888.32       5981.88       113.63 o                         
  -5   3   3       3121.40       3408.90        58.82 o                         
  -4   3   3       2898.18       3048.26        51.93 o                         
  -3   3   3       4004.49       4430.13        70.62 o                         
  -2   3   3      12300.46      13434.27       232.49 o                         
  -1   3   3       6085.56       6198.35        97.09 o                         
   0   3   3       3348.51       3615.27        59.65 o                         
   1   3   3       5605.44       6137.53       103.56 o                         
   2   3   3       9130.71       8982.15       124.62 o                         
   3   3   3       3190.89       3382.71        49.04 o                         
   4   3   3       6406.16       6391.24        91.44 o                         
   5   3   3         11.02          8.10         1.62 o                         
   6   3   3       1713.42       1734.12        26.72 o                         
   7   3   3        637.53        607.40        11.01 o                         
   8   3   3        211.91        233.89        11.23 o                         
   9   3   3        396.76        357.55         7.49 o                         
  10   3   3         40.10         45.80         4.44 o                         
  11   3   3          4.15          2.99         2.88 o                         
  12   3   3          1.42          3.58         4.79 o                         
 -13   4   3         51.98         56.68         5.65 o                         
 -12   4   3          1.03         -2.16         3.23 o                         
 -11   4   3         26.54         20.14         2.43 o                         
 -10   4   3          4.98          3.11         2.28 o                         
  -9   4   3        189.03        184.46         5.43 o                         
  -8   4   3        163.87        161.85         6.30 o                         
  -7   4   3       2696.31       2845.06        63.52 o                         
  -6   4   3        446.55        434.08        13.83 o                         
  -5   4   3       9405.42       9582.90       165.96 o                         
  -4   4   3        436.53        531.07        10.31 o                         
  -3   4   3       6350.01       6611.78       102.24 o                         
  -2   4   3       1023.73       1129.51        24.97 o                         
  -1   4   3       1018.32       1012.08        17.03 o                         
   0   4   3        305.69        300.72         5.89 o                         
   1   4   3       1736.25       1779.21        31.23 o                         
   2   4   3       3452.63       3609.64        49.84 o                         
   3   4   3       6291.39       6557.54       105.73 o                         
   4   4   3        277.81        269.82         6.86 o                         
   5   4   3      18401.96      18786.46       148.10 o                         
   6   4   3        360.00        343.04         6.69 o                         
   7   4   3       2641.14       2620.91        36.80 o                         
   8   4   3        132.79        134.11         3.58 o                         
   9   4   3        281.39        278.49         6.32 o                         
  10   4   3          4.19         -1.70         2.63 o                         
  11   4   3        164.50        161.14         6.18 o                         
  12   4   3         30.54         30.01         5.33 o                         
 -13   5   3         72.81         80.77         6.87 o                         
 -12   5   3          5.07          7.11         3.31 o                         
 -11   5   3        113.36        101.55         5.11 o                         
 -10   5   3        142.37        137.68         4.56 o                         
  -9   5   3        746.92        775.77        14.69 o                         
  -8   5   3         20.77         29.35         2.77 o                         
  -7   5   3       1925.38       2145.29        37.50 o                         
  -6   5   3       1108.90       1167.02        21.79 o                         
  -5   5   3        494.52        545.33        10.59 o                         
  -4   5   3         20.03         15.06         1.27 o                         
  -3   5   3       6383.70       6957.80       113.52 o                         
  -2   5   3        143.51        144.55         4.03 o                         
  -1   5   3        890.60        798.19        14.18 o                         
   0   5   3       7437.24       7816.72       122.17 o                         
   1   5   3       3050.05       3431.32        60.35 o                         
   2   5   3       2941.45       3012.39        40.66 o                         
   3   5   3       4344.24       4531.86        70.06 o                         
   4   5   3        682.00        619.02        11.64 o                         
   5   5   3       1902.14       2038.14        16.91 o                         
   6   5   3         59.65         59.44         2.49 o                         
   7   5   3         39.70         42.27         2.56 o                         
   8   5   3         69.45         73.15         2.95 o                         
   9   5   3        683.03        656.66         8.21 o                         
  10   5   3          5.26          1.48         1.52 o                         
  11   5   3        142.17        141.52         5.44 o                         
  12   5   3         34.17         28.71         4.94 o                         
 -13   6   3         10.57          8.39         4.96 o                         
 -12   6   3        377.07        405.24        12.77 o                         
 -11   6   3          1.63          1.06         2.21 o                         
 -10   6   3       1246.27       1252.70        27.14 o                         
  -9   6   3          2.01          3.57         2.12 o                         
  -8   6   3       2220.15       2380.20        38.71 o                         
  -7   6   3        544.48        535.52        10.83 o                         
  -6   6   3       1497.66       1629.63        26.93 o                         
  -5   6   3        875.95        916.40        15.70 o                         
  -4   6   3       1693.70       1865.73        29.52 o                         
  -3   6   3       1961.31       2232.42        36.32 o                         
  -2   6   3        108.07         88.40         3.57 o                         
  -1   6   3        371.97        389.83         7.78 o                         
   0   6   3      11373.91      11199.34       180.80 o                         
   1   6   3       2954.26       3061.79        53.79 o                         
   2   6   3       2400.78       2241.68        33.09 o                         
   3   6   3       4894.44       5137.83        73.02 o                         
   4   6   3       4402.18       4489.20        42.46 o                         
   5   6   3       2031.18       2114.26        30.54 o                         
   6   6   3        974.76        931.29        13.43 o                         
   7   6   3        222.47        222.39         4.79 o                         
   8   6   3        655.47        655.94        10.76 o                         
   9   6   3         21.67         18.05         2.25 o                         
  10   6   3        362.40        363.06         7.56 o                         
  11   6   3         29.49         23.71         3.08 o                         
  12   6   3         86.81         77.87         9.10 o                         
 -13   7   3          2.87          0.39         4.92 o                         
 -12   7   3        347.24        363.73        10.91 o                         
 -11   7   3          1.32         -2.68         2.68 o                         
 -10   7   3        234.98        216.68         6.11 o                         
  -9   7   3         19.86         19.85         2.50 o                         
  -8   7   3       3474.42       3753.95        54.31 o                         
  -7   7   3        177.77        192.33         4.77 o                         
  -6   7   3       6680.48       7194.54       113.06 o                         
  -5   7   3        732.04        767.53        13.29 o                         
  -4   7   3       1597.23       1572.28        25.88 o                         
  -3   7   3       1107.21       1280.12        21.43 o                         
  -2   7   3        670.97        881.54        18.81 o                         
  -1   7   3        791.21        872.62        16.88 o                         
   0   7   3        696.55        721.33        12.87 o                         
   1   7   3        539.89        620.63        10.83 o                         
   2   7   3       1723.34       1642.82        26.59 o                         
   3   7   3       5949.84       6357.72        49.20 o                         
   4   7   3       7612.26       7623.98        63.62 o                         
   5   7   3          9.84          8.70         1.72 o                         
   6   7   3       4408.38       4353.44        56.12 o                         
   7   7   3        697.13        701.71        10.67 o                         
   8   7   3        124.80        131.82         3.88 o                         
   9   7   3        140.35        124.82         3.99 o                         
  10   7   3         17.41         15.32         2.35 o                         
  11   7   3        107.43         98.00         4.68 o                         
  12   7   3         14.73          9.87         4.19 o                         
 -13   8   3         61.37         90.13         8.35 o                         
 -12   8   3         10.03          4.41         3.89 o                         
 -11   8   3         97.17        106.53         5.09 o                         
 -10   8   3         85.03         94.82         4.23 o                         
  -9   8   3        138.00        132.45         4.85 o                         
  -8   8   3        263.66        241.92         5.68 o                         
  -7   8   3       1625.12       1696.50        27.52 o                         
  -6   8   3        528.51        562.87        10.62 o                         
  -5   8   3      13394.03      14124.48       228.46 o                         
  -4   8   3       1267.32       1411.06        24.15 o                         
  -3   8   3       8626.35       9235.16       150.00 o                         
  -2   8   3        209.55        222.29         5.80 o                         
  -1   8   3        916.91       1045.34        21.94 o                         
   0   8   3        633.65        623.45        11.26 o                         
   1   8   3       1965.87       2062.64        34.57 o                         
   2   8   3        168.75        188.04         4.20 o                         
   3   8   3       5679.78       5746.36        93.74 o                         
   4   8   3         98.77         95.43         3.18 o                         
   5   8   3       4344.90       4277.84        55.74 o                         
   6   8   3        289.39        315.08         5.75 o                         
   7   8   3       3255.77       3223.99        42.31 o                         
   8   8   3        336.44        337.98         8.67 o                         
   9   8   3         82.68         83.21         3.68 o                         
  10   8   3         23.65         17.57         2.52 o                         
  11   8   3         52.42         56.53         4.29 o                         
  12   8   3         31.49         25.35         5.01 o                         
 -13   9   3         57.56         60.29         8.11 o                         
 -12   9   3          6.26          9.81         4.35 o                         
 -11   9   3         29.10         28.36         3.43 o                         
 -10   9   3          6.07          7.96         1.93 o                         
  -9   9   3        215.19        221.75         5.92 o                         
  -8   9   3        120.31        130.77         3.66 o                         
  -7   9   3       1281.34       1352.34        25.11 o                         
  -6   9   3        105.38        104.42         3.31 o                         
  -5   9   3          0.51          3.48         1.81 o                         
  -4   9   3        113.10         98.28         3.20 o                         
  -3   9   3       5209.57       5867.74        65.69 o                         
  -2   9   3        726.25        747.60        15.10 o                         
  -1   9   3       7719.40       8183.84       159.84 o                         
   0   9   3       7628.53       8119.66       137.03 o                         
   1   9   3       8671.14       9126.40       144.00 o                         
   2   9   3        708.24        719.56         6.71 o                         
   3   9   3        944.95       1019.06        17.29 o                         
   4   9   3       1952.58       1986.73        28.80 o                         
   5   9   3        823.52        786.38        12.00 o                         
   6   9   3         70.28         64.58         2.58 o                         
   7   9   3        655.58        645.30        10.91 o                         
   8   9   3         78.67         73.83         3.00 o                         
   9   9   3       1173.47       1150.63        18.74 o                         
  10   9   3         98.47         80.45         3.83 o                         
  11   9   3        288.03        254.73         9.04 o                         
  12   9   3         73.74         81.99         7.62 o                         
 -13  10   3         27.43         31.37         8.87 o                         
 -12  10   3        969.08       1021.64        29.88 o                         
 -11  10   3          7.73          5.08         3.27 o                         
 -10  10   3       2007.39       2108.36        35.74 o                         
  -9  10   3         39.49         39.34         2.22 o                         
  -8  10   3        941.06        970.81        17.06 o                         
  -7  10   3        324.95        324.61         8.89 o                         
  -6  10   3        542.30        505.38         9.91 o                         
  -5  10   3       1034.65       1100.58        19.09 o                         
  -4  10   3          3.40          4.80         1.59 o                         
  -3  10   3        242.29        283.83         6.64 o                         
  -2  10   3       2626.62       2721.72        31.28 o                         
  -1  10   3        123.75         98.43         3.74 o                         
   0  10   3         35.35         65.35         3.02 o                         
   1  10   3       1214.03       1286.81        22.43 o                         
   2  10   3       6727.34       6657.84       109.14 o                         
   3  10   3         49.55         44.95         2.58 o                         
   4  10   3        152.17        163.46         4.34 o                         
   5  10   3       1602.08       1567.03        21.47 o                         
   6  10   3        220.38        205.20         4.66 o                         
   7  10   3         85.96         91.00         3.06 o                         
   8  10   3         38.86         35.97         2.48 o                         
   9  10   3          2.13          2.25         2.16 o                         
  10  10   3        163.26        156.24         6.35 o                         
  11  10   3          0.08          4.04         3.47 o                         
  12  10   3        130.05        143.64        10.24 o                         
 -12  11   3         66.29         86.08         8.01 o                         
 -11  11   3         71.92         52.36         3.76 o                         
 -10  11   3         43.44         46.74         3.55 o                         
  -9  11   3         16.78         20.69         2.11 o                         
  -8  11   3        695.15        708.78        14.13 o                         
  -7  11   3         19.33         15.53         2.27 o                         
  -6  11   3       1383.40       1471.06        24.35 o                         
  -5  11   3        110.29         95.75         3.59 o                         
  -4  11   3       7411.37       7657.52       123.12 o                         
  -3  11   3          2.79          3.97         1.58 o                         
  -2  11   3       2053.45       2058.99        38.54 o                         
  -1  11   3       1716.73       1775.27        18.04 o                         
   0  11   3        838.70        876.60        19.01 o                         
   1  11   3        826.66        892.68        16.60 o                         
   2  11   3       4701.08       4814.16        81.95 o                         
   3  11   3        239.88        261.41         7.87 o                         
   4  11   3       3912.00       3998.01        44.94 o                         
   5  11   3        150.80        148.44         4.27 o                         
   6  11   3       2256.30       2286.34        29.98 o                         
   7  11   3          0.42          4.29         1.76 o                         
   8  11   3        332.70        310.35         8.67 o                         
   9  11   3          0.51          2.38         1.82 o                         
  10  11   3         20.42         24.00         2.76 o                         
  11  11   3          3.60          1.34         3.67 o                         
  12  11   3         72.70         73.76         7.34 o                         
 -12  12   3        187.08        175.15        12.32 o                         
 -11  12   3          1.05         -1.01         3.16 o                         
 -10  12   3        374.39        360.27        10.80 o                         
  -9  12   3         18.09         20.54         2.19 o                         
  -8  12   3        487.07        444.91        10.72 o                         
  -7  12   3        716.83        731.52        13.94 o                         
  -6  12   3         12.88         10.29         1.49 o                         
  -5  12   3       4479.44       4740.04        57.66 o                         
  -4  12   3        311.21        321.47         4.49 o                         
  -3  12   3       2499.86       2746.06        62.65 o                         
  -2  12   3       1025.18       1080.71        21.12 o                         
  -1  12   3        957.69       1016.45        22.02 o                         
   0  12   3       2480.66       2529.03        48.93 o                         
   1  12   3        168.12        169.19         5.14 o                         
   2  12   3        751.41        760.21        14.60 o                         
   3  12   3         23.79         18.83         2.04 o                         
   4  12   3        330.90        330.91         5.81 o                         
   5  12   3       1344.11       1271.07        19.42 o                         
   6  12   3        116.96         96.52         3.71 o                         
   7  12   3       2954.63       2893.92        40.53 o                         
   8  12   3         55.51         61.90         2.69 o                         
   9  12   3         70.50         62.76         2.85 o                         
  10  12   3          6.93          4.37         2.40 o                         
  11  12   3         66.64         71.53         6.02 o                         
  12  12   3         76.86         88.82         7.42 o                         
 -12  13   3         19.81         25.71         6.54 o                         
 -11  13   3        777.51        798.01        20.35 o                         
 -10  13   3          7.23          2.61         2.23 o                         
  -9  13   3        536.40        502.43        14.22 o                         
  -8  13   3         54.75         51.32         3.63 o                         
  -7  13   3        341.24        354.67         8.26 o                         
  -6  13   3        295.33        274.52         6.57 o                         
  -5  13   3        111.66         73.92         9.92 o                         
  -4  13   3        272.10        235.02         5.65 o                         
  -3  13   3       2685.73       2749.41        55.20 o                         
  -2  13   3        401.84        429.47        10.68 o                         
  -1  13   3       4301.25       4292.77        85.54 o                         
   0  13   3        857.11        894.04        13.94 o                         
   1  13   3      13585.73      13345.36       149.90 o                         
   2  13   3       2453.88       2458.91        41.50 o                         
   3  13   3        413.73        413.55         9.80 o                         
   4  13   3        204.77        196.28         5.29 o                         
   5  13   3          0.94          3.18         2.15 o                         
   6  13   3          1.07          2.44         1.95 o                         
   7  13   3        789.06        773.32        12.83 o                         
   8  13   3          7.32          4.85         2.06 o                         
   9  13   3        695.03        706.66        13.33 o                         
  10  13   3         33.39         22.35         2.76 o                         
  11  13   3        403.75        433.28        17.60 o                         
 -12  14   3        125.49        120.68        11.49 o                         
 -11  14   3         37.55         32.25         4.88 o                         
 -10  14   3        412.21        421.55        13.95 o                         
  -9  14   3        361.89        379.53         9.80 o                         
  -8  14   3        479.72        449.59         8.89 o                         
  -7  14   3        338.34        355.43         8.47 o                         
  -6  14   3          8.02          2.80         2.70 o                         
  -5  14   3        337.84        365.17        10.43 o                         
  -4  14   3          1.16          0.70         1.90 o                         
  -3  14   3        983.58       1004.00        22.95 o                         
  -2  14   3       1599.14       1669.87        38.12 o                         
  -1  14   3        426.88        429.12        10.64 o                         
   0  14   3       7658.09       7799.27       160.18 o                         
   1  14   3        760.32        704.43        15.06 o                         
   2  14   3       5508.40       5678.37        95.30 o                         
   3  14   3       2039.96       1948.21        35.74 o                         
   4  14   3          3.29          3.32         1.98 o                         
   5  14   3        165.57        174.58         5.20 o                         
   6  14   3        496.87        478.36         9.50 o                         
   7  14   3        578.82        594.52        11.67 o                         
   8  14   3        634.77        639.37        12.27 o                         
   9  14   3         58.19         56.86         3.34 o                         
  10  14   3        481.48        461.87        15.41 o                         
  11  14   3          0.43          5.39         4.00 o                         
 -12  15   3         61.65         57.12         8.84 o                         
 -11  15   3          0.70          0.92         3.13 o                         
 -10  15   3          1.63          2.15         2.63 o                         
  -9  15   3         22.20         24.73         2.99 o                         
  -8  15   3        478.00        492.43        10.49 o                         
  -7  15   3         10.81          8.87         2.47 o                         
  -6  15   3       1188.83       1167.25        22.15 o                         
  -5  15   3        242.41        225.24         8.07 o                         
  -4  15   3       1982.31       2023.97        34.10 o                         
  -3  15   3        270.90        217.50         6.54 o                         
  -2  15   3        713.92        722.60        16.64 o                         
  -1  15   3        268.02        271.19         7.66 o                         
   0  15   3         44.46         50.86         3.28 o                         
   1  15   3        100.46        105.39         4.13 o                         
   2  15   3       1203.99       1240.14        22.30 o                         
   3  15   3       1763.66       1648.69        30.70 o                         
   4  15   3        332.16        337.96         7.06 o                         
   5  15   3        270.56        230.79         6.19 o                         
   6  15   3       1028.02       1075.45        17.67 o                         
   7  15   3          0.35          1.28         1.88 o                         
   8  15   3        793.03        835.65        16.03 o                         
   9  15   3          4.39          2.84         2.34 o                         
  10  15   3         20.09         13.68         3.85 o                         
  11  15   3          0.00          2.80         4.28 o                         
 -12  16   3        157.07        183.80        11.83 o                         
 -11  16   3         75.27         79.22         5.57 o                         
 -10  16   3        312.25        335.00         9.95 o                         
  -9  16   3          3.95          9.22         2.89 o                         
  -8  16   3         18.38         19.61         2.42 o                         
  -7  16   3          5.56          3.22         2.30 o                         
  -6  16   3        136.35        124.32         4.56 o                         
  -5  16   3       2969.24       2888.07        44.53 o                         
  -4  16   3         10.83         14.52         2.14 o                         
  -3  16   3        278.82        278.36         7.90 o                         
  -2  16   3        194.05        169.62         5.60 o                         
  -1  16   3         27.51         20.23         2.26 o                         
   0  16   3       3916.95       3821.96        64.85 o                         
   1  16   3         15.79         16.14         2.50 o                         
   2  16   3        546.08        575.74        11.43 o                         
   3  16   3         70.04         69.05         3.63 o                         
   4  16   3          3.24          7.98         1.96 o                         
   5  16   3        982.97        970.03        17.98 o                         
   6  16   3        287.52        304.72         8.14 o                         
   7  16   3         53.53         42.89         2.73 o                         
   8  16   3         35.14         33.39         2.82 o                         
   9  16   3         40.10         46.12         3.63 o                         
  10  16   3        316.32        321.42        11.21 o                         
  11  16   3         51.13         49.40         6.02 o                         
 -11  17   3        591.96        607.26        29.81 o                         
 -10  17   3         10.65          9.39         4.61 o                         
  -9  17   3        670.11        685.53        18.67 o                         
  -8  17   3        134.30        124.70         4.98 o                         
  -7  17   3        424.63        453.98         9.98 o                         
  -6  17   3         12.16         15.35         2.54 o                         
  -5  17   3         73.40         69.99         3.79 o                         
  -4  17   3        284.49        264.57         6.90 o                         
  -3  17   3       2269.81       2266.66        43.41 o                         
  -2  17   3       1183.31       1070.75        27.32 o                         
  -1  17   3       1722.38       1557.43        34.81 o                         
   0  17   3        356.50        362.87         8.53 o                         
   1  17   3       6943.33       6744.53       110.09 o                         
   2  17   3        961.91        936.82        17.89 o                         
   3  17   3         39.30         35.16         3.12 o                         
   4  17   3        276.87        260.04         6.30 o                         
   5  17   3          1.39          0.66         2.55 o                         
   6  17   3        493.08        467.93        10.77 o                         
   7  17   3       1080.41       1032.15        16.68 o                         
   8  17   3          7.30          8.81         2.63 o                         
   9  17   3        540.90        535.25        11.81 o                         
  10  17   3         66.22         77.95         5.90 o                         
  11  17   3        277.31        304.30        16.60 o                         
 -11  18   3          6.54         10.47         5.02 o                         
 -10  18   3        149.18        161.98         7.64 o                         
  -9  18   3         80.87         76.82         4.47 o                         
  -8  18   3        376.32        399.27        10.74 o                         
  -7  18   3        305.83        312.65         7.75 o                         
  -6  18   3         52.96         56.93         3.84 o                         
  -5  18   3       2196.09       2174.16        37.52 o                         
  -4  18   3       1475.12       1427.68        28.00 o                         
  -3  18   3       1682.38       1673.27        38.04 o                         
  -2  18   3        392.88        401.55        11.17 o                         
  -1  18   3       1491.15       1375.34        29.78 o                         
   0  18   3        542.81        552.20         8.80 o                         
   1  18   3       1151.73       1164.41        22.32 o                         
   2  18   3        106.84        110.03         4.46 o                         
   3  18   3        741.41        735.35        15.80 o                         
   4  18   3        168.67        156.89         5.12 o                         
   5  18   3        419.72        417.71         8.97 o                         
   6  18   3        280.59        277.64         7.76 o                         
   7  18   3        409.50        412.07         8.61 o                         
   8  18   3        455.51        468.95        10.78 o                         
   9  18   3         14.60         17.48         3.01 o                         
  10  18   3        153.87        164.82        12.96 o                         
 -11  19   3          8.01          6.65         6.04 o                         
 -10  19   3         63.19         67.32         6.03 o                         
  -9  19   3         16.89         14.71         3.42 o                         
  -8  19   3        126.79        118.74         4.70 o                         
  -7  19   3         31.07         31.19         3.16 o                         
  -6  19   3       1308.86       1324.01        31.55 o                         
  -5  19   3         21.58         20.31         2.40 o                         
  -4  19   3       1989.06       2070.10        41.09 o                         
  -3  19   3        260.07        247.26        11.84 o                         
  -2  19   3         46.24         69.56         4.16 o                         
  -1  19   3         31.85         19.20         2.91 o                         
   0  19   3         10.10          4.64         2.93 o                         
   1  19   3          3.58          0.61         2.48 o                         
   2  19   3        399.54        385.96         9.88 o                         
   3  19   3          0.82          2.81         2.45 o                         
   4  19   3       1855.12       1881.73        29.70 o                         
   5  19   3         10.36         11.31         2.28 o                         
   6  19   3       1903.43       1948.34        33.05 o                         
   7  19   3          0.92         -0.90         2.60 o                         
   8  19   3        443.47        415.95        10.72 o                         
   9  19   3        121.16        132.95         5.78 o                         
  10  19   3         30.58         26.94         5.10 o                         
 -11  20   3          6.20         16.67         6.70 o                         
 -10  20   3        248.15        232.71        10.82 o                         
  -9  20   3          0.94         -2.50         3.57 o                         
  -8  20   3        107.65        114.15         5.06 o                         
  -7  20   3        277.02        265.80         8.82 o                         
  -6  20   3         20.58         23.53         2.62 o                         
  -5  20   3          4.26          5.40         2.26 o                         
  -4  20   3        423.03        411.07        11.24 o                         
  -3  20   3          5.26          4.40         1.99 o                         
  -2  20   3       1047.38        993.97        23.73 o                         
  -1  20   3        628.36        571.69        15.19 o                         
   0  20   3       1465.40       1407.66        29.62 o                         
   1  20   3          0.39          3.51         2.69 o                         
   2  20   3        601.83        597.05        13.25 o                         
   3  20   3        465.21        446.40        12.36 o                         
   4  20   3         13.89         24.03         2.57 o                         
   5  20   3        438.97        443.92         9.41 o                         
   6  20   3        191.29        174.96         6.06 o                         
   7  20   3        244.17        245.45         7.30 o                         
   8  20   3          2.80          6.63         3.06 o                         
   9  20   3         90.75        101.14         5.41 o                         
  10  20   3         34.65         38.38         5.49 o                         
 -10  21   3         10.48         12.68         4.82 o                         
  -9  21   3        487.41        488.04        15.98 o                         
  -8  21   3        170.63        162.08         6.06 o                         
  -7  21   3        579.45        598.72        13.87 o                         
  -6  21   3        161.71        154.38         6.06 o                         
  -5  21   3         42.57         48.35         2.99 o                         
  -4  21   3         17.52         11.81         3.09 o                         
  -3  21   3        331.70        324.44         9.13 o                         
  -2  21   3        612.05        586.96        15.49 o                         
  -1  21   3        388.64        370.79         9.37 o                         
   0  21   3          0.02         -1.86         3.24 o                         
   1  21   3       2673.25       2664.38        49.13 o                         
   2  21   3        194.54        155.41         5.51 o                         
   3  21   3       1477.95       1400.16        29.30 o                         
   4  21   3        606.28        600.57        11.78 o                         
   5  21   3        216.23        197.57         6.08 o                         
   6  21   3        142.20        147.08         5.11 o                         
   7  21   3        257.74        257.35         7.76 o                         
   8  21   3         73.41         79.97         5.65 o                         
   9  21   3        258.67        272.15        15.02 o                         
  10  21   3          3.54          5.24         4.96 o                         
 -10  22   3          7.68          8.53         7.14 o                         
  -9  22   3         17.06         16.28         3.30 o                         
  -8  22   3         17.43         12.61         3.26 o                         
  -7  22   3        197.85        204.92         7.11 o                         
  -6  22   3         51.55         52.51         3.48 o                         
  -5  22   3       1494.08       1461.43        28.03 o                         
  -4  22   3         97.22         67.29         3.98 o                         
  -3  22   3        881.08        892.67        20.22 o                         
  -2  22   3        306.07        310.55         9.29 o                         
  -1  22   3         18.68         18.77         3.52 o                         
   0  22   3         17.42         17.15         4.75 o                         
   1  22   3         53.62         67.27         5.40 o                         
   2  22   3         17.06         11.76         2.84 o                         
   3  22   3        224.12        221.32         7.66 o                         
   4  22   3         17.18         14.86         2.96 o                         
   5  22   3        905.70        927.21        19.70 o                         
   6  22   3          7.46          6.13         2.72 o                         
   7  22   3        277.51        277.72         9.10 o                         
   8  22   3         74.99         76.01         4.97 o                         
   9  22   3          6.92          9.22         3.73 o                         
 -10  23   3          4.84          5.04         7.03 o                         
  -9  23   3         57.04         63.74        10.10 o                         
  -8  23   3        192.54        178.43         7.23 o                         
  -7  23   3        323.09        349.40         9.78 o                         
  -6  23   3        943.57        949.55        27.46 o                         
  -5  23   3         53.81         48.58         3.12 o                         
  -4  23   3        869.60        782.32        24.38 o                         
  -3  23   3        126.50        124.33         5.62 o                         
  -2  23   3        654.86        698.58        20.33 o                         
  -1  23   3        442.68        440.33        12.86 o                         
   0  23   3         51.92         45.32         4.18 o                         
   1  23   3         60.79         62.00         4.14 o                         
   2  23   3        992.20        993.74        20.25 o                         
   3  23   3        165.33        134.20         5.94 o                         
   4  23   3        434.27        400.62         9.79 o                         
   5  23   3         24.24         29.15         3.30 o                         
   6  23   3        347.48        334.23        12.48 o                         
   7  23   3         50.05         44.31         4.08 o                         
   8  23   3         26.18         21.47         4.76 o                         
   9  23   3         24.20         23.28         4.56 o                         
  -9  24   3         10.91          4.29         5.27 o                         
  -8  24   3         55.98         57.59         6.13 o                         
  -7  24   3          7.88         12.14         3.48 o                         
  -6  24   3        577.37        573.27        12.46 o                         
  -5  24   3         11.02          7.73         2.34 o                         
  -4  24   3        441.17        446.29        12.39 o                         
  -3  24   3        131.76        151.27         6.93 o                         
  -2  24   3        693.26        672.59        16.81 o                         
  -1  24   3        174.62        157.99         6.63 o                         
   0  24   3        814.89        837.11        18.13 o                         
   1  24   3         27.66         35.55         3.69 o                         
   2  24   3       1613.00       1677.11        35.83 o                         
   3  24   3        221.77        212.04         7.32 o                         
   4  24   3        147.90        145.72         5.63 o                         
   5  24   3        325.16        312.21        13.01 o                         
   6  24   3          3.12          3.73         3.39 o                         
   7  24   3         17.98         11.05         4.71 o                         
   8  24   3        277.23        275.77        11.99 o                         
   9  24   3          4.24          3.06         5.48 o                         
  -9  25   3        172.01        171.90        10.01 o                         
  -8  25   3         35.04         32.34         5.01 o                         
  -7  25   3        220.71        243.06         9.65 o                         
  -6  25   3         39.90         34.75         3.94 o                         
  -5  25   3         31.36         35.18         3.03 o                         
  -4  25   3          8.36          6.64         2.66 o                         
  -3  25   3        532.63        519.71        17.10 o                         
  -2  25   3         32.46         26.61         3.60 o                         
  -1  25   3       1609.55       1589.07        32.16 o                         
   0  25   3         59.03         51.72         4.09 o                         
   1  25   3        682.76        681.44        15.74 o                         
   2  25   3         19.26         22.02         2.96 o                         
   3  25   3        367.13        337.05         9.98 o                         
   4  25   3        427.21        387.31        10.57 o                         
   5  25   3          2.14          3.56         2.93 o                         
   6  25   3         13.28         16.32         3.68 o                         
   7  25   3          1.54          4.92         4.49 o                         
   8  25   3          7.34          4.61         3.77 o                         
  -9  26   3          6.02         -3.91         8.08 o                         
  -8  26   3         11.02          7.35         4.20 o                         
  -7  26   3         59.75         74.59         6.84 o                         
  -6  26   3          4.44         -0.37         2.70 o                         
  -5  26   3        128.96        124.62         4.99 o                         
  -4  26   3          2.63         -0.34         2.84 o                         
  -3  26   3        580.55        580.67        14.59 o                         
  -2  26   3         13.45         13.05         4.01 o                         
  -1  26   3         36.95         36.39         3.95 o                         
   0  26   3          1.24         -1.91         3.86 o                         
   1  26   3        280.41        302.36         9.82 o                         
   2  26   3        145.79        149.24         6.54 o                         
   3  26   3        601.92        592.15        16.54 o                         
   4  26   3          9.79          6.27         3.21 o                         
   5  26   3        357.45        341.92        12.06 o                         
   6  26   3         10.31         10.33         4.38 o                         
   7  26   3        164.66        164.74        12.37 o                         
   8  26   3          7.73          6.48         3.88 o                         
  -8  27   3        290.43        307.24        13.23 o                         
  -7  27   3         72.36         80.22         6.73 o                         
  -6  27   3        163.36        155.65         7.46 o                         
  -5  27   3         24.09         23.45         2.89 o                         
  -4  27   3        112.42        105.35         5.44 o                         
  -3  27   3         87.14         85.06         5.10 o                         
  -2  27   3        260.01        286.15        10.27 o                         
  -1  27   3        595.74        559.34        14.28 o                         
   0  27   3         62.12         66.74         5.60 o                         
   1  27   3        218.76        212.83         8.06 o                         
   2  27   3        219.70        222.56         7.51 o                         
   3  27   3         26.91         24.81         3.13 o                         
   4  27   3        223.67        204.96         9.37 o                         
   5  27   3          0.19         -0.23         3.24 o                         
   6  27   3        141.21        145.87         7.86 o                         
   7  27   3          9.05         19.88         5.30 o                         
  -8  28   3         64.20         76.18         7.47 o                         
  -7  28   3          1.05         -1.02         4.10 o                         
  -6  28   3         94.60        100.35         5.99 o                         
  -5  28   3         55.99         51.53         3.83 o                         
  -4  28   3         93.24         79.50         4.90 o                         
  -3  28   3         89.59         97.90         5.42 o                         
  -2  28   3        417.03        401.64        10.68 o                         
  -1  28   3         82.07         83.69         4.88 o                         
   0  28   3       1511.05       1526.68        39.77 o                         
   1  28   3        104.47        108.06         5.45 o                         
   2  28   3        426.06        407.63        14.23 o                         
   3  28   3         20.81         16.90         2.83 o                         
   4  28   3         21.83         20.13         4.00 o                         
   5  28   3          0.32         -3.26         3.26 o                         
   6  28   3         40.61         36.52         6.82 o                         
   7  28   3         42.38         30.97         6.11 o                         
  -7  29   3         52.27         48.08         5.97 o                         
  -6  29   3         39.26         37.40         4.21 o                         
  -5  29   3         21.76         21.22         2.92 o                         
  -4  29   3         29.11         23.21         3.51 o                         
  -3  29   3         15.26         12.81         3.44 o                         
  -2  29   3        207.65        195.90         6.61 o                         
  -1  29   3        582.02        581.78        19.21 o                         
   0  29   3          3.83         10.78         2.96 o                         
   1  29   3        419.07        426.02        14.63 o                         
   2  29   3         19.74         19.59         2.37 o                         
   3  29   3        106.78         94.74         6.13 o                         
   4  29   3        113.48        108.38         7.08 o                         
   5  29   3          2.02          2.42         3.28 o                         
   6  29   3         29.09         29.98         5.52 o                         
  -6  30   3          0.05          0.63         3.63 o                         
  -5  30   3        162.39        147.26         9.61 o                         
  -4  30   3         14.98         13.70         3.08 o                         
  -3  30   3        300.06        322.80        12.34 o                         
  -2  30   3         53.72         59.24         4.54 o                         
  -1  30   3         76.97         91.35         6.34 o                         
   0  30   3         18.77         12.09         2.97 o                         
   1  30   3         77.30         64.58         6.83 o                         
   2  30   3         10.02          6.67         3.70 o                         
   3  30   3        183.85        195.48        15.35 o                         
   4  30   3         38.72         51.00         5.78 o                         
   5  30   3        104.02         78.85         6.40 o                         
   6  30   3          8.60         -0.61         5.25 o                         
  -6  31   3         29.39         38.42         5.66 o                         
  -5  31   3          0.06         -2.14         3.30 o                         
  -4  31   3        135.91        127.03         6.23 o                         
  -3  31   3         35.66         32.09         4.68 o                         
  -2  31   3        189.14        193.47         8.91 o                         
  -1  31   3        195.15        181.87        11.77 o                         
   0  31   3         35.64         24.08         3.27 o                         
   1  31   3         94.40         99.53         6.33 o                         
   2  31   3          1.84          5.69         3.58 o                         
   3  31   3         35.47         29.85         5.31 o                         
   4  31   3        107.28         89.87         6.78 o                         
   5  31   3         46.79         48.26         6.90 o                         
  -5  32   3         26.02         13.79         5.02 o                         
  -4  32   3         31.48         30.54         4.71 o                         
  -3  32   3          0.28         -3.68         4.05 o                         
  -2  32   3        103.99        107.73         8.93 o                         
  -1  32   3         16.68         20.04         3.58 o                         
   0  32   3        401.62        405.92        17.12 o                         
   1  32   3        112.13         96.75         6.26 o                         
   2  32   3        200.23        211.20        11.71 o                         
   3  32   3         47.11         38.45         5.54 o                         
   4  32   3         12.70         16.20         5.49 o                         
  -4  33   3         55.94         59.11         6.70 o                         
  -3  33   3         27.47         24.42         4.47 o                         
  -2  33   3         49.05         52.14         5.32 o                         
  -1  33   3        140.43        137.35         7.23 o                         
   0  33   3          0.69          5.37         4.15 o                         
   1  33   3         55.88         71.73         7.28 o                         
   2  33   3         51.07         60.00         6.70 o                         
   3  33   3          5.94          1.97         4.75 o                         
  -2  34   3         19.48         18.82         4.35 o                         
  -1  34   3          8.66          8.19         4.24 o                         
   0  34   3          6.67          7.84         4.20 o                         
   1  34   3          3.84          2.50         4.41 o                         
   2  34   3          1.45         -1.69         4.79 o                         
 -12   0   4        114.62        102.07         7.02 o                         
 -10   0   4          7.60          8.36         2.58 o                         
  -8   0   4        165.77        190.26         7.20 o                         
  -6   0   4        455.95        465.33        15.80 o                         
  -4   0   4       8350.24       8643.07       196.73 o                         
  -2   0   4       7519.77       7594.05       155.26 o                         
   0   0   4        523.55        401.25        10.44 o                         
   2   0   4        284.68        265.59         7.97 o                         
   4   0   4        540.11        510.04        41.09 o                         
   6   0   4       1213.65       1211.38        27.16 o                         
   8   0   4       6649.89       6982.72       132.92 o                         
  10   0   4       2372.55       2407.45        59.42 o                         
  12   0   4          3.01          4.10         6.40 o                         
 -13   1   4         85.74         88.18         6.47 o                         
 -12   1   4          9.41          6.75         3.05 o                         
 -11   1   4         95.69         91.58         3.56 o                         
 -10   1   4        392.24        406.33         8.44 o                         
  -9   1   4         42.90         35.65         3.20 o                         
  -8   1   4        757.05        775.88        13.72 o                         
  -7   1   4        558.71        542.18        11.33 o                         
  -6   1   4        791.44        807.50        16.50 o                         
  -5   1   4        345.45        376.00         7.51 o                         
  -4   1   4       1525.63       1753.37        16.67 o                         
  -3   1   4      10795.01      11840.61       167.73 o                         
  -2   1   4        547.89        548.97         9.01 o                         
  -1   1   4       4377.13       4647.63        78.72 o                         
   0   1   4       5130.84       5146.69        77.56 o                         
   1   1   4       3208.94       3497.15        54.64 o                         
   2   1   4       2179.68       2084.49        31.11 o                         
   3   1   4        429.66        414.47         8.14 o                         
   4   1   4        198.61        120.59        10.14 o                         
   5   1   4        785.56        762.43        12.48 o                         
   6   1   4        144.50        137.78         5.08 o                         
   7   1   4        751.65        711.42        11.96 o                         
   8   1   4         51.67         69.37         4.12 o                         
   9   1   4         17.22         20.81         2.58 o                         
  10   1   4        630.05        647.58        14.10 o                         
  11   1   4          5.52          0.43         3.19 o                         
  12   1   4         85.17         72.81         6.25 o                         
 -13   2   4         11.80         15.20         4.64 o                         
 -12   2   4          2.27         -1.08         3.05 o                         
 -11   2   4        383.03        370.24         8.39 o                         
 -10   2   4        103.24         96.76         4.11 o                         
  -9   2   4       2952.31       3188.60        68.05 o                         
  -8   2   4        757.31        795.22        17.35 o                         
  -7   2   4       4160.77       4260.49        78.30 o                         
  -6   2   4         21.66         13.38         2.34 o                         
  -5   2   4        158.37        174.46         3.85 o                         
  -4   2   4         63.69         79.62         2.41 o                         
  -3   2   4          5.22          3.92         1.19 o                         
  -2   2   4       1142.72       1135.64        19.25 o                         
  -1   2   4       2903.40       2873.07        45.82 o                         
   0   2   4       1861.62       2028.75        33.50 o                         
   1   2   4      15173.90      15966.07       236.41 o                         
   2   2   4       9884.51      10409.61       141.97 o                         
   3   2   4       5781.69       6005.88        95.12 o                         
   4   2   4        988.57       1010.26        15.43 o                         
   5   2   4       1863.84       1861.60        23.17 o                         
   6   2   4        141.17        143.43         4.03 o                         
   7   2   4         48.11         35.05         2.52 o                         
   8   2   4        130.62        115.18         4.87 o                         
   9   2   4        242.57        250.72         6.25 o                         
  10   2   4        113.79        106.78         5.96 o                         
  11   2   4        213.28        214.47         7.11 o                         
  12   2   4          1.90          1.11         4.45 o                         
 -13   3   4        284.82        324.09        11.97 o                         
 -12   3   4        189.18        198.89         7.36 o                         
 -11   3   4        232.13        232.44         7.75 o                         
 -10   3   4         43.80         36.99         2.53 o                         
  -9   3   4         28.27         27.08         2.10 o                         
  -8   3   4        709.42        731.97        13.73 o                         
  -7   3   4        110.57        105.71         4.59 o                         
  -6   3   4          3.25          3.00         1.43 o                         
  -5   3   4       6932.28       7362.22       115.85 o                         
  -4   3   4         39.02         32.16         1.67 o                         
  -3   3   4       4091.75       4326.53        63.59 o                         
  -2   3   4      10540.09      10909.77       187.69 o                         
  -1   3   4       4457.58       4655.30        81.76 o                         
   0   3   4        315.35        373.21         7.66 o                         
   1   3   4       1156.61       1173.37        20.71 o                         
   2   3   4        157.21        125.36         3.44 o                         
   3   3   4       1936.80       1966.30        32.62 o                         
   4   3   4        264.89        242.86         5.95 o                         
   5   3   4       2855.42       2897.35        33.02 o                         
   6   3   4         94.17         94.28         3.58 o                         
   7   3   4        798.36        751.10        13.36 o                         
   8   3   4          0.62          3.20         2.27 o                         
   9   3   4        350.02        357.74         7.77 o                         
  10   3   4        690.43        681.47        13.90 o                         
  11   3   4          5.00          9.58         3.35 o                         
  12   3   4        248.08        254.79        11.55 o                         
 -13   4   4          6.86          1.51         4.61 o                         
 -12   4   4        144.24        131.03         5.65 o                         
 -11   4   4         28.74         31.94         2.75 o                         
 -10   4   4        287.58        291.86         8.36 o                         
  -9   4   4         32.51         30.80         2.59 o                         
  -8   4   4         94.20         98.89         4.17 o                         
  -7   4   4         49.67         56.52         3.72 o                         
  -6   4   4       1347.21       1394.87        23.86 o                         
  -5   4   4         11.94          6.53         1.19 o                         
  -4   4   4       8876.82       9206.24       134.14 o                         
  -3   4   4        252.34        246.96         4.91 o                         
  -2   4   4      28692.58      30316.21       508.81 o                         
  -1   4   4       3527.54       3856.46        59.82 o                         
   0   4   4        174.64        138.37         3.95 o                         
   1   4   4        569.47        583.43        12.97 o                         
   2   4   4        409.35        359.03         7.41 o                         
   3   4   4          9.00         10.43         1.74 o                         
   4   4   4       3889.25       3801.87        66.94 o                         
   5   4   4        646.78        626.80         8.12 o                         
   6   4   4       3162.55       3126.50        43.53 o                         
   7   4   4         98.84         98.47         3.94 o                         
   8   4   4       2359.26       2384.75        33.33 o                         
   9   4   4         37.32         32.26         2.70 o                         
  10   4   4        272.87        260.89         7.87 o                         
  11   4   4         27.93         23.15         3.42 o                         
  12   4   4          2.52          9.54         4.64 o                         
 -13   5   4         10.30         21.86         5.45 o                         
 -12   5   4         98.40         93.68         5.61 o                         
 -11   5   4          0.69         -1.85         2.54 o                         
 -10   5   4        317.89        337.69         8.41 o                         
  -9   5   4         31.46         27.49         2.80 o                         
  -8   5   4       1427.32       1453.76        27.75 o                         
  -7   5   4       2883.31       2884.56        47.62 o                         
  -6   5   4         19.35         31.29         2.06 o                         
  -5   5   4       2707.41       2763.41        24.71 o                         
  -4   5   4        975.51       1072.29        16.45 o                         
  -3   5   4       3651.18       3977.05        61.73 o                         
  -2   5   4       1889.92       1891.97        30.82 o                         
  -1   5   4      12631.74      13381.04       204.15 o                         
   0   5   4         26.62         21.05         1.69 o                         
   1   5   4       5725.75       6158.44       101.16 o                         
   2   5   4       4398.23       4355.15        64.58 o                         
   3   5   4         21.03         23.91         1.93 o                         
   4   5   4        421.22        378.28         7.77 o                         
   5   5   4       1643.24       1707.74        19.72 o                         
   6   5   4        384.42        378.11         7.03 o                         
   7   5   4        728.19        692.53        11.83 o                         
   8   5   4        147.12        158.79         5.85 o                         
   9   5   4        176.51        178.45         4.87 o                         
  10   5   4        439.63        434.38        10.32 o                         
  11   5   4          9.31          6.97         3.26 o                         
  12   5   4        300.04        289.84        12.93 o                         
 -13   6   4          3.19          0.08         5.59 o                         
 -12   6   4         98.11        107.42         5.98 o                         
 -11   6   4         11.81         10.77         2.25 o                         
 -10   6   4         87.16         87.05         3.92 o                         
  -9   6   4        651.91        690.50        17.43 o                         
  -8   6   4        357.56        380.17         9.41 o                         
  -7   6   4       4180.22       4239.95        71.14 o                         
  -6   6   4         80.62         91.17         3.03 o                         
  -5   6   4       1635.35       1703.95        23.69 o                         
  -4   6   4       2115.99       2248.40        35.63 o                         
  -3   6   4        498.02        505.48         9.46 o                         
  -2   6   4       2258.38       2399.89        41.25 o                         
  -1   6   4       1111.89       1184.47        20.64 o                         
   0   6   4        716.24        836.34        14.00 o                         
   1   6   4       2565.32       2705.32        44.01 o                         
   2   6   4       2403.02       2603.27        40.33 o                         
   3   6   4      11091.35      11511.44       162.70 o                         
   4   6   4       2204.90       2238.65        33.56 o                         
   5   6   4        751.64        736.53        11.89 o                         
   6   6   4          4.93          5.06         1.96 o                         
   7   6   4         36.51         34.35         2.90 o                         
   8   6   4        148.62        140.73         4.44 o                         
   9   6   4        722.82        723.53        12.94 o                         
  10   6   4         38.67         38.79         3.14 o                         
  11   6   4        292.65        291.77         9.69 o                         
  12   6   4          1.18          5.87         5.41 o                         
 -13   7   4         74.15         71.81         7.63 o                         
 -12   7   4         47.20         41.96         4.49 o                         
 -11   7   4         20.72         18.71         2.63 o                         
 -10   7   4         34.94         34.73         2.90 o                         
  -9   7   4         29.40         25.96         2.73 o                         
  -8   7   4        464.37        451.93         9.07 o                         
  -7   7   4        897.34        947.15        17.27 o                         
  -6   7   4        329.53        355.48         7.37 o                         
  -5   7   4       7826.35       8178.58       136.17 o                         
  -4   7   4       1052.89       1079.05        18.01 o                         
  -3   7   4       7451.00       7670.42       121.15 o                         
  -2   7   4       3585.14       3826.05        70.28 o                         
  -1   7   4       1488.20       1569.52        27.75 o                         
   0   7   4       2095.96       1958.05        29.65 o                         
   1   7   4          3.23          6.20         1.45 o                         
   2   7   4        491.07        442.52         8.45 o                         
   3   7   4        275.23        282.02         6.09 o                         
   4   7   4          3.13          3.19         1.75 o                         
   5   7   4       2677.68       2636.68        34.98 o                         
   6   7   4         45.53         37.08         2.04 o                         
   7   7   4       2975.81       3009.99        40.63 o                         
   8   7   4         37.84         25.49         2.71 o                         
   9   7   4        322.35        321.71         7.74 o                         
  10   7   4         52.60         50.57         3.55 o                         
  11   7   4         34.39         35.52         4.52 o                         
  12   7   4         25.03         19.53         6.01 o                         
 -13   8   4         11.46         14.04         6.32 o                         
 -12   8   4        301.68        280.29        12.45 o                         
 -11   8   4          1.80          1.65         2.68 o                         
 -10   8   4         90.21         80.15         3.66 o                         
  -9   8   4         87.75         75.20         2.98 o                         
  -8   8   4        106.48        103.83         3.49 o                         
  -7   8   4        634.64        634.92        12.34 o                         
  -6   8   4       4227.96       4316.68        68.80 o                         
  -5   8   4          5.25          6.22         1.85 o                         
  -4   8   4       5559.81       5694.04        93.43 o                         
  -3   8   4        207.85        259.12         5.80 o                         
  -2   8   4        953.74        904.59        23.86 o                         
  -1   8   4        358.98        398.55         8.23 o                         
   0   8   4        146.83        117.80         3.53 o                         
   1   8   4        315.52        317.30         7.09 o                         
   2   8   4        103.01        107.17         3.24 o                         
   3   8   4        502.89        486.45         9.06 o                         
   4   8   4        693.26        705.11        11.41 o                         
   5   8   4        215.76        223.59         4.80 o                         
   6   8   4       3086.27       3157.96        40.51 o                         
   7   8   4        860.92        849.34        12.87 o                         
   8   8   4       1422.94       1457.40        21.12 o                         
   9   8   4        123.98        105.19         4.10 o                         
  10   8   4         92.54         88.33         4.70 o                         
  11   8   4          2.48          0.83         3.15 o                         
  12   8   4          4.44          2.10         5.58 o                         
 -13   9   4         42.61         47.23         8.05 o                         
 -12   9   4        214.06        202.47         9.70 o                         
 -11   9   4          7.92          4.81         3.27 o                         
 -10   9   4        784.85        762.63        15.03 o                         
  -9   9   4         26.71         23.64         2.17 o                         
  -8   9   4       1346.28       1342.01        22.73 o                         
  -7   9   4        104.47         98.26         4.56 o                         
  -6   9   4       3107.19       3014.77        48.12 o                         
  -5   9   4        337.12        342.35         7.67 o                         
  -4   9   4         36.47         36.70         2.21 o                         
  -3   9   4        764.90        818.57        15.48 o                         
  -2   9   4          9.32          7.07         1.43 o                         
  -1   9   4         51.12         54.35         3.10 o                         
   0   9   4        372.36        258.28         4.02 o                         
   1   9   4          0.13          2.36         1.46 o                         
   2   9   4       1119.60       1038.91        16.86 o                         
   3   9   4         21.64         19.61         1.85 o                         
   4   9   4       1097.06       1026.32        15.63 o                         
   5   9   4       1592.74       1582.70        21.90 o                         
   6   9   4         66.51         61.37         2.75 o                         
   7   9   4         11.76         15.06         2.13 o                         
   8   9   4         61.28         64.66         3.05 o                         
   9   9   4         76.60         79.25         3.72 o                         
  10   9   4        217.26        216.67         7.19 o                         
  11   9   4        154.66        168.23         8.32 o                         
  12   9   4        213.12        215.95        13.51 o                         
 -12  10   4          1.54         -2.06         5.37 o                         
 -11  10   4          2.63          7.30         3.59 o                         
 -10  10   4        159.98        137.10         5.61 o                         
  -9  10   4        554.07        521.97        14.74 o                         
  -8  10   4         54.42         49.01         3.17 o                         
  -7  10   4        831.65        852.64        17.21 o                         
  -6  10   4        123.51        113.82         3.65 o                         
  -5  10   4        670.67        629.33        12.30 o                         
  -4  10   4       3128.34       3250.19        52.72 o                         
  -3  10   4        143.36        184.96         5.08 o                         
  -2  10   4       2747.38       2933.40        50.54 o                         
  -1  10   4       1821.51       1778.22        35.23 o                         
   0  10   4        366.93        378.65         7.87 o                         
   1  10   4       1480.18       1480.02        23.72 o                         
   2  10   4         17.53         25.24         1.87 o                         
   3  10   4       1754.77       1653.63        27.01 o                         
   4  10   4        586.49        614.34        10.63 o                         
   5  10   4       1336.34       1283.36        18.53 o                         
   6  10   4        638.30        641.97        11.94 o                         
   7  10   4         35.72         38.65         2.51 o                         
   8  10   4        497.35        464.67         8.81 o                         
   9  10   4        417.09        406.49         9.34 o                         
  10  10   4         44.42         41.30         3.88 o                         
  11  10   4        532.12        525.41        15.41 o                         
 -12  11   4         50.79         65.96         6.87 o                         
 -11  11   4        423.40        467.10        14.29 o                         
 -10  11   4        112.03        112.06         4.93 o                         
  -9  11   4         77.76         72.32         3.14 o                         
  -8  11   4         35.75         36.00         2.70 o                         
  -7  11   4        508.93        502.56        10.09 o                         
  -6  11   4         16.60         11.11         1.73 o                         
  -5  11   4       7062.88       7194.11       115.56 o                         
  -4  11   4         40.16         48.28         2.66 o                         
  -3  11   4       3823.48       3909.47        64.77 o                         
  -2  11   4        203.95        201.39         4.17 o                         
  -1  11   4       3063.38       3082.64        56.86 o                         
   0  11   4         17.74         15.93         1.79 o                         
   1  11   4        179.46        176.75         4.86 o                         
   2  11   4        361.17        364.66         7.99 o                         
   3  11   4        469.28        410.06         8.86 o                         
   4  11   4         67.86         71.60         2.97 o                         
   5  11   4       3251.31       3106.40        40.49 o                         
   6  11   4         63.29         64.82         3.31 o                         
   7  11   4       2619.91       2558.85        43.11 o                         
   8  11   4         37.20         40.35         2.66 o                         
   9  11   4        278.95        271.01         9.26 o                         
  10  11   4         79.74         72.70         4.07 o                         
  11  11   4         15.91         18.22         3.99 o                         
 -12  12   4        460.65        483.07        32.78 o                         
 -11  12   4        198.08        211.73        10.94 o                         
 -10  12   4        246.69        255.32         7.96 o                         
  -9  12   4        472.93        476.51        11.62 o                         
  -8  12   4         17.98         22.55         2.37 o                         
  -7  12   4         46.81         39.50         3.06 o                         
  -6  12   4        421.38        446.45         6.61 o                         
  -5  12   4        232.36        221.63         5.80 o                         
  -4  12   4       1431.88       1470.07        22.64 o                         
  -3  12   4       4885.64       5165.99        97.82 o                         
  -2  12   4        293.08        228.21         5.55 o                         
  -1  12   4         36.26         46.38         2.88 o                         
   0  12   4        779.49        731.19        13.51 o                         
   1  12   4        787.45        786.02         9.90 o                         
   2  12   4       1729.03       1673.18        28.42 o                         
   3  12   4        575.70        597.98        12.32 o                         
   4  12   4        579.77        610.95        11.80 o                         
   5  12   4         17.89         15.21         1.82 o                         
   6  12   4        742.20        735.32        14.29 o                         
   7  12   4        369.59        334.52         7.22 o                         
   8  12   4        453.18        431.40        10.70 o                         
   9  12   4        183.01        150.43         5.81 o                         
  10  12   4         93.78         96.43         5.07 o                         
  11  12   4        156.76        144.30         8.94 o                         
 -12  13   4        249.99        279.27        14.98 o                         
 -11  13   4         11.11          7.09         4.52 o                         
 -10  13   4        787.87        806.99        23.45 o                         
  -9  13   4         22.17          8.65         2.26 o                         
  -8  13   4        213.38        239.72         6.60 o                         
  -7  13   4        263.15        258.19         6.87 o                         
  -6  13   4       1580.00       1483.79        63.27 o                         
  -5  13   4        314.55        296.63         7.46 o                         
  -4  13   4         35.41         35.83         2.35 o                         
  -3  13   4          0.55          2.17         2.04 o                         
  -2  13   4         51.08         44.33         5.63 o                         
  -1  13   4       1652.46       1678.54        33.86 o                         
   0  13   4      21778.76      22314.60       182.12 o                         
   1  13   4         27.47         26.89         2.38 o                         
   2  13   4       3344.99       3456.95        36.75 o                         
   3  13   4         32.47         36.35         2.99 o                         
   4  13   4       2303.59       2319.83        43.02 o                         
   5  13   4        358.70        340.70         7.64 o                         
   6  13   4        392.93        388.74         7.78 o                         
   7  13   4          0.20         -1.17         2.16 o                         
   8  13   4         66.62         67.04         3.46 o                         
   9  13   4         27.86         25.25         3.22 o                         
  10  13   4        314.97        314.89        11.50 o                         
  11  13   4         11.97         11.30         4.40 o                         
 -12  14   4        100.26        128.24        15.14 o                         
 -11  14   4        196.27        224.79         9.67 o                         
 -10  14   4         36.05         35.76         4.33 o                         
  -9  14   4        741.14        744.26        18.02 o                         
  -8  14   4         30.80         21.42         2.32 o                         
  -7  14   4       1502.76       1609.53        28.58 o                         
  -6  14   4        619.05        601.95         9.76 o                         
  -5  14   4        410.83        372.58        11.55 o                         
  -4  14   4       1299.44       1315.05        28.02 o                         
  -3  14   4        952.19       1022.43        12.25 o                         
  -2  14   4       1075.84       1106.61        20.01 o                         
  -1  14   4       4615.27       4742.82        87.43 o                         
   0  14   4        467.87        468.21         9.72 o                         
   1  14   4       2936.59       2775.58        47.00 o                         
   2  14   4          0.35          3.35         1.98 o                         
   3  14   4       2072.63       1961.46        38.86 o                         
   4  14   4        783.21        698.84        15.39 o                         
   5  14   4         32.58         25.05         2.70 o                         
   6  14   4        357.51        378.56         8.00 o                         
   7  14   4          2.53          3.32         2.32 o                         
   8  14   4        174.14        179.79         5.75 o                         
   9  14   4        224.16        231.86         6.88 o                         
  10  14   4         70.60         71.52         4.82 o                         
  11  14   4        107.85        120.38         8.36 o                         
 -12  15   4          0.02          0.35         6.01 o                         
 -11  15   4        262.98        287.92        14.59 o                         
 -10  15   4          8.50          4.63         2.83 o                         
  -9  15   4         14.24         14.79         2.14 o                         
  -8  15   4         10.68         11.29         2.52 o                         
  -7  15   4        384.91        393.25         9.58 o                         
  -6  15   4         18.78         12.17         2.14 o                         
  -5  15   4       2416.07       2424.41        50.58 o                         
  -4  15   4        147.23        155.27         3.83 o                         
  -3  15   4       1546.60       1540.10        26.03 o                         
  -2  15   4        531.72        583.04        11.83 o                         
  -1  15   4       2789.58       2789.34        54.10 o                         
   0  15   4          3.63          7.75         2.33 o                         
   1  15   4       1350.24       1370.62        23.69 o                         
   2  15   4         13.69          4.54         2.00 o                         
   3  15   4        391.21        350.95         9.09 o                         
   4  15   4         33.65         38.00         3.18 o                         
   5  15   4       1491.36       1450.85        24.70 o                         
   6  15   4         72.17         65.06         3.59 o                         
   7  15   4       1375.97       1357.37        21.38 o                         
   8  15   4         58.40         56.68         3.46 o                         
   9  15   4        350.52        347.55         9.62 o                         
  10  15   4          0.60         -2.37         3.53 o                         
  11  15   4         15.43         12.41         5.40 o                         
 -12  16   4         21.04         27.13         7.89 o                         
 -11  16   4        162.30        151.42        13.13 o                         
 -10  16   4         54.51         63.09         5.75 o                         
  -9  16   4        619.24        648.71        17.81 o                         
  -8  16   4         17.18         17.26         2.60 o                         
  -7  16   4        222.10        207.12         5.97 o                         
  -6  16   4         39.54         41.30         4.63 o                         
  -5  16   4        592.30        559.32        13.78 o                         
  -4  16   4         13.23         18.22         2.22 o                         
  -3  16   4        164.03        126.36         4.07 o                         
  -2  16   4       1046.46       1130.96        20.52 o                         
  -1  16   4        637.00        642.76        14.81 o                         
   0  16   4        517.18        562.82        11.12 o                         
   1  16   4       2638.51       2648.70        43.69 o                         
   2  16   4         56.49         55.12         2.83 o                         
   3  16   4        608.84        602.81        14.13 o                         
   4  16   4        269.37        269.72         7.17 o                         
   5  16   4         62.68         61.20         3.72 o                         
   6  16   4        963.09       1002.80        18.64 o                         
   7  16   4         78.60         77.35         3.81 o                         
   8  16   4        665.62        676.65        13.42 o                         
   9  16   4         61.78         38.45         6.47 o                         
  10  16   4        177.12        184.77         8.16 o                         
  11  16   4         47.39         42.95         6.78 o                         
 -11  17   4          1.79         -1.37         3.47 o                         
 -10  17   4        402.96        428.74        14.12 o                         
  -9  17   4         33.84         34.89         5.16 o                         
  -8  17   4        725.41        747.39        15.30 o                         
  -7  17   4        336.86        345.62         9.71 o                         
  -6  17   4        967.56        954.66        19.97 o                         
  -5  17   4         11.75         11.50         1.46 o                         
  -4  17   4          4.26          4.09         1.84 o                         
  -3  17   4         70.12         52.08         2.42 o                         
  -2  17   4       1012.09        996.77        18.18 o                         
  -1  17   4         24.08          6.11         2.52 o                         
   0  17   4       1860.30       1966.87        24.90 o                         
   1  17   4         18.86         12.78         2.18 o                         
   2  17   4       1543.23       1610.72        26.28 o                         
   3  17   4          0.18         -0.86         2.58 o                         
   4  17   4        623.25        606.88        11.94 o                         
   5  17   4        915.74        911.85        17.28 o                         
   6  17   4       1509.98       1546.84        27.19 o                         
   7  17   4        614.37        614.31        13.06 o                         
   8  17   4          1.05          4.01         2.60 o                         
   9  17   4         87.78         83.95         5.65 o                         
  10  17   4         81.34         91.97         6.99 o                         
 -11  18   4        117.21        126.56         8.96 o                         
 -10  18   4          0.63          1.03         4.08 o                         
  -9  18   4        148.78        143.84         6.02 o                         
  -8  18   4         11.16         17.61         2.80 o                         
  -7  18   4        374.20        386.12         9.46 o                         
  -6  18   4        515.10        517.88        12.91 o                         
  -5  18   4        167.52        173.05         5.15 o                         
  -4  18   4       1524.70       1591.67        35.47 o                         
  -3  18   4        288.69        269.04         7.10 o                         
  -2  18   4        272.97        309.92         8.46 o                         
  -1  18   4        577.04        551.86        12.75 o                         
   0  18   4        205.92        224.84         6.50 o                         
   1  18   4       1449.25       1355.16        22.24 o                         
   2  18   4        135.57        129.17         4.48 o                         
   3  18   4       1407.99       1365.19        25.96 o                         
   4  18   4        696.43        729.94        13.78 o                         
   5  18   4        162.42        157.89         5.57 o                         
   6  18   4        755.78        800.85        18.15 o                         
   7  18   4        103.07         97.02         4.64 o                         
   8  18   4        282.97        277.00         7.85 o                         
   9  18   4        270.41        277.42        13.86 o                         
  10  18   4         23.69         26.85         5.20 o                         
 -11  19   4        306.70        342.16        17.54 o                         
 -10  19   4         23.01         25.50         4.42 o                         
  -9  19   4        156.71        158.82         6.64 o                         
  -8  19   4          0.91          1.52         2.73 o                         
  -7  19   4        334.65        321.79         9.58 o                         
  -6  19   4         16.93         14.78         3.03 o                         
  -5  19   4       1340.61       1311.23        24.53 o                         
  -4  19   4        249.62        224.84         6.85 o                         
  -3  19   4       1066.75        981.23        27.10 o                         
  -2  19   4         76.75         71.48         4.05 o                         
  -1  19   4       2954.39       2782.98        57.53 o                         
   0  19   4        942.90        881.65        17.00 o                         
   1  19   4        152.54        130.30         4.37 o                         
   2  19   4        364.32        346.14         8.07 o                         
   3  19   4          8.24         11.96         2.78 o                         
   4  19   4         34.88         31.34         3.27 o                         
   5  19   4        682.25        672.73        13.95 o                         
   6  19   4        101.64        102.27         4.66 o                         
   7  19   4        399.21        389.54        11.04 o                         
   8  19   4        109.77         93.52         6.48 o                         
   9  19   4          3.19          5.57         4.31 o                         
  10  19   4          5.43          7.72         4.78 o                         
 -11  20   4        101.16        126.36        10.52 o                         
 -10  20   4          0.58         -3.81         3.81 o                         
  -9  20   4        244.68        258.71        10.69 o                         
  -8  20   4          9.08          8.60         2.82 o                         
  -7  20   4        247.87        240.02         7.54 o                         
  -6  20   4         25.57         17.11         2.80 o                         
  -5  20   4         89.36         95.28         4.25 o                         
  -4  20   4        644.95        635.05        16.33 o                         
  -3  20   4          1.08          2.06         2.74 o                         
  -2  20   4         51.74         54.44         4.52 o                         
  -1  20   4        917.72        946.61        23.38 o                         
   0  20   4        184.73        184.91         6.43 o                         
   1  20   4        800.70        826.58        15.98 o                         
   2  20   4          2.15          4.54         2.47 o                         
   3  20   4       1483.40       1580.06        32.00 o                         
   4  20   4         13.63         16.78         3.11 o                         
   5  20   4        391.04        403.07         9.54 o                         
   6  20   4          1.84          1.28         3.17 o                         
   7  20   4          5.76          7.00         2.97 o                         
   8  20   4        169.53        163.82         7.19 o                         
   9  20   4        111.96        108.84         6.93 o                         
  10  20   4        195.50        209.23        11.42 o                         
 -10  21   4        112.68        122.40         9.49 o                         
  -9  21   4        169.43        168.60         7.77 o                         
  -8  21   4        151.77        153.65         6.46 o                         
  -7  21   4        146.52        135.40         5.74 o                         
  -6  21   4       1106.18       1083.96        33.30 o                         
  -5  21   4         97.62        103.10         4.72 o                         
  -4  21   4         48.89         60.00         4.47 o                         
  -3  21   4        395.62        372.85         9.31 o                         
  -2  21   4        356.61        355.46        10.67 o                         
  -1  21   4       1076.54       1032.93        31.24 o                         
   0  21   4       2329.20       2429.00        45.49 o                         
   1  21   4        178.48        184.79         5.95 o                         
   2  21   4       1732.40       1750.65        32.57 o                         
   3  21   4        150.78        152.57         6.32 o                         
   4  21   4        664.12        687.24        13.60 o                         
   5  21   4        200.78        218.80         9.25 o                         
   6  21   4         43.11         33.17         4.22 o                         
   7  21   4         95.76         95.52         6.36 o                         
   8  21   4         70.05         71.98         5.63 o                         
   9  21   4          1.97         -4.20         4.20 o                         
 -10  22   4          0.41         -1.75         6.66 o                         
  -9  22   4         79.26         85.65         7.87 o                         
  -8  22   4        291.20        315.20         8.72 o                         
  -7  22   4        184.24        191.15         7.98 o                         
  -6  22   4        516.97        519.72        15.16 o                         
  -5  22   4          2.45         -2.49         2.49 o                         
  -4  22   4        938.02        888.20        22.60 o                         
  -3  22   4        160.28        139.78         5.09 o                         
  -2  22   4        386.45        385.03        11.40 o                         
  -1  22   4        150.06        134.88         7.71 o                         
   0  22   4        106.69        110.74         5.72 o                         
   1  22   4        327.96        305.55         8.21 o                         
   2  22   4        143.58        135.56         5.19 o                         
   3  22   4         12.48          6.21         3.12 o                         
   4  22   4        363.84        373.24         9.19 o                         
   5  22   4        206.11        197.14         8.16 o                         
   6  22   4        646.81        645.00        16.71 o                         
   7  22   4         47.72         44.49         3.34 o                         
   8  22   4        164.28        162.36         8.62 o                         
   9  22   4          4.23          8.02         3.81 o                         
 -10  23   4         42.30         50.16        12.02 o                         
  -9  23   4          0.47         -0.94         4.84 o                         
  -8  23   4          1.20          1.01         3.53 o                         
  -7  23   4         12.82         11.10         3.38 o                         
  -6  23   4          6.92          6.22         2.90 o                         
  -5  23   4        607.07        596.58        16.23 o                         
  -4  23   4          5.04          4.23         2.76 o                         
  -3  23   4        614.75        601.73        13.44 o                         
  -2  23   4        126.19        134.36         6.32 o                         
  -1  23   4       1366.80       1398.68        39.95 o                         
   0  23   4        669.65        657.79        16.81 o                         
   1  23   4         42.55         44.81         3.57 o                         
   2  23   4         39.67         35.34         3.38 o                         
   3  23   4        453.37        471.19        11.56 o                         
   4  23   4         63.45         69.00         4.45 o                         
   5  23   4        637.17        663.77        15.86 o                         
   6  23   4         26.91         23.18         4.15 o                         
   7  23   4        430.19        438.05        10.56 o                         
   8  23   4         12.22         14.20         4.73 o                         
   9  23   4        104.07        113.26         8.27 o                         
  -9  24   4        147.22        167.33        11.53 o                         
  -8  24   4         63.31         69.92         5.27 o                         
  -7  24   4        482.51        470.27        13.33 o                         
  -6  24   4         34.27         16.72         2.55 o                         
  -5  24   4        463.16        454.63        11.17 o                         
  -4  24   4        143.99        139.82         7.13 o                         
  -3  24   4         70.39         61.26         3.90 o                         
  -2  24   4        159.97        139.44         6.45 o                         
  -1  24   4        466.87        473.85        17.48 o                         
   0  24   4          9.56          3.92         3.91 o                         
   1  24   4        657.57        676.05        17.11 o                         
   2  24   4        256.63        243.96        12.22 o                         
   3  24   4        265.51        285.79         9.65 o                         
   4  24   4        136.58        132.09         6.48 o                         
   5  24   4         33.33         22.47         3.69 o                         
   6  24   4          0.71         -0.69         3.92 o                         
   7  24   4         13.03         11.41         3.95 o                         
   8  24   4         13.86         11.68         3.59 o                         
  -9  25   4          6.19         -0.23         6.71 o                         
  -8  25   4        325.56        339.91        14.63 o                         
  -7  25   4         11.48         11.86         4.00 o                         
  -6  25   4         88.93         60.98         5.81 o                         
  -5  25   4         14.70         11.94         2.88 o                         
  -4  25   4         47.98         47.71         4.10 o                         
  -3  25   4        157.00        155.37         5.79 o                         
  -2  25   4          1.22          7.71         3.20 o                         
  -1  25   4        164.84        159.80         8.47 o                         
   0  25   4        374.12        379.74        14.22 o                         
   1  25   4         69.42         64.24         4.22 o                         
   2  25   4        151.24        139.79         7.36 o                         
   3  25   4          4.49          2.55         3.26 o                         
   4  25   4        363.14        344.61         9.46 o                         
   5  25   4        283.99        278.37        14.22 o                         
   6  25   4         49.76         39.47         4.98 o                         
   7  25   4         61.12         55.27         5.28 o                         
   8  25   4         16.25         21.28         5.85 o                         
  -8  26   4        108.90        124.68         8.55 o                         
  -7  26   4          0.54         -1.06         4.34 o                         
  -6  26   4        181.65        169.58         6.96 o                         
  -5  26   4         42.83         36.40         3.53 o                         
  -4  26   4        422.82        380.22        11.69 o                         
  -3  26   4          0.53         -0.81         3.39 o                         
  -2  26   4        981.60       1013.62        30.45 o                         
  -1  26   4          1.11         -2.90         4.33 o                         
   0  26   4        264.53        314.78        11.91 o                         
   1  26   4        131.74        128.46         7.48 o                         
   2  26   4          9.61          5.12         3.30 o                         
   3  26   4         86.06         88.03         6.64 o                         
   4  26   4        149.86        164.13         6.42 o                         
   5  26   4         15.26          8.61         3.58 o                         
   6  26   4         94.21         83.68         4.78 o                         
   7  26   4          0.04         -4.11         4.38 o                         
  -8  27   4          3.95          3.76         5.13 o                         
  -7  27   4          1.85          2.44         4.21 o                         
  -6  27   4          5.28          5.49         2.85 o                         
  -5  27   4         48.03         43.55         3.60 o                         
  -4  27   4         82.15         85.17         5.57 o                         
  -3  27   4        318.83        305.65        10.44 o                         
  -2  27   4        165.64        169.98         9.12 o                         
  -1  27   4        109.71        111.20         7.39 o                         
   0  27   4        115.10        107.81         6.20 o                         
   1  27   4          0.16          4.42         2.72 o                         
   2  27   4        353.65        324.05        10.22 o                         
   3  27   4        212.08        200.10         8.25 o                         
   4  27   4         15.93         16.92         3.48 o                         
   5  27   4         33.70         12.97         3.98 o                         
   6  27   4         11.41         11.10         3.01 o                         
   7  27   4        184.13        191.61        11.30 o                         
  -7  28   4        162.83        179.70        12.16 o                         
  -6  28   4          5.37          6.39         2.99 o                         
  -5  28   4          1.46          0.70         2.76 o                         
  -4  28   4         42.48         45.23         4.68 o                         
  -3  28   4        146.83        137.40         6.73 o                         
  -2  28   4         95.09         98.70         7.26 o                         
  -1  28   4        826.96        901.22        25.44 o                         
   0  28   4         17.10         15.45         4.33 o                         
   1  28   4        752.54        729.95        35.87 o                         
   2  28   4         42.20         37.05         3.78 o                         
   3  28   4        405.71        393.94        12.32 o                         
   4  28   4          0.16          0.71         3.26 o                         
   5  28   4        160.15        151.85         6.22 o                         
   6  28   4         31.20         40.03         9.07 o                         
  -7  29   4         44.51         39.73         6.87 o                         
  -6  29   4         51.19         52.30         6.78 o                         
  -5  29   4         26.06         20.01         2.97 o                         
  -4  29   4          5.08          1.29         3.74 o                         
  -3  29   4        164.12        158.97         6.67 o                         
  -2  29   4        245.52        252.61        10.69 o                         
  -1  29   4         87.94         94.14         7.72 o                         
   0  29   4        119.25        126.12         7.12 o                         
   1  29   4         35.89         37.34         4.80 o                         
   2  29   4        492.74        481.52        15.49 o                         
   3  29   4        105.70        105.09         5.98 o                         
   4  29   4        120.81        121.97         5.69 o                         
   5  29   4         57.64         30.96         9.89 o                         
   6  29   4         10.91          7.22         5.65 o                         
  -6  30   4         13.20          9.41         4.31 o                         
  -5  30   4          8.35          9.91         3.55 o                         
  -4  30   4        115.59        117.67         6.60 o                         
  -3  30   4         24.15         27.04         3.85 o                         
  -2  30   4        495.06        522.70        15.59 o                         
  -1  30   4          4.67         -0.37         4.26 o                         
   0  30   4        217.08        239.00         9.81 o                         
   1  30   4         64.83         58.11         5.19 o                         
   2  30   4         29.66         33.72         4.94 o                         
   3  30   4        133.84        119.65         7.10 o                         
   4  30   4         95.79         89.01         6.13 o                         
   5  30   4          2.88          3.35         4.90 o                         
  -5  31   4        144.81        138.50        10.35 o                         
  -4  31   4         24.46         19.47         5.94 o                         
  -3  31   4        115.09        118.69         5.86 o                         
  -2  31   4        183.24        203.99         8.95 o                         
  -1  31   4          8.15          5.26         3.99 o                         
   0  31   4         26.79         25.04         4.58 o                         
   1  31   4         51.26         47.16         5.09 o                         
   2  31   4         52.03         42.26         5.33 o                         
   3  31   4         19.78         22.47         4.47 o                         
   4  31   4         73.40         78.13         7.36 o                         
  -5  32   4         48.09         60.86         6.24 o                         
  -4  32   4          1.90         -1.30         4.71 o                         
  -3  32   4         45.77         38.42         5.04 o                         
  -2  32   4        103.70        112.64         6.81 o                         
  -1  32   4        141.33        141.33         7.42 o                         
   0  32   4          2.28          0.04         3.73 o                         
   1  32   4        154.09        137.07         6.70 o                         
   2  32   4          4.69         11.80         4.72 o                         
   3  32   4        307.08        340.18        15.71 o                         
   4  32   4          1.36          1.64         5.69 o                         
  -3  33   4        105.87         99.47         7.26 o                         
  -2  33   4         14.52         10.67         3.77 o                         
  -1  33   4         47.32         40.69         4.85 o                         
   0  33   4         35.81         39.05         4.13 o                         
   1  33   4          3.41          0.88         4.11 o                         
   2  33   4        120.01        136.69         8.70 o                         
  -1  34   4         12.22         14.62         4.25 o                         
   0  34   4          3.47          0.13         4.23 o                         
 -13   0   5        477.32        415.57        36.37 o                         
 -11   0   5       1082.53       1091.13        27.44 o                         
  -9   0   5       1478.82       1633.03        36.74 o                         
  -7   0   5         16.06         13.93         3.26 o                         
  -5   0   5          7.49          7.68         2.65 o                         
  -3   0   5      40899.22      44086.88       896.33 o                         
  -1   0   5      43995.36      46888.63      1234.93 o                         
   1   0   5       3630.81       3794.81        84.32 o                         
   3   0   5         22.37         38.68         7.13 o                         
   5   0   5        882.88        822.98        17.51 o                         
   7   0   5        263.71        272.42         8.90 o                         
   9   0   5       1167.09       1190.86        29.18 o                         
  11   0   5         47.62         57.28         7.11 o                         
 -13   1   5          2.22          4.01         5.48 o                         
 -12   1   5         55.08         64.80         4.21 o                         
 -11   1   5        231.47        248.33         6.81 o                         
 -10   1   5         77.32         78.82         3.01 o                         
  -9   1   5        953.47        985.01        18.75 o                         
  -8   1   5        297.18        304.30         7.46 o                         
  -7   1   5         91.70         84.95         3.55 o                         
  -6   1   5        138.89        113.96         3.38 o                         
  -5   1   5         11.31         13.84         1.62 o                         
  -4   1   5       6831.64       7161.49       117.02 o                         
  -3   1   5       1149.66       1141.67        11.91 o                         
  -2   1   5       4787.56       4968.94        74.37 o                         
  -1   1   5         93.96         91.78         3.37 o                         
   0   1   5         44.25         13.20         1.88 o                         
   1   1   5        124.31        102.98         5.09 o                         
   2   1   5         15.70         35.25         2.58 o                         
   3   1   5       4873.56       4898.69        60.75 o                         
   4   1   5         75.85         55.86         3.84 o                         
   5   1   5          9.57          2.16         1.18 o                         
   6   1   5        151.04        140.73         4.31 o                         
   7   1   5         83.97         75.53         3.93 o                         
   8   1   5       2798.31       2834.19        39.45 o                         
   9   1   5        182.49        176.06         7.92 o                         
  10   1   5        890.70        908.05        18.24 o                         
  11   1   5        145.76        126.42         6.59 o                         
  12   1   5         13.90         14.25         7.18 o                         
 -13   2   5          4.01          4.11         5.34 o                         
 -12   2   5          1.65          0.17         3.05 o                         
 -11   2   5         10.80         12.23         2.59 o                         
 -10   2   5         35.18         43.34         2.72 o                         
  -9   2   5        212.80        200.29         5.51 o                         
  -8   2   5        950.60        946.43        19.18 o                         
  -7   2   5          4.71          4.20         2.28 o                         
  -6   2   5       2096.30       2147.13        34.67 o                         
  -5   2   5        716.85        713.63        12.37 o                         
  -4   2   5       2534.07       2417.63        38.41 o                         
  -3   2   5       2826.81       3098.61        29.31 o                         
  -2   2   5        273.66        337.50         6.98 o                         
  -1   2   5        208.17        196.75         4.90 o                         
   0   2   5       1622.83       1498.89        19.94 o                         
   1   2   5        448.57        501.19         9.46 o                         
   2   2   5       1122.45        971.77        18.52 o                         
   3   2   5       1533.24       1466.34        18.96 o                         
   4   2   5       2907.32       2855.35        39.32 o                         
   5   2   5        932.35        946.83        11.26 o                         
   6   2   5       1939.11       1940.69        27.58 o                         
   7   2   5        187.70        178.39         4.64 o                         
   8   2   5        109.21        128.11         9.27 o                         
   9   2   5         14.78          9.24         2.85 o                         
  10   2   5        145.24        156.64         6.15 o                         
  11   2   5          6.97          4.38         3.85 o                         
  12   2   5        197.16        218.85        13.41 o                         
 -13   3   5          0.22          0.85         4.76 o                         
 -12   3   5        109.01        109.99         5.43 o                         
 -11   3   5         18.05         24.75         2.73 o                         
 -10   3   5         19.34         12.83         1.95 o                         
  -9   3   5        732.80        727.09        13.59 o                         
  -8   3   5          4.31          5.41         2.47 o                         
  -7   3   5        359.88        419.51         9.49 o                         
  -6   3   5        300.85        269.82         5.67 o                         
  -5   3   5       3664.38       3867.53        58.67 o                         
  -4   3   5       1701.62       1764.62        26.39 o                         
  -3   3   5        100.45        126.75         3.41 o                         
  -2   3   5       6467.95       6631.51       116.30 o                         
  -1   3   5       2593.44       2795.47        45.50 o                         
   0   3   5        495.56        390.48         7.74 o                         
   1   3   5       5688.94       5879.26        91.74 o                         
   2   3   5         10.80         16.82         2.05 o                         
   3   3   5       1029.00       1040.72        18.59 o                         
   4   3   5        104.30        109.39         3.99 o                         
   5   3   5          9.33         10.20         1.83 o                         
   6   3   5       1639.07       1633.77        23.63 o                         
   7   3   5        213.11        197.77         6.53 o                         
   8   3   5       2750.60       2728.19        38.34 o                         
   9   3   5         54.45         54.57         4.07 o                         
  10   3   5        882.95        875.38        16.35 o                         
  11   3   5          2.35         -0.47         4.08 o                         
  12   3   5         17.34         12.92         5.81 o                         
 -13   4   5        339.70        367.48        14.84 o                         
 -12   4   5         35.74         31.75         3.90 o                         
 -11   4   5        426.24        461.34        10.74 o                         
 -10   4   5         29.60         18.40         2.34 o                         
  -9   4   5        253.80        242.70         6.27 o                         
  -8   4   5        192.10        184.45         5.54 o                         
  -7   4   5          5.53          8.03         1.62 o                         
  -6   4   5        238.75        231.76         4.95 o                         
  -5   4   5       1219.60       1265.02        14.08 o                         
  -4   4   5        317.80        354.39         6.35 o                         
  -3   4   5       9461.82      10060.78       149.34 o                         
  -2   4   5       2174.23       2279.02        40.03 o                         
  -1   4   5       6577.72       6868.27       112.24 o                         
   0   4   5        416.63        399.27         8.36 o                         
   1   4   5       1718.19       1781.71        17.04 o                         
   2   4   5          9.50          4.52         1.68 o                         
   3   4   5        157.13        152.41         4.45 o                         
   4   4   5         68.65         65.41         3.23 o                         
   5   4   5        196.86        187.92         5.12 o                         
   6   4   5         40.37         39.40         2.68 o                         
   7   4   5        949.60        972.15        15.35 o                         
   8   4   5        129.69        133.51         8.21 o                         
   9   4   5       1841.49       1911.10        29.59 o                         
  10   4   5          6.53         10.40         3.22 o                         
  11   4   5        201.34        200.09         7.74 o                         
  12   4   5         20.15         16.60         6.43 o                         
 -13   5   5         48.94         54.34         6.65 o                         
 -12   5   5         33.74         37.09         4.16 o                         
 -11   5   5          0.70          0.61         2.35 o                         
 -10   5   5        265.28        263.09         6.72 o                         
  -9   5   5        551.92        593.80        12.45 o                         
  -8   5   5          5.58          3.32         2.17 o                         
  -7   5   5       2296.29       2321.27        37.71 o                         
  -6   5   5       1020.35        971.81        16.59 o                         
  -5   5   5       5562.07       5856.53        90.52 o                         
  -4   5   5       2086.10       2220.15        33.67 o                         
  -3   5   5       1322.15       1383.15        21.91 o                         
  -2   5   5       1585.89       1570.31        25.26 o                         
  -1   5   5          1.59          1.44         1.67 o                         
   0   5   5          4.44          7.08         1.51 o                         
   1   5   5       1071.68       1055.41        19.61 o                         
   2   5   5         11.25         23.30         2.06 o                         
   3   5   5       2720.98       2646.96        39.20 o                         
   4   5   5         69.25         75.31         3.31 o                         
   5   5   5         65.70         65.07         2.99 o                         
   6   5   5         45.45         41.40         2.68 o                         
   7   5   5        105.72        107.73         3.80 o                         
   8   5   5        311.19        302.45         6.60 o                         
   9   5   5         18.35         25.26         3.82 o                         
  10   5   5         32.40         27.66         3.30 o                         
  11   5   5         34.31         28.21         3.98 o                         
  12   5   5          0.40         -0.97         5.96 o                         
 -13   6   5          3.30          2.43         5.04 o                         
 -12   6   5         13.08          9.10         4.02 o                         
 -11   6   5          3.95          4.50         2.49 o                         
 -10   6   5        209.42        210.43         6.50 o                         
  -9   6   5         80.40         77.36         3.71 o                         
  -8   6   5        450.23        441.93        10.81 o                         
  -7   6   5        515.47        457.86         8.54 o                         
  -6   6   5       2020.55       2046.65        30.99 o                         
  -5   6   5        804.51        787.98        13.44 o                         
  -4   6   5       3730.21       3754.41        34.27 o                         
  -3   6   5        938.26       1002.06        15.23 o                         
  -2   6   5        211.06        204.74         4.98 o                         
  -1   6   5        192.66        197.74         5.08 o                         
   0   6   5       1470.03       1456.02         9.88 o                         
   1   6   5       1997.95       2074.93        35.30 o                         
   2   6   5         29.95         19.91         2.39 o                         
   3   6   5        126.64        112.66         3.56 o                         
   4   6   5      10249.22      10360.74       154.16 o                         
   5   6   5          2.66          5.31         1.83 o                         
   6   6   5       2884.49       2903.34        37.08 o                         
   7   6   5        354.51        346.74         7.12 o                         
   8   6   5        200.59        191.62         5.31 o                         
   9   6   5        162.07        165.09         5.25 o                         
  10   6   5        229.43        223.48         6.66 o                         
  11   6   5         10.37          5.59         3.76 o                         
 -13   7   5         32.90         32.15         5.87 o                         
 -12   7   5        343.51        367.22        11.43 o                         
 -11   7   5        164.78        169.77         5.29 o                         
 -10   7   5        512.89        504.68        10.59 o                         
  -9   7   5         36.84         33.10         2.99 o                         
  -8   7   5        386.55        387.23         8.53 o                         
  -7   7   5        357.46        362.77         7.02 o                         
  -6   7   5        475.58        446.36         8.53 o                         
  -5   7   5        738.09        770.45        13.19 o                         
  -4   7   5      11566.33      12053.25       169.84 o                         
  -3   7   5        127.38        137.50         3.38 o                         
  -2   7   5       5867.20       6136.63        94.81 o                         
  -1   7   5       1016.77       1060.51        13.08 o                         
   0   7   5       2538.64       2454.44        39.32 o                         
   1   7   5        600.47        660.32        12.39 o                         
   2   7   5        285.36        255.98        17.95 o                         
   3   7   5        346.96        354.54         5.59 o                         
   4   7   5          5.70         11.92         2.27 o                         
   5   7   5         66.86         61.79         2.77 o                         
   6   7   5       1584.30       1562.63        21.58 o                         
   7   7   5        389.88        406.63         7.23 o                         
   8   7   5        644.46        643.38        11.20 o                         
   9   7   5         13.35         12.89         2.63 o                         
  10   7   5        260.11        257.14         7.53 o                         
  11   7   5        108.38        113.95         6.43 o                         
 -13   8   5        187.92        222.54        15.90 o                         
 -12   8   5         22.65         14.97         4.22 o                         
 -11   8   5        285.52        305.78         8.10 o                         
 -10   8   5        186.34        183.06         6.51 o                         
  -9   8   5        226.84        203.96         8.93 o                         
  -8   8   5         10.35          9.77         1.52 o                         
  -7   8   5         24.65         23.45         1.95 o                         
  -6   8   5       1271.12       1337.83        24.54 o                         
  -5   8   5          8.74         12.52         1.87 o                         
  -4   8   5       1311.76       1301.42        21.64 o                         
  -3   8   5       4885.50       5160.25        87.33 o                         
  -2   8   5        127.73        118.31         4.68 o                         
  -1   8   5       7340.37       7720.76       138.95 o                         
   0   8   5        310.89        302.42         6.48 o                         
   1   8   5       1377.66       1440.43        24.60 o                         
   2   8   5        453.39        468.01         9.65 o                         
   3   8   5        369.69        337.02         7.86 o                         
   4   8   5        691.20        695.09        10.44 o                         
   5   8   5        683.31        652.74        10.26 o                         
   6   8   5        661.62        638.76        10.87 o                         
   7   8   5        947.62        937.80        13.63 o                         
   8   8   5        112.29        101.69         3.66 o                         
   9   8   5        304.90        281.35         6.76 o                         
  10   8   5          3.91          3.43         2.82 o                         
  11   8   5        199.88        230.72        12.20 o                         
 -12   9   5         78.92         93.92         6.74 o                         
 -11   9   5         74.45         73.34         5.01 o                         
 -10   9   5          0.60         -2.04         2.46 o                         
  -9   9   5        450.79        430.75        10.33 o                         
  -8   9   5        360.36        347.90         7.55 o                         
  -7   9   5       1141.29       1146.44        24.87 o                         
  -6   9   5          0.45          2.29         2.31 o                         
  -5   9   5       1729.05       1829.51        31.55 o                         
  -4   9   5          0.91          2.81         1.67 o                         
  -3   9   5       1235.42       1254.07        22.35 o                         
  -2   9   5        565.32        591.93         7.15 o                         
  -1   9   5       1085.87       1142.43        22.39 o                         
   0   9   5         46.24         65.32         2.57 o                         
   1   9   5       3108.45       3118.11        31.37 o                         
   2   9   5        189.35        196.25         5.11 o                         
   3   9   5       2628.82       2608.44        40.85 o                         
   4   9   5        508.39        473.87         9.69 o                         
   5   9   5       3452.87       3440.86        32.14 o                         
   6   9   5        225.59        214.11         5.15 o                         
   7   9   5        251.85        240.93         5.21 o                         
   8   9   5        114.00        110.53         3.88 o                         
   9   9   5          0.21          1.82         2.37 o                         
  10   9   5          7.26          8.46         3.19 o                         
  11   9   5         74.54         67.86         9.69 o                         
 -12  10   5          0.60         -2.21         4.82 o                         
 -11  10   5        327.48        332.45        14.85 o                         
 -10  10   5         22.26         15.48         2.45 o                         
  -9  10   5        235.22        222.90         5.93 o                         
  -8  10   5        841.81        870.63        16.94 o                         
  -7  10   5         15.96         12.03         1.68 o                         
  -6  10   5       3524.15       3595.27        62.83 o                         
  -5  10   5       1212.48       1238.79        21.45 o                         
  -4  10   5       6051.30       6350.73       103.86 o                         
  -3  10   5        429.33        444.51         7.58 o                         
  -2  10   5       1320.54       1477.53        27.34 o                         
  -1  10   5       1282.27       1278.95        25.04 o                         
   0  10   5       4302.56       4511.00        74.20 o                         
   1  10   5        287.18        242.88        12.57 o                         
   2  10   5       6263.45       6282.28        90.03 o                         
   3  10   5         66.86         65.93         2.93 o                         
   4  10   5        776.28        780.19        14.54 o                         
   5  10   5        951.82        938.08        15.39 o                         
   6  10   5       1340.37       1357.94        16.73 o                         
   7  10   5        401.57        383.64         7.18 o                         
   8  10   5        234.13        209.74         5.55 o                         
   9  10   5         74.82         82.82         3.92 o                         
  10  10   5        153.47        147.82         7.35 o                         
  11  10   5         54.42         56.74         5.21 o                         
 -12  11   5        544.94        572.85        37.00 o                         
 -11  11   5         13.22          7.09         4.05 o                         
 -10  11   5         91.63         85.22         4.01 o                         
  -9  11   5         36.44         27.71         2.52 o                         
  -8  11   5         21.62         19.76         2.49 o                         
  -7  11   5         61.39         56.64         2.84 o                         
  -6  11   5        253.69        239.73         4.90 o                         
  -5  11   5       1035.49       1057.49        19.04 o                         
  -4  11   5         85.34         92.11         3.38 o                         
  -3  11   5       1808.47       1847.27        32.03 o                         
  -2  11   5       4691.58       4813.16        79.32 o                         
  -1  11   5        283.48        316.53         7.26 o                         
   0  11   5       5648.04       5715.39        88.43 o                         
   1  11   5        225.12        226.04         6.17 o                         
   2  11   5       4553.57       4502.86        65.23 o                         
   3  11   5          1.06          0.28         1.81 o                         
   4  11   5          4.21          4.30         1.97 o                         
   5  11   5         23.60         18.61         2.39 o                         
   6  11   5        485.33        473.51         8.61 o                         
   7  11   5        235.45        211.99         5.06 o                         
   8  11   5       1083.98       1096.40        18.68 o                         
   9  11   5         18.28         21.06         3.07 o                         
  10  11   5        361.45        386.55        11.77 o                         
  11  11   5         94.58        111.05         8.69 o                         
 -12  12   5         13.00         10.55         5.43 o                         
 -11  12   5        253.26        275.96        10.48 o                         
 -10  12   5         90.73         95.42         4.82 o                         
  -9  12   5         66.47         67.73         3.15 o                         
  -8  12   5        208.51        197.95         7.59 o                         
  -7  12   5         83.82         94.47         3.73 o                         
  -6  12   5        515.12        506.61        16.42 o                         
  -5  12   5        285.51        280.40         7.38 o                         
  -4  12   5        266.78        287.58         7.38 o                         
  -3  12   5       2101.10       2175.90        40.84 o                         
  -2  12   5        322.08        320.33         5.02 o                         
  -1  12   5       5377.03       5589.67        94.84 o                         
   0  12   5         24.39         32.69         2.28 o                         
   1  12   5        128.32        125.69         4.07 o                         
   2  12   5        188.63        202.90         4.01 o                         
   3  12   5         53.12         54.52         2.84 o                         
   4  12   5         18.40         13.43         2.05 o                         
   5  12   5        399.22        377.69         8.00 o                         
   6  12   5        176.25        162.10         5.05 o                         
   7  12   5        338.84        321.10         7.28 o                         
   8  12   5        113.80        100.82         3.62 o                         
   9  12   5        285.39        300.93         8.33 o                         
  10  12   5          5.87          6.71         3.64 o                         
  11  12   5        319.92        337.53        16.99 o                         
 -12  13   5          2.68          0.23         5.74 o                         
 -11  13   5        164.30        141.37         8.39 o                         
 -10  13   5          0.26          1.78         1.48 o                         
  -9  13   5        294.94        291.65         8.07 o                         
  -8  13   5          0.43         -0.42         1.71 o                         
  -7  13   5       2495.38       2466.92        44.54 o                         
  -6  13   5        151.05        139.67         4.79 o                         
  -5  13   5       1201.13       1182.32        22.13 o                         
  -4  13   5         40.31         45.85         2.93 o                         
  -3  13   5       1504.75       1504.20        27.31 o                         
  -2  13   5        177.95        198.40         5.57 o                         
  -1  13   5        223.09        219.15         5.96 o                         
   0  13   5         25.39         32.55         2.46 o                         
   1  13   5       2981.57       2958.29        50.16 o                         
   2  13   5        131.57        109.77         4.15 o                         
   3  13   5        375.26        339.85         7.46 o                         
   4  13   5        397.39        361.30         8.28 o                         
   5  13   5        456.93        429.37        10.97 o                         
   6  13   5         16.56         17.53         2.26 o                         
   7  13   5         80.74         59.56         3.68 o                         
   8  13   5          4.46          4.49         1.96 o                         
   9  13   5          4.67          4.54         2.89 o                         
  10  13   5         30.97         38.62         4.63 o                         
  11  13   5        113.70        123.94        10.18 o                         
 -12  14   5         24.13         22.06         6.31 o                         
 -11  14   5        227.37        225.94        10.17 o                         
 -10  14   5        115.60        117.11         8.11 o                         
  -9  14   5          8.21          5.05         2.77 o                         
  -8  14   5         46.15         38.36         4.30 o                         
  -7  14   5        131.14        125.15         4.85 o                         
  -6  14   5          5.47          8.80         2.10 o                         
  -5  14   5        458.74        503.34        11.31 o                         
  -4  14   5        706.77        742.99        15.10 o                         
  -3  14   5        192.62        210.36         6.78 o                         
  -2  14   5         75.90         60.74         3.09 o                         
  -1  14   5       3566.85       3638.44        63.17 o                         
   0  14   5        367.69        337.51         7.36 o                         
   1  14   5       1181.27       1246.92        20.81 o                         
   2  14   5        823.91        884.74        15.30 o                         
   3  14   5       3678.19       3549.88        60.09 o                         
   4  14   5        460.34        500.62        10.46 o                         
   5  14   5       1753.35       1663.84        27.19 o                         
   6  14   5       1558.32       1549.79        25.68 o                         
   7  14   5        635.97        627.47        12.97 o                         
   8  14   5         45.99         44.41         3.19 o                         
   9  14   5        145.79        157.04         6.16 o                         
  10  14   5        191.91        211.78         9.85 o                         
 -12  15   5        247.16        269.80        20.53 o                         
 -11  15   5          0.45         -0.73         3.41 o                         
 -10  15   5        605.23        630.37        17.87 o                         
  -9  15   5         11.31          6.82         2.50 o                         
  -8  15   5        110.73         92.53         4.20 o                         
  -7  15   5        130.93        139.33         5.45 o                         
  -6  15   5         27.35         24.15         2.38 o                         
  -5  15   5        690.43        691.65        16.79 o                         
  -4  15   5        881.94        890.09        16.41 o                         
  -3  15   5        720.28        688.80        13.19 o                         
  -2  15   5       4880.33       4953.75        82.19 o                         
  -1  15   5        159.88        146.77         5.05 o                         
   0  15   5       3489.16       3448.21        29.02 o                         
   1  15   5          8.09          6.48         2.23 o                         
   2  15   5        995.26        970.46        16.55 o                         
   3  15   5       1216.98       1230.56        22.91 o                         
   4  15   5         12.33         11.46         2.77 o                         
   5  15   5        101.39         99.56         4.12 o                         
   6  15   5        431.63        443.54         9.99 o                         
   7  15   5          0.59          0.50         2.89 o                         
   8  15   5        466.24        449.17         9.87 o                         
   9  15   5          5.54          5.14         3.39 o                         
  10  15   5        303.90        356.00        12.46 o                         
 -11  16   5        220.22        217.45        10.26 o                         
 -10  16   5         93.81        107.00         6.39 o                         
  -9  16   5         57.69         58.75         4.14 o                         
  -8  16   5        283.50        276.97         7.41 o                         
  -7  16   5        338.96        336.61        10.07 o                         
  -6  16   5        588.14        594.59        16.40 o                         
  -5  16   5        596.31        550.16        13.82 o                         
  -4  16   5         66.27         43.14         3.03 o                         
  -3  16   5        415.70        364.60         8.90 o                         
  -2  16   5        424.04        404.11         9.27 o                         
  -1  16   5       2090.64       1960.24        33.07 o                         
   0  16   5        596.57        591.79        12.05 o                         
   1  16   5       1520.03       1501.50        24.87 o                         
   2  16   5        413.75        459.23         9.20 o                         
   3  16   5        172.45        158.08         5.99 o                         
   4  16   5        655.19        690.53        14.54 o                         
   5  16   5        103.63        111.92         4.20 o                         
   6  16   5        276.44        264.88         6.59 o                         
   7  16   5        389.84        378.81        11.30 o                         
   8  16   5         43.22         37.42         3.85 o                         
   9  16   5         32.22         35.97         4.18 o                         
  10  16   5        236.43        299.61        12.27 o                         
 -11  17   5         81.64         80.53        10.92 o                         
 -10  17   5         56.72         48.37         5.71 o                         
  -9  17   5        507.51        529.28        12.96 o                         
  -8  17   5          9.01          9.98         2.62 o                         
  -7  17   5       1397.77       1378.37        28.84 o                         
  -6  17   5         54.98         49.42         3.18 o                         
  -5  17   5       1194.67       1207.24        24.87 o                         
  -4  17   5        144.82        128.20         4.72 o                         
  -3  17   5        421.59        398.00        10.47 o                         
  -2  17   5        353.50        296.71         6.89 o                         
  -1  17   5        392.62        362.96         8.18 o                         
   0  17   5       1304.95       1181.69        21.35 o                         
   1  17   5       4701.42       4547.14        69.53 o                         
   2  17   5          4.71          0.12         1.95 o                         
   3  17   5       1409.15       1349.62        25.69 o                         
   4  17   5        194.81        201.01         6.53 o                         
   5  17   5       1218.81       1253.96        19.60 o                         
   6  17   5        102.22         92.90         3.97 o                         
   7  17   5         15.81         16.40         3.50 o                         
   8  17   5         65.97         60.10         5.85 o                         
   9  17   5          8.30         12.23         3.70 o                         
  10  17   5          1.37          6.07         5.14 o                         
 -11  18   5        284.74        337.66        20.00 o                         
 -10  18   5         10.01          4.53         4.77 o                         
  -9  18   5          5.50          4.80         3.14 o                         
  -8  18   5        136.04        147.09         6.55 o                         
  -7  18   5        164.62        162.12         5.57 o                         
  -6  18   5        708.23        686.65        22.92 o                         
  -5  18   5        304.92        279.80         6.88 o                         
  -4  18   5         18.00         20.75         2.36 o                         
  -3  18   5         52.61         52.37         3.85 o                         
  -2  18   5        408.99        385.85         8.16 o                         
  -1  18   5       2058.40       2043.57        33.38 o                         
   0  18   5       1296.79       1260.53        22.71 o                         
   1  18   5        622.86        621.51        12.32 o                         
   2  18   5        412.58        421.25         8.75 o                         
   3  18   5         27.55         21.96         3.02 o                         
   4  18   5        587.49        594.47        13.39 o                         
   5  18   5        630.75        622.76        11.40 o                         
   6  18   5        533.16        526.86        11.05 o                         
   7  18   5        314.25        312.74        10.36 o                         
   8  18   5         14.25         17.69         3.80 o                         
   9  18   5         44.93         45.83         4.57 o                         
  10  18   5         10.64         22.01         5.50 o                         
 -11  19   5         37.67         42.38        11.20 o                         
 -10  19   5         57.00         58.58         6.33 o                         
  -9  19   5         22.12         18.64         3.53 o                         
  -8  19   5        146.97        138.60         5.81 o                         
  -7  19   5         77.94         74.52         4.39 o                         
  -6  19   5        155.87        151.66         5.00 o                         
  -5  19   5        157.49        153.94         4.97 o                         
  -4  19   5       1095.47       1081.74        24.89 o                         
  -3  19   5         10.63         11.96         2.10 o                         
  -2  19   5        390.63        405.72         8.75 o                         
  -1  19   5        116.99        115.12         4.29 o                         
   0  19   5        482.61        516.98        11.48 o                         
   1  19   5         59.36         52.41         3.19 o                         
   2  19   5        157.00        155.95         4.89 o                         
   3  19   5          0.48         -0.13         2.96 o                         
   4  19   5         16.73         12.53         2.83 o                         
   5  19   5         27.77         34.04         3.04 o                         
   6  19   5        967.99       1007.94        19.72 o                         
   7  19   5          2.57          5.35         3.18 o                         
   8  19   5        668.19        693.98        19.55 o                         
   9  19   5         14.39         19.85         3.13 o                         
 -10  20   5         27.80         21.80         5.09 o                         
  -9  20   5         94.61         94.87         7.15 o                         
  -8  20   5        379.21        374.03         9.67 o                         
  -7  20   5         56.26         60.41         4.03 o                         
  -6  20   5       1268.75       1278.23        35.17 o                         
  -5  20   5         75.65         77.37         3.35 o                         
  -4  20   5        173.68        174.47         7.31 o                         
  -3  20   5       1308.88       1262.09        24.24 o                         
  -2  20   5         68.45         63.41         2.88 o                         
  -1  20   5         20.13         13.63         2.11 o                         
   0  20   5          3.00          3.05         2.69 o                         
   1  20   5         38.33         33.04         2.85 o                         
   2  20   5        657.63        683.90        13.43 o                         
   3  20   5         24.05         23.44         3.11 o                         
   4  20   5       1223.62       1242.52        20.93 o                         
   5  20   5         37.00         42.42         3.52 o                         
   6  20   5        259.19        268.90         8.55 o                         
   7  20   5        381.37        407.92        11.96 o                         
   8  20   5         31.46         32.55         4.41 o                         
   9  20   5          3.77          3.81         3.57 o                         
 -10  21   5         39.58         42.68         8.07 o                         
  -9  21   5        356.36        356.22        12.30 o                         
  -8  21   5        185.66        180.04         6.25 o                         
  -7  21   5        840.61        856.39        26.01 o                         
  -6  21   5        120.38        120.76         4.82 o                         
  -5  21   5        443.50        428.48        15.70 o                         
  -4  21   5        198.29        187.83         8.26 o                         
  -3  21   5        258.75        236.39         6.48 o                         
  -2  21   5        140.02        133.21         4.86 o                         
  -1  21   5          2.21          2.29         3.00 o                         
   0  21   5         77.06         65.53         3.79 o                         
   1  21   5        330.92        313.00         7.74 o                         
   2  21   5        122.42        129.64         6.11 o                         
   3  21   5       1430.66       1433.82        26.51 o                         
   4  21   5         51.61         51.77         4.17 o                         
   5  21   5       1104.51       1172.04        27.63 o                         
   6  21   5         72.66         72.88         4.59 o                         
   7  21   5         83.75         89.35         5.67 o                         
   8  21   5         33.80         37.31         3.72 o                         
   9  21   5          0.29          2.45         4.90 o                         
 -10  22   5         78.67         93.55        13.92 o                         
  -9  22   5        119.26        126.25         6.66 o                         
  -8  22   5         34.35         44.95         4.03 o                         
  -7  22   5         12.95         12.47         3.21 o                         
  -6  22   5         86.06         81.25         4.40 o                         
  -5  22   5        725.95        691.68        19.26 o                         
  -4  22   5          0.61         -0.59         3.03 o                         
  -3  22   5        588.80        581.13        17.07 o                         
  -2  22   5        112.60        116.09         4.82 o                         
  -1  22   5        504.59        505.59        11.41 o                         
   0  22   5        204.23        197.48         7.75 o                         
   1  22   5        193.87        210.46         7.34 o                         
   2  22   5        455.40        483.79        10.66 o                         
   3  22   5          5.64          7.16         3.21 o                         
   4  22   5        107.70        107.31         5.69 o                         
   5  22   5        230.49        206.68         7.80 o                         
   6  22   5        156.98        154.24         6.30 o                         
   7  22   5         43.56         47.47         4.74 o                         
   8  22   5          9.90         10.04         3.11 o                         
  -9  23   5         15.01          9.95         5.79 o                         
  -8  23   5        163.91        167.93         7.04 o                         
  -7  23   5        149.73        152.77         6.16 o                         
  -6  23   5         25.05         21.39         3.12 o                         
  -5  23   5         28.24         22.24         2.69 o                         
  -4  23   5         69.39         56.68         4.41 o                         
  -3  23   5         95.55         92.24         5.27 o                         
  -2  23   5        715.05        700.11        17.38 o                         
  -1  23   5         48.96         37.80         3.86 o                         
   0  23   5         50.70         56.16         4.65 o                         
   1  23   5         21.84         21.17         3.54 o                         
   2  23   5        157.16        148.20         7.36 o                         
   3  23   5        383.28        385.49        13.01 o                         
   4  23   5         41.22         44.09         4.56 o                         
   5  23   5        245.02        232.00         9.26 o                         
   6  23   5        327.86        336.20         9.61 o                         
   7  23   5         19.59         22.63         4.06 o                         
   8  23   5        223.50        214.75        12.07 o                         
  -9  24   5          4.56          8.26         6.79 o                         
  -8  24   5        830.26        911.22        29.97 o                         
  -7  24   5          2.44          1.19         3.36 o                         
  -6  24   5        307.07        291.95        15.27 o                         
  -5  24   5         11.65          9.35         2.81 o                         
  -4  24   5        106.75         94.54         4.94 o                         
  -3  24   5         12.00          6.67         2.80 o                         
  -2  24   5         70.38         67.64         4.28 o                         
  -1  24   5         13.85         10.79         3.27 o                         
   0  24   5        169.10        170.29         8.07 o                         
   1  24   5         48.02         42.31         4.65 o                         
   2  24   5        869.30        869.86        22.50 o                         
   3  24   5          6.50          4.83         3.55 o                         
   4  24   5        965.67       1030.32        26.02 o                         
   5  24   5          1.15          2.84         3.47 o                         
   6  24   5        211.09        247.72         9.36 o                         
   7  24   5          6.72          8.87         3.94 o                         
   8  24   5          0.05          0.65         4.18 o                         
  -9  25   5        122.37        154.63        16.81 o                         
  -8  25   5         43.53         57.60         5.93 o                         
  -7  25   5        143.87        143.97        11.02 o                         
  -6  25   5          0.58         -1.35         2.94 o                         
  -5  25   5        158.81        144.14         6.38 o                         
  -4  25   5         66.15         52.15         4.30 o                         
  -3  25   5        103.07         92.86         5.22 o                         
  -2  25   5         84.17         73.53         4.85 o                         
  -1  25   5          0.38          4.29         3.62 o                         
   0  25   5         86.22         79.29         6.02 o                         
   1  25   5       1223.00       1310.30        42.86 o                         
   2  25   5        313.31        318.27        11.49 o                         
   3  25   5       1357.93       1397.36        32.77 o                         
   4  25   5         93.74         95.00         6.07 o                         
   5  25   5        248.12        232.05         8.18 o                         
   6  25   5         85.63         89.98         5.42 o                         
   7  25   5         39.47         32.90         5.30 o                         
  -8  26   5          7.00          9.07         5.95 o                         
  -7  26   5          0.03         -2.42         4.96 o                         
  -6  26   5         14.61         12.71         3.15 o                         
  -5  26   5        152.44        142.01         7.51 o                         
  -4  26   5         68.03         71.02         5.89 o                         
  -3  26   5        476.69        482.65        15.38 o                         
  -2  26   5        248.99        278.76        10.88 o                         
  -1  26   5        473.72        498.09        14.45 o                         
   0  26   5         31.04         29.52         5.18 o                         
   1  26   5        241.08        258.27        10.64 o                         
   2  26   5         67.78         72.91         5.27 o                         
   3  26   5         59.87         66.96         5.56 o                         
   4  26   5          5.45          1.42         3.97 o                         
   5  26   5         39.78         53.65         4.84 o                         
   6  26   5          0.17          0.48         4.19 o                         
   7  26   5         88.05         91.21         7.13 o                         
  -8  27   5          0.81         -6.29         6.69 o                         
  -7  27   5        108.72        116.63         8.47 o                         
  -6  27   5         18.99         15.46         4.70 o                         
  -5  27   5         11.17          6.98         3.46 o                         
  -4  27   5        405.78        442.99        16.63 o                         
  -3  27   5         13.72         15.05         3.62 o                         
  -2  27   5        689.74        710.11        20.62 o                         
  -1  27   5        252.85        264.26         9.89 o                         
   0  27   5        666.97        715.60        21.36 o                         
   1  27   5        253.56        272.47        10.78 o                         
   2  27   5         52.34         54.85         5.39 o                         
   3  27   5        419.29        409.70        11.55 o                         
   4  27   5          9.50          4.55         4.21 o                         
   5  27   5         10.48          7.05         3.86 o                         
   6  27   5         63.07         71.39         7.28 o                         
  -7  28   5          6.29          5.83         6.91 o                         
  -6  28   5        168.55        145.19        16.31 o                         
  -5  28   5         49.60         38.22         4.50 o                         
  -4  28   5         95.67        103.89         6.62 o                         
  -3  28   5         10.74          8.89         3.52 o                         
  -2  28   5        571.00        604.78        16.83 o                         
  -1  28   5         62.27         74.21         5.71 o                         
   0  28   5          1.90          1.96         4.83 o                         
   1  28   5         13.00          7.38         4.50 o                         
   2  28   5        295.07        292.82        13.65 o                         
   3  28   5          0.19          0.84         3.30 o                         
   4  28   5        294.00        283.54        13.84 o                         
   5  28   5          0.25          1.61         4.53 o                         
   6  28   5          4.36          4.39         5.67 o                         
  -6  29   5          8.46         10.66         4.51 o                         
  -5  29   5         37.20         33.02         4.13 o                         
  -4  29   5         85.53         76.05         7.88 o                         
  -3  29   5         19.24         16.52         4.00 o                         
  -2  29   5          7.51         11.11         4.65 o                         
  -1  29   5         36.91         45.68         5.21 o                         
   0  29   5         44.54         46.37         7.58 o                         
   1  29   5        100.76        117.55         7.61 o                         
   2  29   5          4.41         -1.75         4.14 o                         
   3  29   5         94.73         97.67         6.19 o                         
   4  29   5          4.69         -0.44         2.40 o                         
   5  29   5         46.15         43.11         5.51 o                         
  -6  30   5          9.82         11.44         6.69 o                         
  -5  30   5         55.43         57.36         6.29 o                         
  -4  30   5          3.00          6.51         5.22 o                         
  -3  30   5        449.13        420.37        15.63 o                         
  -2  30   5          5.47          2.71         4.59 o                         
  -1  30   5        263.69        292.85        11.79 o                         
   0  30   5          5.27          7.06         4.66 o                         
   1  30   5        114.01        111.83         7.25 o                         
   2  30   5         31.42         28.79         4.16 o                         
   3  30   5          2.71          4.67         5.45 o                         
   4  30   5          2.07         -1.30         4.02 o                         
  -5  31   5          5.26          0.86         4.09 o                         
  -4  31   5         15.51         19.00         5.03 o                         
  -3  31   5          9.25          7.25         3.87 o                         
  -2  31   5         54.93         66.81         6.48 o                         
  -1  31   5         12.95          9.03         4.21 o                         
   0  31   5        431.64        467.07        17.18 o                         
   1  31   5        498.65        558.77        22.16 o                         
   2  31   5        280.83        366.55        16.38 o                         
   3  31   5        397.66        456.71        23.34 o                         
   4  31   5         39.20         41.75         6.17 o                         
  -4  32   5         30.38         33.98         6.01 o                         
  -3  32   5          4.37          7.80         4.40 o                         
  -2  32   5          3.54          5.57         3.80 o                         
  -1  32   5         15.48         11.91         4.73 o                         
   0  32   5         62.09         72.10         6.50 o                         
   1  32   5         30.66         33.94         5.55 o                         
   2  32   5         90.52        102.15         8.11 o                         
   3  32   5          1.63          6.63         4.95 o                         
  -2  33   5        118.85        127.53         7.26 o                         
  -1  33   5         13.05         14.90         4.31 o                         
   0  33   5         10.16          5.80         4.21 o                         
   1  33   5         34.13         38.96         5.97 o                         
 -12   0   6        108.54        136.59         8.99 o                         
 -10   0   6       1623.45       1690.45        38.43 o                         
  -8   0   6        548.46        545.17        20.92 o                         
  -6   0   6        197.04        163.92         6.28 o                         
  -4   0   6       1399.36       1363.07        29.26 o                         
  -2   0   6       1118.01        929.82        20.46 o                         
   0   0   6      10626.25      10331.22       238.37 o                         
   2   0   6       6741.27       6830.22       170.44 o                         
   4   0   6        194.42        183.72         7.36 o                         
   6   0   6        438.50        416.57        10.77 o                         
   8   0   6        941.78        924.76        21.80 o                         
  10   0   6        562.73        598.29        20.98 o                         
 -13   1   6        184.19        184.79        12.29 o                         
 -12   1   6         42.17         53.36         4.92 o                         
 -11   1   6        781.89        803.97        15.25 o                         
 -10   1   6         73.54         75.56         4.54 o                         
  -9   1   6        381.15        391.25         9.21 o                         
  -8   1   6        176.98        166.84         5.84 o                         
  -7   1   6         20.91         18.75         1.90 o                         
  -6   1   6         25.31         23.64         1.90 o                         
  -5   1   6          0.24         -2.11         2.11 o                         
  -4   1   6        902.15        953.73        17.00 o                         
  -3   1   6       1455.78       1435.80        22.26 o                         
  -2   1   6       1750.53       1758.36        27.76 o                         
  -1   1   6       3538.09       3613.46        67.05 o                         
   0   1   6         60.06         56.33         3.04 o                         
   1   1   6       4280.48       4371.24        75.21 o                         
   2   1   6       3882.25       3915.39        67.81 o                         
   3   1   6         58.76         54.64         3.77 o                         
   4   1   6        718.73        716.01         7.50 o                         
   5   1   6        355.54        344.01         6.30 o                         
   6   1   6        586.91        568.60         9.46 o                         
   7   1   6        371.66        340.41         7.70 o                         
   8   1   6        882.43        904.82        16.63 o                         
   9   1   6        183.98        179.07         5.94 o                         
  10   1   6          6.22          8.31         3.93 o                         
  11   1   6        204.99        220.61         9.13 o                         
 -13   2   6        188.66        196.88        11.97 o                         
 -12   2   6          3.34          3.29         3.93 o                         
 -11   2   6          0.10          4.69         2.55 o                         
 -10   2   6         66.75         70.54         3.50 o                         
  -9   2   6        385.96        396.68         9.55 o                         
  -8   2   6        262.29        256.46         7.47 o                         
  -7   2   6        153.75        126.71         4.87 o                         
  -6   2   6         17.66         22.95         1.98 o                         
  -5   2   6       2780.94       2900.90        47.44 o                         
  -4   2   6         43.18         37.31         3.02 o                         
  -3   2   6      13897.76      14743.30       223.81 o                         
  -2   2   6         78.04         75.97         2.59 o                         
  -1   2   6        774.39        844.20        16.54 o                         
   0   2   6        189.12        166.47         6.20 o                         
   1   2   6        811.21        808.66        15.62 o                         
   2   2   6         26.51         16.25         2.67 o                         
   3   2   6       1519.37       1512.52        24.42 o                         
   4   2   6         82.58         67.31         2.96 o                         
   5   2   6         16.32         12.60         1.93 o                         
   6   2   6        281.35        278.15         6.26 o                         
   7   2   6        536.79        530.03         9.52 o                         
   8   2   6         36.00         29.19         4.38 o                         
   9   2   6        469.32        493.97        10.60 o                         
  10   2   6         21.02         16.95         3.59 o                         
  11   2   6         19.45         20.17         4.55 o                         
 -13   3   6        171.73        189.47        11.75 o                         
 -12   3   6          3.79          2.85         3.93 o                         
 -11   3   6        467.31        491.13        10.81 o                         
 -10   3   6          6.06          4.75         2.16 o                         
  -9   3   6        775.99        772.34        15.53 o                         
  -8   3   6        234.86        244.17         7.24 o                         
  -7   3   6        359.88        344.05         7.68 o                         
  -6   3   6        532.04        483.30         8.51 o                         
  -5   3   6        954.67       1001.10        16.87 o                         
  -4   3   6         90.48         81.03         2.83 o                         
  -3   3   6       1376.85       1444.75        24.67 o                         
  -2   3   6         13.95         15.77         2.17 o                         
  -1   3   6      10624.89      10847.27       188.80 o                         
   0   3   6          2.06          3.89         2.32 o                         
   1   3   6       4341.34       4356.62        72.48 o                         
   2   3   6        124.61        119.62         4.84 o                         
   3   3   6        476.78        459.29         9.40 o                         
   4   3   6        316.88        330.81         7.29 o                         
   5   3   6          4.65          3.37         1.97 o                         
   6   3   6        291.40        286.00         6.40 o                         
   7   3   6         68.43         66.27         3.44 o                         
   8   3   6        139.75        132.11         4.48 o                         
   9   3   6        258.92        288.84         7.40 o                         
  10   3   6         27.09         23.40         3.48 o                         
  11   3   6        254.54        274.90        11.55 o                         
 -13   4   6          3.82          2.49         5.68 o                         
 -12   4   6        257.98        281.60        10.14 o                         
 -11   4   6         16.26         20.10         2.67 o                         
 -10   4   6        928.21        953.13        16.98 o                         
  -9   4   6         24.12         22.53         2.70 o                         
  -8   4   6        501.31        487.10        11.25 o                         
  -7   4   6         35.48         43.16         2.34 o                         
  -6   4   6         19.03         16.02         1.57 o                         
  -5   4   6        249.62        261.51         4.03 o                         
  -4   4   6         24.41         26.86         1.93 o                         
  -3   4   6        158.71        141.38         4.16 o                         
  -2   4   6       4895.22       5100.03        83.78 o                         
  -1   4   6       1253.74       1289.53        26.63 o                         
   0   4   6       3581.91       3539.43        32.44 o                         
   1   4   6       9065.29       9504.61       150.38 o                         
   2   4   6      23918.45      24581.41       422.39 o                         
   3   4   6         80.09         52.66         3.06 o                         
   4   4   6        449.63        442.18         9.16 o                         
   5   4   6         91.25         96.28         4.39 o                         
   6   4   6        131.09        130.71         4.56 o                         
   7   4   6          5.79          1.89         2.48 o                         
   8   4   6        890.39        887.17        15.18 o                         
   9   4   6        204.59        193.62         5.78 o                         
  10   4   6        206.17        232.63         7.17 o                         
  11   4   6         24.49         23.91         4.70 o                         
 -13   5   6         77.85         99.98         9.89 o                         
 -12   5   6         45.50         41.90         5.51 o                         
 -11   5   6         97.34         84.11         3.77 o                         
 -10   5   6        115.24        111.86         4.25 o                         
  -9   5   6        251.44        249.22         6.18 o                         
  -8   5   6        500.13        447.16        11.11 o                         
  -7   5   6        260.22        260.10         5.89 o                         
  -6   5   6        246.19        234.16         5.13 o                         
  -5   5   6          0.05          1.05         1.54 o                         
  -4   5   6       3380.88       3411.40        49.26 o                         
  -3   5   6       2523.89       2669.56        42.21 o                         
  -2   5   6        558.29        526.71         8.25 o                         
  -1   5   6       2993.56       3074.47        57.16 o                         
   0   5   6         15.58         12.85         2.59 o                         
   1   5   6       2940.47       2912.82        49.52 o                         
   2   5   6       7219.77       7338.29       120.00 o                         
   3   5   6        520.15        492.70         9.50 o                         
   4   5   6       3252.34       3259.82        50.64 o                         
   5   5   6        506.28        462.34         9.62 o                         
   6   5   6       1222.58       1241.42        18.92 o                         
   7   5   6        142.24        133.44         4.47 o                         
   8   5   6        274.37        286.40         7.11 o                         
   9   5   6        284.55        275.96         6.91 o                         
  10   5   6          1.39          3.13         3.53 o                         
  11   5   6         75.37         66.11         5.89 o                         
 -12   6   6         24.34         37.34         5.40 o                         
 -11   6   6          8.50          5.76         2.78 o                         
 -10   6   6        110.93        113.95         4.33 o                         
  -9   6   6         29.05         20.14         1.89 o                         
  -8   6   6        520.15        481.88         8.66 o                         
  -7   6   6       1553.20       1527.16        23.64 o                         
  -6   6   6         20.90         19.03         1.91 o                         
  -5   6   6       3492.48       3500.15        52.38 o                         
  -4   6   6        213.81        224.29         5.63 o                         
  -3   6   6       4216.67       4436.75        67.60 o                         
  -2   6   6         45.72         38.68         3.02 o                         
  -1   6   6        114.17        124.17         4.34 o                         
   0   6   6         83.84         75.58         3.17 o                         
   1   6   6        140.55        135.37         4.68 o                         
   2   6   6         42.47         50.88         3.09 o                         
   3   6   6       1901.14       1831.03        27.87 o                         
   4   6   6         97.54         84.44         3.90 o                         
   5   6   6        848.60        837.15        14.68 o                         
   6   6   6        366.54        342.41         7.09 o                         
   7   6   6       1296.04       1333.04        19.08 o                         
   8   6   6        316.63        318.49         7.11 o                         
   9   6   6         97.33        104.33         4.09 o                         
  10   6   6          0.57         -2.65         3.72 o                         
  11   6   6         16.33         19.55         4.83 o                         
 -12   7   6         34.20         39.13         5.14 o                         
 -11   7   6        271.97        300.02         9.77 o                         
 -10   7   6          4.33          1.95         1.92 o                         
  -9   7   6        375.10        381.12        12.92 o                         
  -8   7   6        281.74        251.18         5.48 o                         
  -7   7   6        162.22        150.94         4.23 o                         
  -6   7   6        845.39        852.80        14.30 o                         
  -5   7   6        580.25        615.97        10.24 o                         
  -4   7   6        720.88        732.13        12.12 o                         
  -3   7   6       2439.24       2413.05        29.41 o                         
  -2   7   6         87.98         71.57         3.16 o                         
  -1   7   6       2176.25       2147.36        27.01 o                         
   0   7   6        347.94        312.93         6.53 o                         
   1   7   6        327.15        308.98         6.68 o                         
   2   7   6         11.68          9.45         2.08 o                         
   3   7   6       1061.92       1020.00        17.31 o                         
   4   7   6       1126.28       1126.65        19.95 o                         
   5   7   6         10.26         13.20         2.29 o                         
   6   7   6        507.05        504.59         9.39 o                         
   7   7   6        510.25        520.83         9.14 o                         
   8   7   6         23.31         13.23         2.51 o                         
   9   7   6        462.06        466.96         9.96 o                         
  10   7   6         32.87         34.95         3.72 o                         
  11   7   6        327.26        355.26        14.59 o                         
 -12   8   6        111.91        139.71         8.18 o                         
 -11   8   6         28.28         30.90         4.06 o                         
 -10   8   6        203.12        198.82         6.52 o                         
  -9   8   6          7.44          2.89         1.54 o                         
  -8   8   6        200.37        169.50         4.58 o                         
  -7   8   6        134.16        139.66         4.61 o                         
  -6   8   6          0.93          2.95         1.52 o                         
  -5   8   6         10.87          8.38         1.47 o                         
  -4   8   6        682.98        678.96        10.79 o                         
  -3   8   6        509.16        526.96        10.46 o                         
  -2   8   6       3768.07       3829.51        66.11 o                         
  -1   8   6        161.12        132.82         4.56 o                         
   0   8   6       3811.17       3670.38        57.78 o                         
   1   8   6         96.16        108.37         3.12 o                         
   2   8   6       4303.10       4334.89        62.90 o                         
   3   8   6        120.88         97.31         3.69 o                         
   4   8   6        143.92        130.45         4.63 o                         
   5   8   6        121.28        113.68         3.84 o                         
   6   8   6         73.86         75.42         3.50 o                         
   7   8   6         15.95         17.54         2.37 o                         
   8   8   6        337.72        312.74         7.20 o                         
   9   8   6         31.57         28.46         3.00 o                         
  10   8   6        264.79        273.97        11.51 o                         
  11   8   6         25.85         26.03         5.73 o                         
 -12   9   6         48.74         53.79         5.98 o                         
 -11   9   6        108.88        111.82         6.78 o                         
 -10   9   6         35.55         25.28         2.79 o                         
  -9   9   6          2.64          1.52         1.87 o                         
  -8   9   6        378.97        355.86         7.51 o                         
  -7   9   6          4.84          4.93         1.72 o                         
  -6   9   6       2444.97       2480.73        36.34 o                         
  -5   9   6        473.34        465.16         7.91 o                         
  -4   9   6       2544.67       2569.55        28.39 o                         
  -3   9   6        781.16        793.32        14.36 o                         
  -2   9   6       3462.60       3479.69        57.86 o                         
  -1   9   6        335.85        323.85        10.31 o                         
   0   9   6        350.49        327.69         8.73 o                         
   1   9   6          9.08          5.78         1.42 o                         
   2   9   6       1045.12        997.55        16.69 o                         
   3   9   6        772.64        745.91        13.05 o                         
   4   9   6       2249.38       2158.04        33.97 o                         
   5   9   6         34.93         27.09         2.47 o                         
   6   9   6        618.76        606.12        11.24 o                         
   7   9   6         51.24         49.02         2.97 o                         
   8   9   6          9.94          8.28         2.40 o                         
   9   9   6        165.83        179.83         5.68 o                         
  10   9   6         25.05         20.81         4.09 o                         
  11   9   6         41.74         32.35         5.77 o                         
 -12  10   6        103.94        115.31         8.75 o                         
 -11  10   6         37.44         33.73         4.48 o                         
 -10  10   6         63.12         70.24         3.99 o                         
  -9  10   6        666.25        636.27        19.89 o                         
  -8  10   6        132.42        129.37         6.13 o                         
  -7  10   6        518.80        533.73        10.29 o                         
  -6  10   6        536.34        541.11        10.23 o                         
  -5  10   6       2821.72       2797.71        21.65 o                         
  -4  10   6       2794.44       2812.48        44.28 o                         
  -3  10   6        158.57        157.82         4.65 o                         
  -2  10   6        355.73        362.30         8.18 o                         
  -1  10   6          4.71          3.91         1.75 o                         
   0  10   6       1426.74       1465.98        16.94 o                         
   1  10   6        642.10        610.53        11.81 o                         
   2  10   6        918.79        910.61        13.83 o                         
   3  10   6       2261.19       2231.44        33.85 o                         
   4  10   6       1289.84       1254.99        19.53 o                         
   5  10   6       1827.50       1791.30        26.30 o                         
   6  10   6        813.71        780.58        13.89 o                         
   7  10   6        633.63        601.33        11.96 o                         
   8  10   6        632.88        611.35        11.57 o                         
   9  10   6        149.95        152.10         5.71 o                         
  10  10   6        104.91        103.20         7.17 o                         
  11  10   6          3.20          0.99         4.99 o                         
 -12  11   6          3.01         -3.56         6.24 o                         
 -11  11   6        503.90        580.69        18.83 o                         
 -10  11   6         12.05         13.45         2.54 o                         
  -9  11   6        822.60        787.21        20.97 o                         
  -8  11   6        105.28        108.97         4.11 o                         
  -7  11   6        892.26        928.50        16.09 o                         
  -6  11   6        229.87        196.86        14.39 o                         
  -5  11   6          1.60         -0.12         2.33 o                         
  -4  11   6        108.26         95.93         3.43 o                         
  -3  11   6       3461.56       3521.63        58.62 o                         
  -2  11   6          1.00          0.05         2.18 o                         
  -1  11   6       3537.06       3516.93        60.86 o                         
   0  11   6        492.11        491.43         8.17 o                         
   1  11   6       1631.91       1614.71        28.89 o                         
   2  11   6       2740.63       2645.55        38.72 o                         
   3  11   6        167.70        159.54         4.74 o                         
   4  11   6        579.57        552.85        10.81 o                         
   5  11   6         41.80         36.47         2.91 o                         
   6  11   6        133.27        125.77         4.46 o                         
   7  11   6        293.67        273.49         7.23 o                         
   8  11   6         14.37          9.78         2.44 o                         
   9  11   6        571.68        593.07        12.94 o                         
  10  11   6          0.00          0.03         3.89 o                         
 -12  12   6        177.86        229.02        15.52 o                         
 -11  12   6          1.77         -0.22         4.16 o                         
 -10  12   6        204.84        217.54         7.78 o                         
  -9  12   6          1.10          3.00         2.07 o                         
  -8  12   6        133.30        148.90         5.39 o                         
  -7  12   6        217.27        193.90         5.37 o                         
  -6  12   6        272.06        270.80         7.88 o                         
  -5  12   6        963.78       1003.50        19.42 o                         
  -4  12   6          9.30         11.60         2.07 o                         
  -3  12   6          2.96          8.77         1.62 o                         
  -2  12   6        729.00        718.00        14.15 o                         
  -1  12   6         41.23         52.02         3.10 o                         
   0  12   6      10679.29      10796.30        98.39 o                         
   1  12   6       2960.56       2939.50        45.92 o                         
   2  12   6        618.65        615.10        11.32 o                         
   3  12   6         76.50         49.65         2.99 o                         
   4  12   6        409.36        403.61         8.47 o                         
   5  12   6        279.91        288.05         6.45 o                         
   6  12   6         99.48         90.96         3.54 o                         
   7  12   6         98.76         92.29         4.12 o                         
   8  12   6         54.71         52.75         3.13 o                         
   9  12   6         26.12         29.09         4.34 o                         
  10  12   6        277.92        277.37        10.74 o                         
 -12  13   6         46.37         57.89         7.81 o                         
 -11  13   6         25.45         34.78         5.77 o                         
 -10  13   6         62.69         55.15         4.16 o                         
  -9  13   6          9.14          8.75         2.13 o                         
  -8  13   6        595.09        610.79        18.79 o                         
  -7  13   6         38.91         34.37         3.02 o                         
  -6  13   6        839.93        843.79        12.50 o                         
  -5  13   6         94.43         93.42         3.93 o                         
  -4  13   6        128.54        132.28         4.38 o                         
  -3  13   6          0.26          0.64         1.71 o                         
  -2  13   6       1434.98       1448.98        25.21 o                         
  -1  13   6        102.23         99.03         3.83 o                         
   0  13   6        356.71        370.60         8.78 o                         
   1  13   6         70.05         60.93         2.93 o                         
   2  13   6         18.11         16.17         2.25 o                         
   3  13   6        828.02        810.04        14.56 o                         
   4  13   6       2745.49       2748.36        46.41 o                         
   5  13   6          0.03         -0.53         2.16 o                         
   6  13   6       1303.91       1240.47        21.87 o                         
   7  13   6         57.09         49.60         3.01 o                         
   8  13   6        133.46        124.84         5.17 o                         
   9  13   6          1.18          7.99         3.87 o                         
  10  13   6          6.17          8.42         4.18 o                         
 -11  14   6         10.91          9.82         3.21 o                         
 -10  14   6        334.64        334.65        12.79 o                         
  -9  14   6         64.99         54.72         3.89 o                         
  -8  14   6        385.02        404.68        11.06 o                         
  -7  14   6       1086.15       1033.02        29.98 o                         
  -6  14   6          6.25          8.79         1.57 o                         
  -5  14   6       1482.37       1528.48        27.20 o                         
  -4  14   6        951.70        916.88        16.97 o                         
  -3  14   6       1099.15       1082.60        19.44 o                         
  -2  14   6       1457.79       1466.64        25.99 o                         
  -1  14   6        272.18        254.69         6.54 o                         
   0  14   6       2511.48       2574.82        45.94 o                         
   1  14   6        488.34        467.62         9.56 o                         
   2  14   6        367.13        332.53         7.13 o                         
   3  14   6       2542.70       2484.72        39.24 o                         
   4  14   6        595.20        558.69        13.97 o                         
   5  14   6        508.88        486.64        11.49 o                         
   6  14   6        337.96        316.03         6.62 o                         
   7  14   6        394.55        379.74        12.36 o                         
   8  14   6         91.24         91.88         5.23 o                         
   9  14   6         48.27         59.45         4.95 o                         
  10  14   6        145.68        156.52         8.35 o                         
 -11  15   6        494.44        543.20        43.50 o                         
 -10  15   6         12.61         11.39         3.28 o                         
  -9  15   6        654.43        648.74        12.55 o                         
  -8  15   6         28.46         29.96         2.81 o                         
  -7  15   6        411.52        404.11        12.55 o                         
  -6  15   6        107.61         66.41         9.25 o                         
  -5  15   6         99.23         96.93         4.20 o                         
  -4  15   6          0.02         -1.51         2.13 o                         
  -3  15   6        809.80        827.75        15.62 o                         
  -2  15   6         43.64         32.40         2.64 o                         
  -1  15   6       3445.79       3470.05        54.23 o                         
   0  15   6         78.55         79.70         4.81 o                         
   1  15   6       1865.92       1857.11        30.21 o                         
   2  15   6        651.61        604.90        10.87 o                         
   3  15   6          3.43          4.67         2.74 o                         
   4  15   6        536.20        519.59        11.66 o                         
   5  15   6          0.73          2.84         2.72 o                         
   6  15   6          1.35         -1.98         2.70 o                         
   7  15   6         59.00         65.33         4.16 o                         
   8  15   6          0.07          1.39         3.39 o                         
   9  15   6        457.01        492.31        14.37 o                         
  10  15   6         12.74         15.63         5.21 o                         
 -11  16   6          0.01          1.60         4.55 o                         
 -10  16   6         49.20         53.61         5.23 o                         
  -9  16   6        115.38        104.98         6.56 o                         
  -8  16   6         87.41         90.83         4.71 o                         
  -7  16   6        383.61        394.98        14.11 o                         
  -6  16   6          7.69          3.83         1.77 o                         
  -5  16   6        694.54        694.24        13.21 o                         
  -4  16   6         11.49         10.99         2.25 o                         
  -3  16   6        230.60        218.10         6.19 o                         
  -2  16   6        569.31        608.54        11.93 o                         
  -1  16   6         47.02         36.96         3.53 o                         
   0  16   6        603.04        675.40        13.93 o                         
   1  16   6        585.40        560.38        11.07 o                         
   2  16   6        221.07        224.89         5.82 o                         
   3  16   6        293.08        289.80         7.70 o                         
   4  16   6        193.23        200.04         6.47 o                         
   5  16   6        765.06        771.66        14.29 o                         
   6  16   6         44.15         42.68         3.38 o                         
   7  16   6        319.80        334.09         9.63 o                         
   8  16   6        180.68        185.72         7.79 o                         
   9  16   6         35.72         34.08         3.99 o                         
  10  16   6        324.08        395.20        15.35 o                         
 -11  17   6          7.47         17.23         5.59 o                         
 -10  17   6         18.49         17.73         4.72 o                         
  -9  17   6         35.29         27.88         3.41 o                         
  -8  17   6        229.10        224.24         7.92 o                         
  -7  17   6         22.12         17.47         2.53 o                         
  -6  17   6       1430.08       1422.37        39.01 o                         
  -5  17   6          0.03         -1.43         2.22 o                         
  -4  17   6        858.45        883.13        16.05 o                         
  -3  17   6         56.56         58.62         3.39 o                         
  -2  17   6        528.24        516.64        10.40 o                         
  -1  17   6         19.18         17.30         2.41 o                         
   0  17   6         41.32         32.78         3.03 o                         
   1  17   6        111.59         92.31         3.94 o                         
   2  17   6        218.44        202.45         5.93 o                         
   3  17   6          4.16          4.71         2.71 o                         
   4  17   6       1296.88       1374.82        27.69 o                         
   5  17   6          1.76          2.75         2.41 o                         
   6  17   6        808.99        830.96        16.60 o                         
   7  17   6          6.34         11.96         3.49 o                         
   8  17   6         62.06         62.64         4.83 o                         
   9  17   6         17.82         18.19         3.41 o                         
 -11  18   6         42.02         55.30         8.79 o                         
 -10  18   6         59.96         67.00         6.81 o                         
  -9  18   6         91.65         90.68         5.17 o                         
  -8  18   6        450.22        452.53        14.23 o                         
  -7  18   6        321.83        328.02        13.86 o                         
  -6  18   6        105.79         75.29         5.97 o                         
  -5  18   6        235.79        238.32         6.69 o                         
  -4  18   6          3.98          3.48         1.72 o                         
  -3  18   6         93.64        103.51         5.09 o                         
  -2  18   6        325.07        339.36         7.78 o                         
  -1  18   6        394.53        370.21         8.18 o                         
   0  18   6        608.80        643.12        15.32 o                         
   1  18   6         61.06         62.52         3.42 o                         
   2  18   6        328.42        318.92         7.90 o                         
   3  18   6         84.42         84.54         4.17 o                         
   4  18   6         25.59         30.84         3.57 o                         
   5  18   6        302.53        321.67         8.04 o                         
   6  18   6         62.00         64.82         4.45 o                         
   7  18   6          1.50          4.64         3.49 o                         
   8  18   6        356.37        383.12        11.30 o                         
   9  18   6          8.79          8.43         3.24 o                         
 -10  19   6          4.93         -1.98         4.80 o                         
  -9  19   6        364.38        382.84        12.69 o                         
  -8  19   6         76.81         73.01         4.11 o                         
  -7  19   6        369.66        358.17        15.40 o                         
  -6  19   6        186.05        143.90         8.02 o                         
  -5  19   6        219.78        199.27         6.58 o                         
  -4  19   6         48.01         43.81         2.78 o                         
  -3  19   6        697.12        688.24        14.29 o                         
  -2  19   6         35.03         26.83         2.53 o                         
  -1  19   6       2533.32       2481.79        41.81 o                         
   0  19   6         21.41         27.06         2.93 o                         
   1  19   6        851.30        790.64        14.14 o                         
   2  19   6         15.32         15.06         2.63 o                         
   3  19   6        596.77        571.61        13.29 o                         
   4  19   6        361.99        369.59        10.69 o                         
   5  19   6          2.22          3.80         3.07 o                         
   6  19   6        190.77        190.79         6.41 o                         
   7  19   6          1.91          4.37         3.70 o                         
   8  19   6          0.15          3.81         3.78 o                         
   9  19   6         51.33         45.43         4.79 o                         
 -10  20   6         18.80         14.91         9.05 o                         
  -9  20   6        127.60        121.75         6.76 o                         
  -8  20   6         75.49         65.51         4.01 o                         
  -7  20   6        870.08        916.19        27.71 o                         
  -6  20   6         52.71         38.82         5.10 o                         
  -5  20   6        847.91        813.09        26.80 o                         
  -4  20   6         85.41         84.38         3.68 o                         
  -3  20   6        307.26        315.74         8.27 o                         
  -2  20   6         12.65         12.61         2.23 o                         
  -1  20   6        526.66        524.89        11.54 o                         
   0  20   6        676.55        702.70        13.49 o                         
   1  20   6        136.26        126.89         4.75 o                         
   2  20   6         28.44         27.22         2.97 o                         
   3  20   6        570.89        570.74        16.61 o                         
   4  20   6         31.48         30.11         3.84 o                         
   5  20   6        605.44        654.62        13.75 o                         
   6  20   6          3.24          7.55         3.13 o                         
   7  20   6        488.83        508.28        14.01 o                         
   8  20   6         59.55         61.40         4.92 o                         
   9  20   6         42.17         43.12         6.09 o                         
 -10  21   6          6.00         13.63         8.47 o                         
  -9  21   6         43.21         48.69         4.81 o                         
  -8  21   6        141.95        137.23         9.32 o                         
  -7  21   6         82.88         88.06         4.36 o                         
  -6  21   6        790.09        773.06        25.15 o                         
  -5  21   6         27.94         25.48         2.71 o                         
  -4  21   6        754.74        771.26        20.30 o                         
  -3  21   6        202.30        176.64         5.55 o                         
  -2  21   6        347.70        343.73         7.72 o                         
  -1  21   6        151.71        143.29         5.13 o                         
   0  21   6         34.22         30.19         3.09 o                         
   1  21   6        249.67        234.19         8.19 o                         
   2  21   6        292.47        270.96         7.74 o                         
   3  21   6          1.19          1.33         3.44 o                         
   4  21   6       1521.67       1618.05        31.96 o                         
   5  21   6         36.84         44.81         3.90 o                         
   6  21   6        901.93        952.10        19.72 o                         
   7  21   6          0.29          4.81         3.90 o                         
   8  21   6         98.26         94.45         6.04 o                         
  -9  22   6          0.26          6.25         5.55 o                         
  -8  22   6        109.83        126.65         7.35 o                         
  -7  22   6         42.55         44.99         3.65 o                         
  -6  22   6         77.14         67.14         7.97 o                         
  -5  22   6        525.77        487.58        19.25 o                         
  -4  22   6         35.48         34.21         3.07 o                         
  -3  22   6        469.84        458.73        13.40 o                         
  -2  22   6        282.84        268.72         6.47 o                         
  -1  22   6        260.22        240.21         8.28 o                         
   0  22   6        695.79        686.63        13.56 o                         
   1  22   6        465.63        474.15        10.65 o                         
   2  22   6        202.45        197.30         6.85 o                         
   3  22   6         76.44         75.14         7.52 o                         
   4  22   6         13.05         12.29         4.29 o                         
   5  22   6        118.51        121.14         5.43 o                         
   6  22   6        279.09        318.15        10.88 o                         
   7  22   6         80.30         88.02         5.95 o                         
   8  22   6        165.61        183.77         8.98 o                         
  -9  23   6         30.94         48.50         8.28 o                         
  -8  23   6          0.67          5.12         3.97 o                         
  -7  23   6          1.12          4.05         3.33 o                         
  -6  23   6         79.57         73.28         5.88 o                         
  -5  23   6        113.65        104.39         5.23 o                         
  -4  23   6         43.14         47.12         4.60 o                         
  -3  23   6        163.70        151.47         5.80 o                         
  -2  23   6          2.09          0.88         2.57 o                         
  -1  23   6        784.96        799.91        25.07 o                         
   0  23   6         89.92         81.12         4.14 o                         
   1  23   6        574.42        554.07        13.41 o                         
   2  23   6         27.83         36.69         4.14 o                         
   3  23   6        200.17        197.46         8.35 o                         
   4  23   6        444.30        443.39        10.49 o                         
   5  23   6         56.31         56.21         4.55 o                         
   6  23   6        106.44        111.25         6.30 o                         
   7  23   6          6.19          5.23         3.83 o                         
   8  23   6          0.28         -3.52         4.31 o                         
  -9  24   6         17.67         14.62         9.98 o                         
  -8  24   6          5.76         15.27         4.49 o                         
  -7  24   6        280.82        296.87        22.08 o                         
  -6  24   6          3.39          6.38         3.37 o                         
  -5  24   6        656.77        667.56        22.65 o                         
  -4  24   6          1.33          2.04         3.63 o                         
  -3  24   6        497.88        527.42        14.12 o                         
  -2  24   6         13.67         14.29         3.03 o                         
  -1  24   6          3.86          3.31         3.00 o                         
   0  24   6        229.38        243.21         8.03 o                         
   1  24   6        110.74        114.02         8.67 o                         
   2  24   6         55.62         58.25         6.48 o                         
   3  24   6        156.87        168.38        10.87 o                         
   4  24   6         22.53         23.43         3.75 o                         
   5  24   6        142.66        151.73         6.79 o                         
   6  24   6          1.37          1.19         4.14 o                         
   7  24   6        110.38        109.15         6.47 o                         
  -8  25   6         64.32         62.83         9.95 o                         
  -7  25   6         26.90         35.31         6.91 o                         
  -6  25   6        351.36        361.05        18.67 o                         
  -5  25   6        121.39        114.56         5.58 o                         
  -4  25   6        996.80       1028.79        33.58 o                         
  -3  25   6        553.47        564.69        17.46 o                         
  -2  25   6        247.90        253.38        10.03 o                         
  -1  25   6        268.05        328.24        11.86 o                         
   0  25   6          8.43         12.54         3.90 o                         
   1  25   6         53.90         55.70         5.40 o                         
   2  25   6        138.10        127.89         6.62 o                         
   3  25   6         30.86         19.67         4.31 o                         
   4  25   6        421.97        419.46        14.88 o                         
   5  25   6         27.19         30.58         4.32 o                         
   6  25   6        152.33        162.25         7.70 o                         
   7  25   6          9.53         12.37         4.69 o                         
  -8  26   6         83.26         93.97         9.62 o                         
  -7  26   6         82.55         83.77         8.08 o                         
  -6  26   6         63.06         59.06         6.78 o                         
  -5  26   6         78.32         70.80         4.97 o                         
  -4  26   6          2.95          6.38         4.16 o                         
  -3  26   6         64.77         69.92         5.78 o                         
  -2  26   6        249.24        252.66         8.31 o                         
  -1  26   6         34.35         32.67         4.40 o                         
   0  26   6        590.82        605.19        17.77 o                         
   1  26   6         27.56         20.44         4.51 o                         
   2  26   6        290.97        294.19        11.89 o                         
   3  26   6         34.08         38.89         4.94 o                         
   4  26   6         38.08         37.02         4.41 o                         
   5  26   6         49.05         56.73         5.47 o                         
   6  26   6        103.56        106.29         6.89 o                         
  -7  27   6         54.19         66.20        10.37 o                         
  -6  27   6         26.91         23.44         5.05 o                         
  -5  27   6          5.78          6.53         4.18 o                         
  -4  27   6          3.09          1.46         4.48 o                         
  -3  27   6         70.34         69.62         5.91 o                         
  -2  27   6         34.48         36.39         5.70 o                         
  -1  27   6        189.40        205.04        12.42 o                         
   0  27   6         26.35         27.38         4.62 o                         
   1  27   6        119.67        131.49         7.66 o                         
   2  27   6        113.75        122.81         8.97 o                         
   3  27   6         30.28         27.89         4.27 o                         
   4  27   6         53.76         51.64         5.79 o                         
   5  27   6          0.64          2.34         3.72 o                         
   6  27   6        111.68        116.43         7.14 o                         
  -7  28   6        122.42        149.33        12.43 o                         
  -6  28   6          4.03          6.04         5.72 o                         
  -5  28   6        189.69        195.45         9.62 o                         
  -4  28   6          0.71          4.33         4.93 o                         
  -3  28   6        129.55        134.12         8.43 o                         
  -2  28   6          2.42          0.03         4.67 o                         
  -1  28   6        193.92        224.49        11.68 o                         
   0  28   6          0.38          0.70         4.50 o                         
   1  28   6        154.89        174.15         9.35 o                         
   2  28   6          1.43         -1.49         4.27 o                         
   3  28   6        179.73        169.37        11.36 o                         
   4  28   6          1.09          0.27         4.55 o                         
   5  28   6        140.01        142.77         8.40 o                         
  -6  29   6         84.68         98.60        12.48 o                         
  -5  29   6          0.54          0.50         4.74 o                         
  -4  29   6        217.02        230.68        11.05 o                         
  -3  29   6        219.63        244.30        17.50 o                         
  -2  29   6        132.11        148.56         9.95 o                         
  -1  29   6        764.05        800.39        26.92 o                         
   0  29   6          8.19          2.77         4.71 o                         
   1  29   6        274.63        275.50        11.29 o                         
   2  29   6         80.69         75.34         7.30 o                         
   3  29   6         19.61         12.57         4.88 o                         
   4  29   6        163.73        164.79         9.91 o                         
  -5  30   6         32.45         39.40        14.06 o                         
  -4  30   6          3.42         10.65         4.88 o                         
  -3  30   6         48.86         46.31         6.23 o                         
  -2  30   6        114.08        128.93         8.01 o                         
  -1  30   6         65.95         66.85         6.90 o                         
   0  30   6         59.81         51.36         6.04 o                         
   1  30   6          0.32         -3.21         5.47 o                         
   2  30   6        356.09        350.21        22.95 o                         
   3  30   6         10.59         12.75         6.13 o                         
   4  30   6         43.68         41.22         7.88 o                         
  -4  31   6        311.96        317.87        16.09 o                         
  -3  31   6        159.01        183.58        10.02 o                         
  -2  31   6         37.26         42.15         5.95 o                         
  -1  31   6        117.03        115.22         7.59 o                         
   0  31   6          0.89          4.00         4.57 o                         
   1  31   6         51.35         48.74        13.71 o                         
   2  31   6         78.98         99.78        10.34 o                         
   3  31   6         63.59         63.38         8.23 o                         
  -3  32   6        115.88        128.59        12.03 o                         
  -2  32   6         13.32         10.43         5.20 o                         
  -1  32   6          5.25          3.83         4.36 o                         
   0  32   6         46.60         50.78         6.94 o                         
   1  32   6         25.36         27.80         6.52 o                         
 -11   0   7        810.36        879.91        32.78 o                         
  -9   0   7       1117.83       1129.98        31.98 o                         
  -7   0   7        473.70        447.32        16.11 o                         
  -5   0   7       1498.67       1607.82        44.88 o                         
  -3   0   7        581.54        672.36        10.42 o                         
  -1   0   7       1236.57       1326.49        36.65 o                         
   1   0   7      15207.41      14959.66       307.19 o                         
   3   0   7       5672.07       5538.31       111.18 o                         
   5   0   7        639.77        618.73        14.55 o                         
   7   0   7          1.66          5.23         3.60 o                         
   9   0   7        656.45        731.20        23.28 o                         
  11   0   7        193.45        206.98        14.89 o                         
 -12   1   7         80.61         82.99         9.49 o                         
 -11   1   7        121.80        133.98         5.38 o                         
 -10   1   7        499.25        522.75        10.72 o                         
  -9   1   7          5.83          2.18         2.61 o                         
  -8   1   7        532.71        491.93        11.79 o                         
  -7   1   7       1108.54       1092.38        19.69 o                         
  -6   1   7         64.61         54.59         3.18 o                         
  -5   1   7       1760.25       1795.91        29.71 o                         
  -4   1   7         26.70         15.06         2.23 o                         
  -3   1   7       1394.38       1400.92        23.80 o                         
  -2   1   7       2315.53       2477.92        36.81 o                         
  -1   1   7         59.48         60.39         3.75 o                         
   0   1   7       6241.64       6420.74       112.71 o                         
   1   1   7        105.94         76.11         4.79 o                         
   2   1   7       3813.91       3847.04        54.28 o                         
   3   1   7         74.67         78.67         3.78 o                         
   4   1   7        165.30        172.83         4.75 o                         
   5   1   7          5.48          1.76         2.06 o                         
   6   1   7         20.29         12.89         2.35 o                         
   7   1   7        686.45        668.31        13.28 o                         
   8   1   7        205.67        203.50         5.91 o                         
   9   1   7        165.67        157.18         5.97 o                         
  10   1   7        114.81        116.65        10.39 o                         
  11   1   7         26.08         29.79         5.69 o                         
 -12   2   7        231.42        252.29        11.94 o                         
 -11   2   7          7.98         13.54         3.05 o                         
 -10   2   7        246.82        253.78         6.53 o                         
  -9   2   7          0.42         -2.62         2.64 o                         
  -8   2   7          3.30          2.49         1.77 o                         
  -7   2   7         14.65         17.93         2.23 o                         
  -6   2   7         89.06         93.94         3.92 o                         
  -5   2   7         33.02         28.88         2.60 o                         
  -4   2   7       1760.13       1778.31        28.65 o                         
  -3   2   7       1167.52       1100.32        12.71 o                         
  -2   2   7       4152.40       4254.52        63.13 o                         
  -1   2   7        353.42        353.24         9.95 o                         
   0   2   7       4114.07       4250.08        74.19 o                         
   1   2   7        848.70        823.46        15.06 o                         
   2   2   7        101.40         71.33         4.68 o                         
   3   2   7         71.53         69.41         3.32 o                         
   4   2   7       1026.74       1011.31        16.37 o                         
   5   2   7         14.42          9.00         2.16 o                         
   6   2   7        899.27        924.08        14.52 o                         
   7   2   7          1.03          0.70         2.95 o                         
   8   2   7        580.59        554.22        14.35 o                         
   9   2   7          4.81          0.08         3.31 o                         
  10   2   7         78.51         88.41         7.12 o                         
  11   2   7          0.13         -2.60         5.52 o                         
 -12   3   7        184.61        210.88         9.08 o                         
 -11   3   7        169.97        183.80         6.75 o                         
 -10   3   7        780.53        790.43        15.10 o                         
  -9   3   7          1.78          3.02         2.73 o                         
  -8   3   7        524.32        513.52        15.00 o                         
  -7   3   7        143.56        110.55         3.51 o                         
  -6   3   7         10.56         10.83         2.03 o                         
  -5   3   7        371.02        366.28         7.58 o                         
  -4   3   7         83.02         82.33         3.13 o                         
  -3   3   7        895.63        957.37        16.08 o                         
  -2   3   7        933.43        948.79        14.84 o                         
  -1   3   7       2596.05       2632.84        48.16 o                         
   0   3   7       4276.99       4351.75        75.42 o                         
   1   3   7          5.94          3.97         2.48 o                         
   2   3   7       2656.76       2682.25        35.03 o                         
   3   3   7        744.84        710.50        12.96 o                         
   4   3   7        360.66        366.97         7.60 o                         
   5   3   7       1895.49       1844.15        31.87 o                         
   6   3   7         35.57         32.62         2.62 o                         
   7   3   7        462.26        462.59        12.11 o                         
   8   3   7         14.08         14.39         2.75 o                         
   9   3   7        152.84        144.10         5.58 o                         
  10   3   7        285.90        288.57        11.71 o                         
  11   3   7         15.03         16.26         5.15 o                         
 -12   4   7          9.46         13.03         4.68 o                         
 -11   4   7        409.48        431.14        11.45 o                         
 -10   4   7         32.56         31.97         2.93 o                         
  -9   4   7       1484.43       1550.71        29.70 o                         
  -8   4   7        189.67        168.87         5.72 o                         
  -7   4   7        601.05        620.06        11.69 o                         
  -6   4   7         67.25         48.56         2.58 o                         
  -5   4   7        368.15        402.12         7.44 o                         
  -4   4   7          0.80          0.76         1.64 o                         
  -3   4   7       1551.51       1555.37        23.47 o                         
  -2   4   7        621.07        613.63        11.70 o                         
  -1   4   7        887.11        863.26        16.55 o                         
   0   4   7        568.12        516.71        10.05 o                         
   1   4   7       3689.54       3534.36        52.40 o                         
   2   4   7         99.56        120.48         3.86 o                         
   3   4   7        278.91        233.64         6.92 o                         
   4   4   7        632.00        603.13         9.15 o                         
   5   4   7        702.51        706.49        12.47 o                         
   6   4   7         68.43         61.90         3.04 o                         
   7   4   7          1.75          2.02         2.69 o                         
   8   4   7          3.47          1.83         2.66 o                         
   9   4   7        352.09        362.81         9.18 o                         
  10   4   7          3.15         -2.04         4.77 o                         
  11   4   7        239.54        226.89        11.72 o                         
 -12   5   7         25.51         25.36         5.01 o                         
 -11   5   7        209.18        228.57         7.56 o                         
 -10   5   7        350.40        380.04         8.68 o                         
  -9   5   7         12.42         10.00         2.55 o                         
  -8   5   7         22.73         19.01         2.13 o                         
  -7   5   7        427.72        415.26         8.47 o                         
  -6   5   7        368.04        352.99         7.47 o                         
  -5   5   7       2788.02       2870.96        43.58 o                         
  -4   5   7        111.86         91.61         7.25 o                         
  -3   5   7       1618.91       1637.46        25.89 o                         
  -2   5   7        183.17        184.50         5.33 o                         
  -1   5   7        711.26        667.70        13.89 o                         
   0   5   7        837.65        864.81        16.40 o                         
   1   5   7        714.55        694.28        12.80 o                         
   2   5   7       1227.68       1304.70        21.93 o                         
   3   5   7          5.77          5.47         2.15 o                         
   4   5   7        391.82        376.69        10.28 o                         
   5   5   7        490.45        497.18        11.02 o                         
   6   5   7          0.68         -2.14         2.14 o                         
   7   5   7       1257.39       1268.25        21.34 o                         
   8   5   7        227.17        248.72         6.49 o                         
   9   5   7         18.70         17.50         2.66 o                         
  10   5   7         36.11         32.01         5.12 o                         
  11   5   7          0.19         -5.17         5.95 o                         
 -12   6   7        249.15        298.93        12.60 o                         
 -11   6   7        105.64         98.65         5.08 o                         
 -10   6   7          2.20          1.59         2.36 o                         
  -9   6   7        133.60        121.36         4.25 o                         
  -8   6   7        342.68        331.08         8.61 o                         
  -7   6   7          4.93          4.30         1.75 o                         
  -6   6   7        836.40        864.58        14.63 o                         
  -5   6   7        901.16        879.34        14.12 o                         
  -4   6   7       3989.64       4071.89        62.41 o                         
  -3   6   7        991.54        976.84        11.75 o                         
  -2   6   7       1155.86       1145.14        14.69 o                         
  -1   6   7        366.08        355.77         8.44 o                         
   0   6   7       2158.90       2185.81        33.97 o                         
   1   6   7        156.31        153.00         4.42 o                         
   2   6   7        318.84        328.87         6.49 o                         
   3   6   7        287.50        267.23         6.19 o                         
   4   6   7       1080.89       1087.53        23.46 o                         
   5   6   7        272.02        255.33         6.22 o                         
   6   6   7        507.15        490.25         8.70 o                         
   7   6   7         11.20         10.58         2.53 o                         
   8   6   7        289.63        297.44         7.29 o                         
   9   6   7         25.60         18.92         2.97 o                         
  10   6   7         84.27         91.98         7.49 o                         
 -12   7   7         54.48         68.14         8.91 o                         
 -11   7   7         30.44         48.96         4.61 o                         
 -10   7   7        342.78        327.56         8.87 o                         
  -9   7   7         57.71         46.50         2.82 o                         
  -8   7   7        478.26        476.50        11.28 o                         
  -7   7   7        348.31        337.76         8.43 o                         
  -6   7   7       2362.70       2385.82        34.88 o                         
  -5   7   7        341.29        303.76         5.66 o                         
  -4   7   7       1997.44       2022.64        31.47 o                         
  -3   7   7        116.54        121.56         4.99 o                         
  -2   7   7          4.94          5.77         2.13 o                         
  -1   7   7        121.06        118.36         4.32 o                         
   0   7   7      12223.82      12228.07       172.96 o                         
   1   7   7       2130.39       2158.88        17.67 o                         
   2   7   7       5219.52       5226.44        70.89 o                         
   3   7   7       2827.06       2723.17        36.51 o                         
   4   7   7       1792.12       1825.36        31.64 o                         
   5   7   7        408.20        371.61         7.94 o                         
   6   7   7         37.29         29.37         2.54 o                         
   7   7   7        253.23        250.31         6.35 o                         
   8   7   7         41.84         37.73         3.12 o                         
   9   7   7        115.64        104.78         5.06 o                         
  10   7   7        160.06        174.50         9.44 o                         
 -12   8   7          0.49          2.18         5.15 o                         
 -11   8   7        368.07        362.10        11.38 o                         
 -10   8   7         80.25         76.36         6.30 o                         
  -9   8   7       1024.64        969.25        21.36 o                         
  -8   8   7         13.87         13.84         1.75 o                         
  -7   8   7       1252.71       1200.57        23.12 o                         
  -6   8   7        838.18        820.78        12.96 o                         
  -5   8   7       1082.31       1096.42        16.48 o                         
  -4   8   7         11.76          8.94         2.08 o                         
  -3   8   7         50.02         42.58         2.76 o                         
  -2   8   7        191.69        203.16         6.23 o                         
  -1   8   7        101.81        109.82         4.40 o                         
   0   8   7       1004.56        990.82        16.61 o                         
   1   8   7       1171.39       1200.98        20.62 o                         
   2   8   7         56.27         56.37         2.82 o                         
   3   8   7       2063.09       2015.49        30.30 o                         
   4   8   7         74.37         66.68         3.71 o                         
   5   8   7       1283.40       1304.66        21.33 o                         
   6   8   7        611.90        614.25        10.83 o                         
   7   8   7         32.25         30.16         2.89 o                         
   8   8   7         14.42         18.02         2.79 o                         
   9   8   7        136.62        156.26         6.78 o                         
  10   8   7         43.60         36.49         5.30 o                         
 -12   9   7          0.84         -5.40         6.10 o                         
 -11   9   7        193.11        202.43         8.42 o                         
 -10   9   7         10.23          8.59         3.47 o                         
  -9   9   7          2.24          1.73         1.71 o                         
  -8   9   7         24.56         25.64         1.95 o                         
  -7   9   7        504.42        479.69         8.51 o                         
  -6   9   7          4.98          2.09         1.39 o                         
  -5   9   7       1876.50       1860.46        26.55 o                         
  -4   9   7         12.04         13.39         2.20 o                         
  -3   9   7        175.59        182.25         5.08 o                         
  -2   9   7        548.39        579.99        11.87 o                         
  -1   9   7         40.62         36.31         3.05 o                         
   0   9   7        409.11        410.06         8.86 o                         
   1   9   7        119.57        107.17         3.79 o                         
   2   9   7        228.40        216.23         5.81 o                         
   3   9   7         25.34         23.31         2.58 o                         
   4   9   7         24.65         22.27         2.69 o                         
   5   9   7       1777.33       1799.13        26.03 o                         
   6   9   7         94.07         95.17         3.94 o                         
   7   9   7       1004.71       1014.45        16.56 o                         
   8   9   7          3.75          3.15         2.43 o                         
   9   9   7        284.82        321.62        13.20 o                         
  10   9   7          2.89         -2.22         3.94 o                         
 -12  10   7        104.20        122.75        11.40 o                         
 -11  10   7         92.95         97.13         8.46 o                         
 -10  10   7          1.06         -0.81         1.79 o                         
  -9  10   7        253.00        248.33         9.27 o                         
  -8  10   7         94.47         85.97         3.87 o                         
  -7  10   7        629.71        618.61        11.65 o                         
  -6  10   7        215.79        207.65         5.40 o                         
  -5  10   7         18.23         19.71         2.15 o                         
  -4  10   7       2144.33       2169.37        33.19 o                         
  -3  10   7        230.27        223.43         5.96 o                         
  -2  10   7      13912.47      14292.21       219.02 o                         
  -1  10   7       2396.62       2366.20        41.57 o                         
   0  10   7       6519.22       6490.25       105.74 o                         
   1  10   7        414.91        408.80         8.27 o                         
   2  10   7        443.09        433.27         9.09 o                         
   3  10   7        447.43        441.06         9.09 o                         
   4  10   7       1330.20       1271.57        24.55 o                         
   5  10   7         42.49         36.38         2.78 o                         
   6  10   7        464.18        469.49        10.11 o                         
   7  10   7         40.76         41.28         3.14 o                         
   8  10   7         91.20         82.31         3.94 o                         
   9  10   7         65.89         71.62         5.34 o                         
  10  10   7         10.08          9.67         4.09 o                         
 -12  11   7        205.57        260.20        17.14 o                         
 -11  11   7         19.35         27.96         5.29 o                         
 -10  11   7        456.04        482.67        17.07 o                         
  -9  11   7        198.16        181.69         5.54 o                         
  -8  11   7        656.78        662.22        12.91 o                         
  -7  11   7        377.94        359.71         8.68 o                         
  -6  11   7        120.51        120.10         3.84 o                         
  -5  11   7         20.27         19.61         1.75 o                         
  -4  11   7        164.94        161.12         4.69 o                         
  -3  11   7        320.30        314.74         7.02 o                         
  -2  11   7       1147.44       1151.26        20.24 o                         
  -1  11   7        119.50        105.77         3.99 o                         
   0  11   7       2426.77       2369.01        24.48 o                         
   1  11   7          0.45          1.48         1.95 o                         
   2  11   7       2009.48       1965.79        28.96 o                         
   3  11   7        207.89        199.81         5.67 o                         
   4  11   7         22.60         18.26         2.48 o                         
   5  11   7          3.86          2.49         2.34 o                         
   6  11   7        145.68        142.67         6.07 o                         
   7  11   7          2.48          1.09         2.52 o                         
   8  11   7         40.33         37.89         3.45 o                         
   9  11   7         44.59         31.40         4.44 o                         
  10  11   7        139.08        146.84         8.24 o                         
 -12  12   7         33.38         43.25         7.47 o                         
 -11  12   7        153.49        159.48         8.57 o                         
 -10  12   7          0.30          1.98         2.68 o                         
  -9  12   7        354.03        345.15         8.85 o                         
  -8  12   7          2.82          0.92         2.08 o                         
  -7  12   7        608.07        600.24        14.01 o                         
  -6  12   7        253.25        236.73         5.50 o                         
  -5  12   7         90.43         86.00         3.31 o                         
  -4  12   7         89.72         92.32         3.35 o                         
  -3  12   7         27.82         26.81         2.54 o                         
  -2  12   7        914.70        905.72        16.54 o                         
  -1  12   7       1349.60       1388.79        26.97 o                         
   0  12   7        164.61        142.66         5.03 o                         
   1  12   7        519.86        538.97        10.02 o                         
   2  12   7         59.97         47.51         3.27 o                         
   3  12   7        735.12        742.83        15.45 o                         
   4  12   7        918.83        842.08        27.05 o                         
   5  12   7         41.74         40.74         2.90 o                         
   6  12   7        435.35        402.89        12.25 o                         
   7  12   7         17.75         15.06         2.74 o                         
   8  12   7         55.73         51.61         3.86 o                         
   9  12   7        123.82        139.38         7.07 o                         
  10  12   7         41.22         46.32         6.10 o                         
 -11  13   7        187.13        197.42        12.27 o                         
 -10  13   7          6.24          5.37         2.77 o                         
  -9  13   7        104.13        100.91         5.14 o                         
  -8  13   7         21.58         19.56         2.46 o                         
  -7  13   7        335.85        334.97         7.72 o                         
  -6  13   7         10.33          8.05         1.94 o                         
  -5  13   7        192.11        169.64         4.29 o                         
  -4  13   7        348.94        327.42         6.91 o                         
  -3  13   7       1457.84       1466.58        23.69 o                         
  -2  13   7        221.57        212.27         5.83 o                         
  -1  13   7       1222.47       1111.27        36.75 o                         
   0  13   7         51.83         43.90         3.14 o                         
   1  13   7         18.12         14.67         2.11 o                         
   2  13   7        195.32        173.13         5.21 o                         
   3  13   7        180.36        174.37         5.04 o                         
   4  13   7          2.26          0.05         1.55 o                         
   5  13   7        928.20        928.83        14.90 o                         
   6  13   7          3.94          2.98         2.60 o                         
   7  13   7        381.93        366.37        12.35 o                         
   8  13   7         49.99         55.90         4.03 o                         
   9  13   7        351.52        378.05        12.98 o                         
  10  13   7          2.46          4.65         5.14 o                         
 -11  14   7         71.29         84.14         9.21 o                         
 -10  14   7          2.51         -1.48         3.20 o                         
  -9  14   7        206.05        212.26         9.95 o                         
  -8  14   7        293.71        287.88        12.83 o                         
  -7  14   7        261.72        246.31         6.29 o                         
  -6  14   7        319.25        328.06         7.25 o                         
  -5  14   7         25.46         21.01         2.24 o                         
  -4  14   7        549.79        593.38        14.26 o                         
  -3  14   7         11.29          8.88         2.32 o                         
  -2  14   7        909.72        929.23        18.19 o                         
  -1  14   7       4124.48       4167.43        61.00 o
[truncated: 228,016 more chars]
